# Supplementary material for: Synergistic Cytotoxicity of Renieramycin M and Doxorubicin in MCF-7 Breast Cancer Cells
Source: Mar Drugs. 2019 Sep 16;17(9):536. doi: 10.3390/md17090536 (PMC6780817; doi:10.3390/md17090536)
Supplement: Supplementary file 1 [file marinedrugs-17-00536-s001.zip]

Archive with 22 entries (22 files):
- Supplementary Information.docx
- Supplementary Table 2.xls
- Supplementary Table 3.xls
- Tun Synergistic cytotoxicity microarray data/2017-1441-Primeview-01.2_(PrimeView).CEL
- Tun Synergistic cytotoxicity microarray data/2017-1441-Primeview-01.2_(PrimeView).rma.chp
- Tun Synergistic cytotoxicity microarray data/2017-1441-Primeview-02.2_(PrimeView).CEL
- Tun Synergistic cytotoxicity microarray data/2017-1441-Primeview-02.2_(PrimeView).rma.chp
- Tun Synergistic cytotoxicity microarray data/2017-1441-Primeview-03.2_(PrimeView).CEL
- Tun Synergistic cytotoxicity microarray data/2017-1441-Primeview-03.2_(PrimeView).rma.chp
- Tun Synergistic cytotoxicity microarray data/2017-1441-Primeview-04.2_(PrimeView).CEL
- Tun Synergistic cytotoxicity microarray data/2017-1441-Primeview-04.2_(PrimeView).rma.chp
- Tun Synergistic cytotoxicity microarray data/2017-1441-Primeview-05.2_(PrimeView).CEL
- Tun Synergistic cytotoxicity microarray data/2017-1441-Primeview-05.2_(PrimeView).rma.chp
- Tun Synergistic cytotoxicity microarray data/2017-1441-Primeview-06.2_(PrimeView).CEL
- Tun Synergistic cytotoxicity microarray data/2017-1441-Primeview-06.2_(PrimeView).rma.chp
- Tun Synergistic cytotoxicity microarray data/2017-1441-Primeview-07.2_(PrimeView).CEL
- Tun Synergistic cytotoxicity microarray data/2017-1441-Primeview-07.2_(PrimeView).rma.chp
- Tun Synergistic cytotoxicity microarray data/2017-1441-Primeview-08.2_(PrimeView).CEL
- Tun Synergistic cytotoxicity microarray data/2017-1441-Primeview-08.2_(PrimeView).rma.chp
- Tun Synergistic cytotoxicity microarray data/2017-1441-Primeview-09.2_(PrimeView).CEL
- Tun Synergistic cytotoxicity microarray data/2017-1441-Primeview-09.2_(PrimeView).rma.chp
- Tun Synergistic cytotoxicity microarray data/GA_affy_CHP.xls
