# Supplementary material for: Synergistic Cytotoxicity of Renieramycin M and Doxorubicin in MCF-7 Breast Cancer Cells
Source: Mar Drugs. 2019 Sep 16;17(9):536. doi: 10.3390/md17090536 (PMC6780817; doi:10.3390/md17090536)
Supplement: Supplementary file 1 [file marinedrugs-17-00536-s001.zip › Supplementary Table 2.xls]

## Sheet: RM+DOX vs Neg Molecular Functio
GOID	GOTerm	Ontology Source	Term PValue	Term PValue Corrected with Benjamini-Hochberg	Group PValue	Group PValue Corrected with Benjamini-Hochberg	GOLevels	GOGroups	% Associated Genes	Nr. Genes	Associated Genes Found
CUSTOM:GO_RAGE_RECEPTOR_BINDING	GO_RAGE_RECEPTOR_BINDING	CUSTOM_c5.mf.v6.2.symbols MF.gmt_20.08.2018	0.000199193	0.00224189	0.000199193	0.000281213	[-1]	Group00	63.6364	7	[HMGB1, HMGB2, S100A13, S100A4, S100A7, S100A9, S100P]
CUSTOM:GO_SH3_DOMAIN_BINDING	GO_SH3_DOMAIN_BINDING	CUSTOM_c5.mf.v6.2.symbols MF.gmt_20.08.2018	0.000117558	0.00146692	0.000117558	0.000176336	[-1]	Group01	27.5862	32	[AFAP1L2, BCAR1, CABYR, CIT, DENND1A, DOCK1, DOCK4, ELMO3, ENAH, EPS15, EVL, FMN1, FUT8, GJA1, INPPL1, KHDRBS1, KHDRBS3, LYN, MAPT, MICAL1, PLSCR1, PTTG1, PTTG3P, QKI, SH3BGRL, SH3BP2, SH3KBP1, SHANK2, SIRPA, SOS1, TOM1L1, UVRAG]
CUSTOM:GO_TRANSCRIPTION_FACTOR_BINDING	GO_TRANSCRIPTION_FACTOR_BINDING	CUSTOM_c5.mf.v6.2.symbols MF.gmt_20.08.2018	7.1805e-07	2.0608e-05	7.1805e-07	2.8722e-06	[-1]	Group02	21.7557	114	[AHR, APBB2, ARNT2, ASCL1, ATF2, BBS1, BBS7, BCAS3, BCL2, BHLHE41, CAV1, CBX5, CEBPA, CEBPG, CENPF, CHD6, CNOT1, COMMD7, CREM, CTBP2, DGKQ, EOMES, EPAS1, ERCC4, ESR1, FAF1, FBL, FOXC1, GAS2L1, GATA2, GMNN, GPX3, GSK3B, GTF2B, HDAC4, HDAC8, HDGF, HES1, HES2, HES6, HEY2, HIPK2, HMGB1, HMGB2, HMGN3, HNRNPD, HNRNPF, ID1, ID4, IFI27, JMJD1C, JUN, KAT6B, LDB1, LRIF1, MAFB, MAFK, MAP3K10, MED30, MEIS2, …
CUSTOM:GO_LIGASE_ACTIVITY	GO_LIGASE_ACTIVITY	CUSTOM_c5.mf.v6.2.symbols MF.gmt_20.08.2018	0.000111143	0.00141769	0.000111143	0.000177829	[-1]	Group03	20.936	85	[AARS, ACACA, ACSF2, ACSL3, ACSS3, ASNS, ASS1, ATG10, BARD1, BIRC6, BRCA1, BTRC, CBX4, CCNB1IP1, CPS1, CTPS2, DARS2, EPRS, FANCL, FARS2, G2E3, GARS, GART, GMPS, HECTD3, HECW2, HERC4, HLCS, HLTF, IARS, LARS, LNX1, MARCH1, MARCH2, MARS, MDM2, MIB2, MID1, MOCS3, MTHFD1, MTHFD1L, MTHFD2, MYLIP, NARS2, NEDD4, NEDD4L, NSMCE1, NSMCE2, PAICS, PARP1, PARP2, PC, PCCA, PELI1, PFAS, RAD18, RFWD2, RNF103, RNF…
GO:0017016	Ras GTPase binding	GO_MolecularFunction-EBI-UniProt-GOA_28.08.2018_00h00	0.000863078	0.00717981	0.000863078	0.000863078	[6]	Group04	18.5827	118	[ADRB1, AP3M1, ARHGEF39, ARHGEF9, ATP7A, BCAR1, BIRC5, BTC, CAMK2D, CAV1, CDC25C, CDC42EP3, CEP135, CHM, CIT, DAAM1, DENND1A, DENND1B, DENND5B, DIAPH2, DMXL2, DNMBP, DOCK1, DOCK4, DOCK7, ECT2, EHD1, EPS8L2, ERBB2, ERBB3, ERBB4, EXOC4, EXOC7, FARP1, FGD4, FGF13, FGF18, FGF7, FGFR3, GDI1, GFRA1, GRIN2C, HBEGF, HES1, IFT20, IL6, INF2, IPO11, IRS1, IRS2, JAK2, KIF16B, LDLRAP1, LIF, LLGL1, LSM2, MAPKA…
CUSTOM:GO_DAMAGED_DNA_BINDING	GO_DAMAGED_DNA_BINDING	CUSTOM_c5.mf.v6.2.symbols MF.gmt_20.08.2018	1.62818e-06	4.06338e-05	1.62818e-06	5.58234e-06	[-1]	Group05	38.0952	24	[BRCA1, DCLRE1A, DCLRE1B, ERCC4, FEN1, HMGB1, HMGB2, MGMT, MSH2, MSH3, MSH6, NBN, POLH, POLK, POLQ, RAD18, RBBP8, RPA2, RPA3, TP63, UNG, XPC, XRCC5, XRCC6]
GO:0035173	histone kinase activity	GO_MolecularFunction-EBI-UniProt-GOA_28.08.2018_00h00	0.000559022	0.00509331	0.000559022	0.000638882	[4, 6]	Group06	38.7097	12	[AURKA, AURKB, CCNB1, CDK1, CDK2, CDKN1A, CHEK1, CRYBG1, JAK2, PAK1, PRKAB1, VRK1]
CUSTOM:GO_MAGNESIUM_ION_BINDING	GO_MAGNESIUM_ION_BINDING	CUSTOM_c5.mf.v6.2.symbols MF.gmt_20.08.2018	0.000419598	0.00401416	0.000419598	0.000530019	[-1]	Group07	23.1156	46	[ATP10D, ATP11A, ATP11B, ATP8A2, ATP8B1, ATP9A, CDC42BPA, DUT, ENO3, EYA2, FARS2, FIGNL1, GEM, GNAI1, HACL1, HPRT1, ILVBL, INPP1, MAP3K20, MSH2, MSH6, MTHFD2, NEK6, NIM1K, NUDT3, OPA1, PCK1, PDP1, PGM1, PI4K2A, PIF1, PINK1, PPA2, PRTFDC1, PSPH, RPS6KA1, RPS6KA3, S100P, SIK1, SPHK1, SRPK2, STK3, TOP2A, TREX2, WEE1, WRN]
CUSTOM:GO_ATP_DEPENDENT_MICROTUBULE_MOTOR_ACTIVITY	GO_ATP_DEPENDENT_MICROTUBULE_MOTOR_ACTIVITY	CUSTOM_c5.mf.v6.2.symbols MF.gmt_20.08.2018	0.000287887	0.00306014	0.000287887	0.00038385	[-1]	Group08	50	9	[KIF11, KIF14, KIF16B, KIF18A, KIF20B, KIF4A, KIF4B, KIF5C, KIFC3]
CUSTOM:GO_PROTEIN_C_TERMINUS_BINDING	GO_PROTEIN_C_TERMINUS_BINDING	CUSTOM_c5.mf.v6.2.symbols MF.gmt_20.08.2018	8.90417e-06	0.000170367	8.90417e-06	2.137e-05	[-1]	Group09	26.3441	49	[ATXN1, BAIAP3, CDC20, CENPF, CEP135, CTGF, DAB2, DLG1, DST, EFHC1, ERBB2, ERCC4, FIGN, FOXN3, GRIP1, HIC2, ID1, ITGB3BP, JAK2, MAGI1, MDC1, MKI67, MPDZ, MRE11, MSH2, NEDD4, NIPBL, NPAT, OPTN, PPP1R9A, PRDX3, RABAC1, RAD51, SAE1, SASH1, SCLT1, SDCBP, SDCBP2, SIRT1, SYT1, TAX1BP3, TBL1X, TOP2A, TOPBP1, VPS36, XRCC4, XRCC5, XRCC6, YEATS4]
CUSTOM:GO_PROTEIN_DOMAIN_SPECIFIC_BINDING	GO_PROTEIN_DOMAIN_SPECIFIC_BINDING	CUSTOM_c5.mf.v6.2.symbols MF.gmt_20.08.2018	5.26073e-06	0.000111839	5.26073e-06	1.57822e-05	[-1]	Group10	20.5128	128	[ACSL3, ADRB1, AFAP1L2, AIDA, AKAP1, AKAP5, ARHGAP5, ATP2B1, ATRX, BASP1, BAX, BCAR1, BCL2, CABYR, CACNB2, CADM1, CARD8, CDC25C, CENPJ, CEP68, CHAF1A, CHMP1B, CIT, CITED2, CNOT1, CRADD, CXADR, DAZAP2, DDX6, DENND1A, DLG1, DNMT1, DOCK1, DOCK4, DTNA, EHMT1, ELMO3, ENAH, EPB41L2, EPS15, EVL, EXOC4, FAF1, FMN1, FUT8, FZD8, GATA2, GJA1, GNG12, GRIN2C, HIST1H4C, HIST1H4D, HMGB2, HNRNPM, HOMER2, HSP90AA…
CUSTOM:GO_ENZYME_BINDING	GO_ENZYME_BINDING	CUSTOM_c5.mf.v6.2.symbols MF.gmt_20.08.2018	3.00671e-20	1.72585e-17	3.00671e-20	7.2161e-19	[-1]	Group11	21.6465	376	[ABAT, ABCA1, ABCD1, ACSL3, ACTA2, ADRM1, AKAP1, AKAP5, AKAP8L, ANK1, ANKRA2, ANP32B, ANXA5, AP2A2, AP3B1, AP3M1, ARMT1, ATF2, ATF6, ATP6AP2, ATP6V1G1, AURKA, BACE1, BARD1, BBC3, BCAR1, BCAS3, BCL2, BDKRB2, BECN1, BHLHE41, BIRC5, BLNK, BORA, BRCA1, BRCA2, BTG1, CABYR, CACNB2, CAMK2D, CAV1, CBS, CBX1, CBX4, CBX5, CCDC50, CCNA2, CCNB1, CCNE2, CCNL1, CCNY, CDC20, CDC25A, CDC25C, CDC27, CDC42EP3, CDC…
CUSTOM:GO_KINASE_BINDING	GO_KINASE_BINDING	CUSTOM_c5.mf.v6.2.symbols MF.gmt_20.08.2018	5.24491e-09	2.73689e-07	3.00671e-20	7.2161e-19	[-1]	Group11	22.6073	137	[ACSL3, ACTA2, AKAP1, AKAP5, ANXA5, AP2A2, ATF2, AURKA, BARD1, BCAR1, BLNK, BORA, BTG1, CACNB2, CAV1, CCNA2, CCNB1, CCNE2, CCNL1, CCNY, CDC25A, CDC25C, CDC6, CDK5RAP2, CDKN2C, CDKN2D, CEBPA, CENPJ, CEP152, CEP68, CHEK2, DGKQ, DLG1, DOCK4, DPYSL2, DUSP3, EMP2, FAF1, FAM83B, FAM83H, FAS, FBXO5, FOXM1, FZD5, GAB2, GAS6, GSK3B, HDAC4, HSP90AA1, IFNAR2, IRS1, IRS2, ITGB1BP1, JAK2, KIF11, KIF14, KIF20A…
CUSTOM:GO_TRANSCRIPTION_FACTOR_ACTIVITY_PROTEIN_BINDING	GO_TRANSCRIPTION_FACTOR_ACTIVITY_PROTEIN_BINDING	CUSTOM_c5.mf.v6.2.symbols MF.gmt_20.08.2018	0.000666913	0.00588935	0.000666913	0.000727541	[-1]	Group12	18.9097	111	[ANKRA2, ARID1B, ASCL1, ATF2, ATF3, ATF6, ATF7IP, BASP1, BHLHE41, BRCA1, BTG1, CBX4, CEBPA, CITED2, CTBP2, DDX5, DRAP1, E2F8, ELK3, EOMES, GBX2, GMNN, GPS2, GRIP1, HDAC4, HDGF, HELZ2, HES6, HEY2, HIPK2, HSBP1, HSF2, HTATIP2, ID4, JADE1, JUN, LDB1, LIF, MAGED1, MAML3, MAP3K10, MED13L, MED19, MED30, MED9, MEIS2, MUC1, MXD4, MYSM1, N4BP2L2, NAB1, NAB2, NCOR2, NFE2L3, NFIB, NOTCH2, NPAT, NR2F2, NRIP1…
CUSTOM:GO_TRANSCRIPTION_COREPRESSOR_ACTIVITY	GO_TRANSCRIPTION_COREPRESSOR_ACTIVITY	CUSTOM_c5.mf.v6.2.symbols MF.gmt_20.08.2018	0.000815779	0.00688613	0.000666913	0.000727541	[-1]	Group12	22.1719	49	[ATF3, ATF7IP, BASP1, BHLHE41, CBX4, CITED2, CTBP2, DRAP1, E2F8, ELK3, GMNN, GPS2, HDAC4, HDGF, HIPK2, HSBP1, ID4, LDB1, MAP3K10, MEIS2, MXD4, N4BP2L2, NAB2, NCOR2, NFIB, NPAT, NR2F2, NRIP1, NSD1, PHF12, RBBP8, RBFOX2, SAP18, SAP30, SCAI, SIN3A, SIRT1, SMARCA4, SP100, SRSF2, TBL1X, TBL1XR1, TCERG1, THRB, WNT4, ZMYND11, ZMYND8, ZNF281, ZNF593]
CUSTOM:GO_PHOSPHATIDYLINOSITOL_3_5_BISPHOSPHATE_BINDING	GO_PHOSPHATIDYLINOSITOL_3_5_BISPHOSPHATE_BINDING	CUSTOM_c5.mf.v6.2.symbols MF.gmt_20.08.2018	0.00117361	0.00922808	0.000782014	0.000816015	[-1]	Group13	42.8571	9	[CLVS1, COMMD1, KIF16B, MAPKAP1, PHLDA3, PLEKHA5, SESTD1, WDR45, WIPI2]
GO:0080025	phosphatidylinositol-3,5-bisphosphate binding	GO_MolecularFunction-EBI-UniProt-GOA_28.08.2018_00h00	0.000782014	0.00669965	0.000782014	0.000816015	[7, 8]	Group13	37.5	12	[CLVS1, COMMD1, HIP1, KIF16B, MAPKAP1, PHLDA3, PLEK2, PLEKHA5, SESTD1, SNX5, WDR45, WIPI2]
CUSTOM:GO_PHOSPHOLIPID_BINDING	GO_PHOSPHOLIPID_BINDING	CUSTOM_c5.mf.v6.2.symbols MF.gmt_20.08.2018	0.00118179	0.00904466	8.75698e-05	0.000161667	[-1]	Group14	20.0557	72	[ABCA1, AGAP1, ANXA1, ANXA5, ARHGAP26, ASAP1, ATP8B1, C2CD4A, CEACAM5, CLVS1, COMMD1, CPS1, DENND1A, EPB41, GAB2, GAS6, GOLPH3L, HIP1, HMGB1, ITPR2, KIF16B, LDLRAP1, MAPKAP1, MARCKS, MFGE8, MYO10, MYO1B, MYOF, NF1, NR5A2, NSMAF, NUP35, NUP62, OSBPL10, PAFAH2, PARD3, PEMT, PHF12, PHLDA3, PIGK, PIGU, PLA2G4C, PLCB1, PLEKHA2, PLEKHA5, PLEKHA8, RACGAP1, RAPGEF6, RASGRP1, SBF2, SERPINA5, SESTD1, SH3YL…
CUSTOM:GO_LIPID_BINDING	GO_LIPID_BINDING	CUSTOM_c5.mf.v6.2.symbols MF.gmt_20.08.2018	8.75698e-05	0.00116895	8.75698e-05	0.000161667	[-1]	Group14	19.3893	127	[ABCA1, ACBD6, AGAP1, AKR1C1, AKR1C2, ANXA1, ANXA5, AP2A2, APOD, APOL1, APOL2, APOLD1, ARHGAP26, ASAP1, ATP5G2, ATP8B1, BAX, C2CD4A, CADPS2, CAV1, CD14, CD55, CDIPT, CEACAM5, CLVS1, COMMD1, CPS1, CRABP1, CRABP2, CYP26A1, DENND1A, DROSHA, EPB41, ERLIN1, ESR1, FABP5, FABP6, FER, FNTB, GAB2, GAS6, GOLPH3L, HIP1, HMGB1, HSD11B2, ITPR2, KIF16B, LDLRAP1, LIPC, LYN, MAPKAP1, MARCKS, MELK, MFGE8, MYO10, …
CUSTOM:GO_DNA_SECONDARY_STRUCTURE_BINDING	GO_DNA_SECONDARY_STRUCTURE_BINDING	CUSTOM_c5.mf.v6.2.symbols MF.gmt_20.08.2018	0.000162345	0.00190175	1.18858e-05	2.59326e-05	[-1]	Group15	45.8333	11	[BLM, HMGB1, HMGB2, MSH2, MSH3, MSH6, RAD18, RAD51, RAD51B, WRN, XPC]
GO:0032357	oxidized purine DNA binding	GO_MolecularFunction-EBI-UniProt-GOA_28.08.2018_00h00	8.23878e-05	0.00112597	1.18858e-05	2.59326e-05	[7]	Group15	70	7	[BLM, MSH2, MSH3, MSH6, NR4A2, POT1, WRN]
CUSTOM:GO_SINGLE_STRANDED_DNA_BINDING	GO_SINGLE_STRANDED_DNA_BINDING	CUSTOM_c5.mf.v6.2.symbols MF.gmt_20.08.2018	5.59632e-05	0.000845339	1.18858e-05	2.59326e-05	[-1]	Group15	30.1075	28	[ANXA1, BLM, BRCA2, CDC45, ERCC4, FUBP1, HMGB1, HMGB2, HNRNPA1, HNRNPDL, MCM10, MCM6, MCM7, MLH1, MSH2, MSH3, NUP35, PMS1, POT1, RAD51, RAD51AP1, RAD51B, RPA2, RPA3, SSBP2, TDP1, TEN1, XPC]
CUSTOM:GO_SIGNALING_RECEPTOR_ACTIVITY	GO_SIGNALING_RECEPTOR_ACTIVITY	CUSTOM_c5.mf.v6.2.symbols MF.gmt_20.08.2018	1.82633e-14	3.49438e-12	1.51084e-12	1.81301e-11	[-1]	Group16	7.5431	105	[ABCA1, ABHD2, ACKR3, ACVR1C, ADGRD1, ADGRV1, ADRB1, AHR, BDKRB2, BMPR1A, BMPR1B, BMPR2, CALCR, CD14, CD44, CELSR2, CHRNA5, COLEC12, CTSH, CXCR4, DRD1, EDA2R, EFEMP1, EFNB3, ELOVL4, EPHA2, EPHA7, ERBB2, ERBB3, ERBB4, ESR1, F2RL1, FAS, FGFR3, FKBP1B, FZD5, FZD8, GAL, GALR2, GFRA1, GLRA3, GPC6, GPR160, GPR37, GPR68, GPR87, GPRC5A, GRIN2C, HCAR2, HCAR3, HLA-DRB1, HLA-DRB3, HLA-DRB4, HPGD, IFNAR2, IF…
CUSTOM:GO_SIGNAL_TRANSDUCER_ACTIVITY	GO_SIGNAL_TRANSDUCER_ACTIVITY	CUSTOM_c5.mf.v6.2.symbols MF.gmt_20.08.2018	4.26318e-11	4.89413e-09	1.51084e-12	1.81301e-11	[-1]	Group16	8.95954	155	[ABCA1, ABHD2, ACKR3, ACVR1C, ADGRD1, ADGRV1, ADRB1, AHR, BCAR1, BDKRB2, BLNK, BMPR1A, BMPR1B, BMPR2, C18orf32, CALCR, CD14, CD44, CELSR2, CHRNA5, COLEC12, CTSH, CXCR4, DCLK1, DRD1, ECT2, EDA2R, EFEMP1, EFNA5, EFNB3, ELOVL4, EPHA2, EPHA7, ERBB2, ERBB3, ERBB4, ESR1, F2RL1, FAS, FGFR3, FKBP1B, FLRT3, FZD5, FZD8, GAB2, GAL, GALR2, GAS6, GFRA1, GJA1, GLRA3, GNA14, GNAI1, GNAQ, GNB4, GNG12, GPC6, GPR1…
CUSTOM:GO_RECEPTOR_ACTIVITY	GO_RECEPTOR_ACTIVITY	CUSTOM_c5.mf.v6.2.symbols MF.gmt_20.08.2018	6.91081e-16	1.9834e-13	1.51084e-12	1.81301e-11	[-1]	Group16	7.76699	128	[ABCA1, ABHD2, ACKR3, ACVR1C, ADGRD1, ADGRV1, ADRB1, AHR, AMOT, ATP6AP2, BDKRB2, BMPR1A, BMPR1B, BMPR2, CADM1, CALCR, CD14, CD44, CD55, CELSR2, CHRNA5, CLCA2, COLEC12, CTSH, CXADR, CXCR4, DAB2, DLG1, DPP4, DRD1, EDA2R, EFEMP1, EFNB3, ELOVL4, ENPP1, EPHA2, EPHA7, ERBB2, ERBB3, ERBB4, ESR1, F2RL1, FAS, FGFR3, FKBP1B, FZD5, FZD8, GAL, GALR2, GFRA1, GLRA3, GPC6, GPR160, GPR37, GPR68, GPR87, GPRC5A, G…
CUSTOM:GO_PROTEIN_HETERODIMERIZATION_ACTIVITY	GO_PROTEIN_HETERODIMERIZATION_ACTIVITY	CUSTOM_c5.mf.v6.2.symbols MF.gmt_20.08.2018	2.13518e-07	7.65994e-06	1.01343e-07	4.86445e-07	[-1]	Group17	22.6981	106	[ADRB1, AHR, ALG2, ARNT2, ATF2, ATF3, ATF6, BARD1, BAX, BCL2, BDKRB2, BHLHE41, BIRC5, BMP2, CABYR, CAPN2, CAV1, CEBPG, CENPA, CENPS, CENPT, CENPW, CHRNA5, DRAP1, DRD1, ENO3, EPAS1, ERBB2, ERBB3, FXR1, GABPB1, H2AFV, HEY2, HIST1H2AE, HIST1H2AG, HIST1H2AI, HIST1H2AM, HIST1H2BD, HIST1H2BE, HIST1H2BF, HIST1H2BG, HIST1H3G, HIST1H4C, HIST1H4D, HIST2H2AA3, HIST2H2AA4, HIST2H2AC, HIST2H2BE, HIST2H2BF, HI…
CUSTOM:GO_IDENTICAL_PROTEIN_BINDING	GO_IDENTICAL_PROTEIN_BINDING	CUSTOM_c5.mf.v6.2.symbols MF.gmt_20.08.2018	8.90899e-06	0.00016496	1.01343e-07	4.86445e-07	[-1]	Group17	18.3775	222	[ABAT, ABCD1, ACADM, AGR2, ALDH1A3, ALDH4A1, AMOTL1, ANO6, ANXA1, APLP1, ASCL1, ASNS, ASS1, ATF3, ATF6, ATIC, ATXN1, B2M, BARD1, BAX, BCL2, BHLHE41, BIRC5, BMPR1A, BNIPL, CADM1, CAMK2D, CARD8, CAV1, CBS, CBX1, CBX5, CCDC91, CDC42BPA, CDSN, CEACAM5, CEBPA, CEBPG, CENPF, CEP57, CEP57L1, CHAF1A, CHEK2, CLDN12, CLIP1, COL2A1, COMMD1, CST3, CTBP2, CTSC, CXADR, DAAM1, DARS2, DCK, DPP4, DPYD, DROSHA, DS…
CUSTOM:GO_PROTEIN_HOMODIMERIZATION_ACTIVITY	GO_PROTEIN_HOMODIMERIZATION_ACTIVITY	CUSTOM_c5.mf.v6.2.symbols MF.gmt_20.08.2018	7.41874e-05	0.00106459	1.01343e-07	4.86445e-07	[-1]	Group17	19.1401	138	[ABAT, ABCD1, AGR2, ALDH1A3, ANO6, ANXA1, ASCL1, ASNS, ATF3, ATIC, BARD1, BAX, BCL2, BHLHE41, BIRC5, BMPR1A, CADM1, CAMK2D, CARD8, CBS, CBX1, CBX5, CDSN, CEACAM5, CEBPA, CEBPG, CENPF, CEP57, CHEK2, CLIP1, COMMD1, CTBP2, DARS2, DCK, DPP4, DPYD, DROSHA, DST, E2F8, ECT2, ENO3, ENPP1, ERBB3, ERBB4, EXO5, FBXO4, FLRT3, FXR1, GCH1, GGCT, GLIPR2, GSTA4, HES1, HEY2, HLCS, HMOX1, HOMER2, HPGD, HPRT1, HSD1…
CUSTOM:GO_PROTEIN_DIMERIZATION_ACTIVITY	GO_PROTEIN_DIMERIZATION_ACTIVITY	CUSTOM_c5.mf.v6.2.symbols MF.gmt_20.08.2018	5.94934e-07	1.79733e-05	1.01343e-07	4.86445e-07	[-1]	Group17	19.0767	219	[ABAT, ABCD1, ADRB1, AGR2, AHR, ALDH1A3, ALG2, ANO6, ANXA1, ARNT2, ARNTL2, ASCL1, ASNS, ATF2, ATF3, ATF6, ATIC, ATM, BARD1, BAX, BCL2, BDKRB2, BHLHE41, BIRC5, BMP2, BMPR1A, BTRC, CABYR, CADM1, CAMK2D, CAPN2, CARD8, CAV1, CBS, CBX1, CBX5, CDSN, CEACAM5, CEBPA, CEBPG, CENPA, CENPF, CENPS, CENPT, CENPW, CEP57, CHEK2, CHRNA5, CLIP1, COMMD1, CTBP2, DARS2, DCK, DPP4, DPYD, DRAP1, DRD1, DROSHA, DST, E2F…
CUSTOM:GO_MONOCARBOXYLIC_ACID_BINDING	GO_MONOCARBOXYLIC_ACID_BINDING	CUSTOM_c5.mf.v6.2.symbols MF.gmt_20.08.2018	8.04655e-07	2.19939e-05	2.54308e-05	5.08616e-05	[-1]	Group18	38.4615	25	[AKR1C1, AKR1C2, CRABP1, CRABP2, CYP26A1, FABP5, FABP6, HLCS, NR2F2, PC, PCCA, PPARG, PYGL, S100A9, SCP2, SERPINA5, UGT1A1, UGT1A10, UGT1A3, UGT1A4, UGT1A6, UGT1A7, UGT1A8, UGT1A9, UGT2B15]
CUSTOM:GO_ORGANIC_ACID_BINDING	GO_ORGANIC_ACID_BINDING	CUSTOM_c5.mf.v6.2.symbols MF.gmt_20.08.2018	1.15022e-05	0.000194184	2.54308e-05	5.08616e-05	[-1]	Group18	25.3589	53	[AARS, AKR1C1, AKR1C2, ASS1, CPS1, CRABP1, CRABP2, CYP26A1, DDAH1, DDAH2, DHFR, EGLN1, EGLN3, FABP5, FABP6, GAS6, GCHFR, GLRA3, HLCS, HMGB1, MARCKS, MFGE8, NEDD4, NR2F2, OSBPL10, PAM, PC, PCCA, PCK1, PHYH, PLOD2, PPARG, PYGL, RASGRP1, S100A9, SCP2, SERPINA5, SESTD1, SHMT1, SHMT2, ST8SIA4, SYT1, THBS1, TMLHE, UGT1A1, UGT1A10, UGT1A3, UGT1A4, UGT1A6, UGT1A7, UGT1A8, UGT1A9, UGT2B15]
CUSTOM:GO_GLUCURONOSYLTRANSFERASE_ACTIVITY	GO_GLUCURONOSYLTRANSFERASE_ACTIVITY	CUSTOM_c5.mf.v6.2.symbols MF.gmt_20.08.2018	8.94023e-05	0.00116629	2.54308e-05	5.08616e-05	[-1]	Group18	41.1765	14	[B3GAT3, CHPF, CHPF2, LARGE1, UGT1A1, UGT1A10, UGT1A3, UGT1A4, UGT1A5, UGT1A6, UGT1A7, UGT1A8, UGT1A9, UGT2B15]
CUSTOM:GO_ISOPRENOID_BINDING	GO_ISOPRENOID_BINDING	CUSTOM_c5.mf.v6.2.symbols MF.gmt_20.08.2018	0.000177873	0.00204198	2.54308e-05	5.08616e-05	[-1]	Group18	37.5	15	[CRABP1, CRABP2, CYP26A1, FNTB, NR2F2, SERPINA5, UGT1A1, UGT1A10, UGT1A3, UGT1A4, UGT1A6, UGT1A7, UGT1A8, UGT1A9, UGT2B15]
CUSTOM:GO_RETINOIC_ACID_BINDING	GO_RETINOIC_ACID_BINDING	CUSTOM_c5.mf.v6.2.symbols MF.gmt_20.08.2018	2.37266e-07	8.01123e-06	2.54308e-05	5.08616e-05	[-1]	Group18	60.8696	14	[CRABP1, CRABP2, CYP26A1, NR2F2, SERPINA5, UGT1A1, UGT1A10, UGT1A3, UGT1A4, UGT1A6, UGT1A7, UGT1A8, UGT1A9, UGT2B15]
GO:1990837	sequence-specific double-stranded DNA binding	GO_MolecularFunction-EBI-UniProt-GOA_28.08.2018_00h00	0.000136026	0.00166125	7.10476e-06	1.8946e-05	[6]	Group19	18.1912	177	[ACKR3, AHR, AREG, ARNT2, ARNTL2, ARX, ASCL1, ASH1L, ATF2, ATF3, ATF6, ATM, BATF, BCL11B, BHLHE41, BRIP1, CCNL1, CCNY, CDC45, CEBPA, CEBPG, CHN1, CITED2, CKLF, CREB3L4, CREBRF, CREM, CRIP2, CSTA, CTCFL, CUX1, CXADR, DLX2, DSCAM, E2F8, EHMT1, ELF1, ELK3, ELP4, EOMES, EPAS1, ESR1, ETS2, ETV7, EZH2, FOSL1, FOXC1, FOXM1, FOXP1, FOXQ1, GADD45A, GARS, GATA2, GBX2, GLI3, GRHL1, GTF2B, HDAC4, HES1, HES2,…
CUSTOM:GO_TRANSCRIPTIONAL_ACTIVATOR_ACTIVITY_RNA_POLYMERASE_II_TRANSCRIPTION_REGULATORY_REGION_SEQUENCE_SPECIFIC_BINDING	GO_TRANSCRIPTIONAL_ACTIVATOR_ACTIVITY_RNA_POLYMERASE_II_TRANSCRIPTION_REGULATORY_REGION_SEQUENCE_SPECIFIC_BINDING	CUSTOM_c5.mf.v6.2.symbols MF.gmt_20.08.2018	0.000539904	0.00499847	7.10476e-06	1.8946e-05	[-1]	Group19	20.9524	66	[ARNT2, ATF2, ATF3, BATF, BCL11B, CEBPA, CEBPG, CREB3L4, CSRNP1, CSRNP2, CTCFL, DLX2, DLX3, ELF1, ELK3, EPAS1, ESR1, FOSL1, FOXC1, GATA2, GLI3, GRHL1, GRHL2, GRHL3, HLTF, HOXA5, HOXC13, HSF2, IRF1, JUN, MAF, MAFB, MAFG, MAFK, MEIS1, MEIS2, MSX1, MYB, MYBL1, MYBL2, NFATC2, NFIA, NFIB, NFIC, NR4A1, NR4A2, NR4A3, NR5A2, NUCKS1, OVOL2, PATZ1, PBX1, PBX3, PGR, PLSCR1, RUNX1, SOX11, SOX2, SOX9, STAG1, …
GO:0000987	proximal promoter sequence-specific DNA binding	GO_MolecularFunction-EBI-UniProt-GOA_28.08.2018_00h00	0.000863078	0.00717981	7.10476e-06	1.8946e-05	[7, 8]	Group19	18.5827	118	[AHR, AREG, ARNT2, ARNTL2, ASCL1, ASH1L, ATF2, ATF3, ATF6, ATM, BATF, BCL11B, BHLHE41, CCNY, CEBPA, CEBPG, CHN1, CITED2, CKLF, CREB3L4, CREBRF, CSTA, CTCFL, DSCAM, E2F8, ELF1, ELK3, ELP4, ESR1, ETS2, EZH2, FOSL1, FOXP1, FOXQ1, GARS, GATA2, GLI3, GRHL1, HDAC4, HES1, HES2, HEY2, HLTF, HNRNPU, HOXA5, HSF2, IRF1, JUN, LIPC, LRRCC1, LRRFIP1, MAFB, MAFG, MEIS1, MEIS2, MID1, MUC1, MYB, MYBL1, MYBL2, NFA…
GO:0000978	RNA polymerase II proximal promoter sequence-specific DNA binding	GO_MolecularFunction-EBI-UniProt-GOA_28.08.2018_00h00	0.00102267	0.00815298	7.10476e-06	1.8946e-05	[8, 9]	Group19	18.6161	113	[AHR, AREG, ARNT2, ARNTL2, ASCL1, ASH1L, ATF2, ATF3, ATF6, ATM, BATF, BCL11B, BHLHE41, CEBPA, CEBPG, CHN1, CITED2, CKLF, CREB3L4, CREBRF, CSTA, CTCFL, DSCAM, E2F8, ELF1, ELK3, ELP4, ESR1, ETS2, EZH2, FOSL1, FOXP1, FOXQ1, GARS, GATA2, GLI3, GRHL1, HDAC4, HES1, HES2, HEY2, HLTF, HNRNPU, HOXA5, HSF2, IRF1, JUN, LIPC, LRRCC1, LRRFIP1, MAFB, MAFG, MEIS1, MEIS2, MID1, MUC1, MYB, MYBL1, MYBL2, NFATC2, N…
CUSTOM:GO_DOUBLE_STRANDED_DNA_BINDING	GO_DOUBLE_STRANDED_DNA_BINDING	CUSTOM_c5.mf.v6.2.symbols MF.gmt_20.08.2018	7.46785e-05	0.0010455	7.10476e-06	1.8946e-05	[-1]	Group19	18.9791	145	[ARNT2, ARX, ASCL1, ATF2, ATF3, ATF6, BATF, BCL11B, BHLHE41, CDC45, CEBPA, CEBPG, CENPS, CREB3L4, CREM, CTCFL, CUX1, DLX2, DNMT1, E2F8, ELF1, ELK3, EOMES, ESR1, ETS2, ETV7, FEN1, FOSL1, FOXC1, GATA2, GBX2, GLI3, GRHL1, GTF2H4, HES2, HES6, HEY2, HLTF, HMGB1, HMGB2, HNRNPD, HNRNPDL, HOXA5, HSF2, IRF1, JARID2, JUN, KIF2C, LDB1, MAFB, MAFK, MBD1, MCM10, MCM2, MEIS1, MEIS2, MLH1, MRE11, MSH2, MSH3, MS…
CUSTOM:GO_EXONUCLEASE_ACTIVITY_ACTIVE_WITH_EITHER_RIBO_OR_DEOXYRIBONUCLEIC_ACIDS_AND_PRODUCING_5_PHOSPHOMONOESTERS	GO_EXONUCLEASE_ACTIVITY_ACTIVE_WITH_EITHER_RIBO_OR_DEOXYRIBONUCLEIC_ACIDS_AND_PRODUCING_5_PHOSPHOMONOESTERS	CUSTOM_c5.mf.v6.2.symbols MF.gmt_20.08.2018	0.000998123	0.00806934	0.000106459	0.000182501	[-1]	Group20	32.6087	15	[CNOT1, DCLRE1A, DCLRE1B, DIS3L, EXO1, EXO5, EXOSC4, EXOSC9, FEN1, ISG20, NOCT, PARN, PNPT1, REXO2, TREX2]
CUSTOM:GO_NUCLEASE_ACTIVITY	GO_NUCLEASE_ACTIVITY	CUSTOM_c5.mf.v6.2.symbols MF.gmt_20.08.2018	0.000388846	0.00391574	0.000106459	0.000182501	[-1]	Group20	22.9665	48	[AEN, CNOT1, DCLRE1A, DCLRE1B, DCPS, DIS3L, DNA2, DNASE1L2, DROSHA, EME2, ENDOG, ENPP1, ERCC4, ERI3, EXO1, EXO5, EXOG, EXOSC4, EXOSC8, EXOSC9, FEN1, GEN1, ISG20, KIAA0391, MRE11, NOCT, PARN, PNPT1, POLA1, POLG, RAD51, RAD51B, RBBP8, REXO2, RNASE1, RNASEH2A, RNASEH2B, RNASEH2C, RNASET2, RPP25, SND1, TATDN3, TDP1, TREX2, TSEN15, TSEN2, WRN, ZRANB3]
GO:0008408	3'-5' exonuclease activity	GO_MolecularFunction-EBI-UniProt-GOA_28.08.2018_00h00	0.00041794	0.00406606	0.000106459	0.000182501	[6]	Group20	30	21	[BLM, CHAF1A, CNOT1, DIS3L, ERCC4, EXO5, EXOSC4, EXOSC9, HAP1, ISG20, MRE11, NOCT, PARN, PNPT1, POLG, POPDC2, RDH14, REXO2, SFN, TREX2, WRN]
GO:0016796	exonuclease activity, active with either ribo- or deoxyribonucleic acids and producing 5'-phosphomonoesters	GO_MolecularFunction-EBI-UniProt-GOA_28.08.2018_00h00	0.000345748	0.00360836	0.000106459	0.000182501	[6]	Group20	30.4348	21	[CHAF1A, CNOT1, DCLRE1A, DCLRE1B, DIS3L, ERCC4, EXO1, EXO5, EXOSC4, EXOSC9, FEN1, HAP1, ISG20, NOCT, PARN, PNPT1, POPDC2, RDH14, REXO2, SFN, TREX2]
CUSTOM:GO_EXONUCLEASE_ACTIVITY	GO_EXONUCLEASE_ACTIVITY	CUSTOM_c5.mf.v6.2.symbols MF.gmt_20.08.2018	6.02882e-05	0.000887319	0.000106459	0.000182501	[-1]	Group20	31.25	25	[AEN, CNOT1, DCLRE1A, DCLRE1B, DCPS, DIS3L, ENPP1, ERI3, EXO1, EXO5, EXOSC4, EXOSC8, EXOSC9, FEN1, ISG20, MRE11, NOCT, PARN, PNPT1, POLA1, POLG, REXO2, TDP1, TREX2, WRN]
CUSTOM:GO_MONOVALENT_INORGANIC_CATION_TRANSMEMBRANE_TRANSPORTER_ACTIVITY	GO_MONOVALENT_INORGANIC_CATION_TRANSMEMBRANE_TRANSPORTER_ACTIVITY	CUSTOM_c5.mf.v6.2.symbols MF.gmt_20.08.2018	0.000233725	0.00257997	0.000556977	0.000668373	[-1]	Group21	7.65027	28	[ATP5G2, ATP5S, ATP6V0B, ATP6V1G1, KCNG3, KCNJ8, KCNK12, KCNK15, KCNK2, KCNMA1, RHCG, SCNN1G, SHROOM2, SLC12A2, SLC12A4, SLC18A2, SLC1A2, SLC1A4, SLC22A4, SLC24A3, SLC36A1, SLC5A3, SLC6A14, SLC6A8, SLC8A3, SLC9A2, SURF1, UQCRQ]
CUSTOM:GO_TRANSMEMBRANE_TRANSPORTER_ACTIVITY	GO_TRANSMEMBRANE_TRANSPORTER_ACTIVITY	CUSTOM_c5.mf.v6.2.symbols MF.gmt_20.08.2018	0.000405804	0.00401606	0.000556977	0.000668373	[-1]	Group21	10.2307	102	[ABCA1, ABCA5, ABCB6, ABCB7, ABCD1, ANKH, ANO6, ANXA5, APOL1, ATP11B, ATP13A4, ATP2A3, ATP2B1, ATP5G2, ATP5S, ATP6V0B, ATP6V1G1, ATP7A, BAX, BCL2, BSG, CACFD1, CACNA1D, CACNA2D4, CACNB2, CACNG4, CALHM2, CHRNA5, CLCA2, CLIC2, CLIC4, DENND5B, DLG1, EMB, FKBP1B, FXYD3, GAS6, GJA1, GJB2, GLRA3, GRIN2C, HNRNPA3, ITPR2, KCNG3, KCNJ8, KCNK12, KCNK15, KCNK2, KCNMA1, LRRC8E, MCOLN1, MCU, MCUB, MFSD3, PANX…
CUSTOM:GO_GATED_CHANNEL_ACTIVITY	GO_GATED_CHANNEL_ACTIVITY	CUSTOM_c5.mf.v6.2.symbols MF.gmt_20.08.2018	0.000641201	0.00575077	0.000556977	0.000668373	[-1]	Group21	7.69231	25	[ANO6, CACNA1D, CACNA2D4, CACNB2, CACNG4, CHRNA5, CLCA2, CLIC2, CLIC4, DLG1, FKBP1B, GAS6, GLRA3, GRIN2C, ITPR2, KCNG3, KCNJ8, KCNK12, KCNK15, KCNK2, KCNMA1, MCOLN1, SCNN1G, SHROOM2, TMEM109]
GO:0022839	ion gated channel activity	GO_MolecularFunction-EBI-UniProt-GOA_28.08.2018_00h00	0.00070904	0.0061665	0.000556977	0.000668373	[4, 6]	Group21	8.1579	31	[ANO6, C12orf76, CACNA1D, CACNA2D4, CACNB2, CACNG4, CHRNA5, CLCA2, CLIC2, CLIC4, CLU, DLG1, FKBP1B, GAS6, GLRA3, GRIN2C, ITPR2, KCNG3, KCNJ8, KCNK12, KCNK2, KCNMA1, LLGL1, MCOLN1, PGR, SC5D, SCNN1G, SHROOM2, SMC4, SNAP25, TMEM109]
CUSTOM:GO_CATION_TRANSMEMBRANE_TRANSPORTER_ACTIVITY	GO_CATION_TRANSMEMBRANE_TRANSPORTER_ACTIVITY	CUSTOM_c5.mf.v6.2.symbols MF.gmt_20.08.2018	0.00117566	0.00911932	0.000556977	0.000668373	[-1]	Group21	9.6463	60	[ANO6, ANXA5, ATP13A4, ATP2A3, ATP2B1, ATP5G2, ATP5S, ATP6V0B, ATP6V1G1, ATP7A, CACFD1, CACNA1D, CACNA2D4, CACNB2, CACNG4, CALHM2, CHRNA5, DENND5B, FKBP1B, GAS6, GRIN2C, ITPR2, KCNG3, KCNJ8, KCNK12, KCNK15, KCNK2, KCNMA1, MCOLN1, MCU, MCUB, MFSD3, RHCG, SCNN1G, SERINC2, SHROOM2, SLC12A2, SLC12A4, SLC18A2, SLC1A2, SLC1A4, SLC22A4, SLC24A3, SLC25A20, SLC2A8, SLC30A1, SLC36A1, SLC39A10, SLC39A11, SL…
GO:0005216	ion channel activity	GO_MolecularFunction-EBI-UniProt-GOA_28.08.2018_00h00	0.000910666	0.00746746	0.000556977	0.000668373	[4, 6]	Group21	8.99796	44	[ANO6, APOL1, C12orf76, CACNA1D, CACNA2D4, CACNB2, CACNG4, CALHM2, CHRNA5, CLCA2, CLIC2, CLIC4, CLU, DENND5B, DLG1, DTD1, FKBP1B, FXYD3, GAS6, GLRA3, GRIN2C, ITPR2, KCNG3, KCNJ8, KCNK12, KCNK15, KCNK2, KCNMA1, LLGL1, LRRC8E, MCOLN1, MCU, PGR, SAT1, SC5D, SCNN1G, SHROOM2, SLC1A4, SLC24A3, SLC26A11, SMC4, SNAP25, TBC1D8, TYRP1]
CUSTOM:GO_MACROMOLECULAR_COMPLEX_BINDING	GO_MACROMOLECULAR_COMPLEX_BINDING	CUSTOM_c5.mf.v6.2.symbols MF.gmt_20.08.2018	2.02956e-12	2.91242e-10	3.92953e-12	3.14362e-11	[-1]	Group22	20.5147	287	[ABI1, ADAM2, ADRM1, AIF1L, AKAP1, AKAP5, ANKRA2, AP2A2, AP2B1, APOL2, ARL3, ARX, ASCL1, ASH1L, ATAD2, ATAD2B, ATF2, ATM, ATR, ATRX, BAX, BCAS3, BCL2L11, BIRC5, BRCA1, CACNB2, CARMIL1, CBX1, CBX4, CBX5, CD2BP2, CD44, CD81, CDC20, CDC45, CDCA5, CDK2, CDK4, CDK5RAP2, CDKN1A, CENPA, CENPE, CENPF, CENPH, CENPS, CEP57, CEP57L1, CHAF1A, CITED2, CLASP1, CLIP1, CLSPN, COCH, COL5A1, COLEC12, CPEB4, CPS1, …
CUSTOM:GO_PROTEIN_COMPLEX_BINDING	GO_PROTEIN_COMPLEX_BINDING	CUSTOM_c5.mf.v6.2.symbols MF.gmt_20.08.2018	2.36768e-06	5.6627e-05	3.92953e-12	3.14362e-11	[-1]	Group22	19.3583	181	[ABI1, ADAM2, ADRM1, AIF1L, AKAP1, AKAP5, AP2A2, AP2B1, ARL3, ATM, ATR, BAX, BCL2L11, BIRC5, CACNB2, CARMIL1, CD44, CD81, CDC20, CDK2, CDK4, CDK5RAP2, CDKN1A, CENPE, CENPH, CEP57, CEP57L1, CLASP1, CLIP1, CLSPN, COCH, COL5A1, CPS1, CRTAP, CTGF, CTSL, CTSV, CXADR, DDX39B, DPYSL2, DRD1, DST, ELP4, EML1, EMP2, ENPP1, ERBIN, ESR1, FAM83H, FAS, FGF13, FMN1, FN1, FSCN1, FSTL3, GAS2L1, GAS2L3, GNA14, GNA…
CUSTOM:GO_TUBULIN_BINDING	GO_TUBULIN_BINDING	CUSTOM_c5.mf.v6.2.symbols MF.gmt_20.08.2018	1.99318e-05	0.000317802	3.92953e-12	3.14362e-11	[-1]	Group22	23.4432	64	[AGBL5, AGTPBP1, AKAP1, ARL3, ARL4C, BCAS3, BCL2L11, BIRC5, BRCA1, BRCA2, CDK5RAP2, CENPE, CENPJ, CEP57, CEP57L1, CLASP1, CLIP1, DPYSL2, DST, EML1, FGF13, FMN1, GAS2L1, GAS2L3, GJA1, HOOK1, KIF11, KIF14, KIF15, KIF16B, KIF18A, KIF20A, KIF20B, KIF22, KIF23, KIF2C, KIF3C, KIF4A, KIF4B, KIF5C, KIFC1, KIFC3, LYN, MAP1LC3B, MAP2, MAP4, MAPT, MDM1, MID1, NUSAP1, PHF6, PRC1, PRNP, RACGAP1, REEP1, RGS2, …
CUSTOM:GO_CYTOSKELETAL_PROTEIN_BINDING	GO_CYTOSKELETAL_PROTEIN_BINDING	CUSTOM_c5.mf.v6.2.symbols MF.gmt_20.08.2018	0.000237541	0.00257262	3.92953e-12	3.14362e-11	[-1]	Group22	18.4371	151	[ABI1, ABLIM1, ABLIM3, AGBL5, AGTPBP1, AIF1L, AKAP1, AKAP5, ALDOC, ANK1, ANK3, ANLN, ARL3, ARL4C, BCAS3, BCL2L11, BIRC5, BRCA1, BRCA2, CACNA1D, CACNB2, CAMK2D, CAP2, CAPN2, CDC42EP3, CDK5RAP2, CENPE, CENPJ, CEP57, CEP57L1, CLASP1, CLIP1, COTL1, CXCR4, DAAM1, DIAPH2, DLG1, DPYSL2, DPYSL4, DST, EML1, ENAH, ENC1, EPB41, EPB41L2, EPS8L2, EVL, FARP1, FGD4, FGF13, FLNB, FMN1, FSCN1, GAS2L1, GAS2L3, GJA…
CUSTOM:GO_CHROMATIN_BINDING	GO_CHROMATIN_BINDING	CUSTOM_c5.mf.v6.2.symbols MF.gmt_20.08.2018	7.35553e-08	2.81472e-06	3.92953e-12	3.14362e-11	[-1]	Group22	23.4483	102	[ARX, ASCL1, ASH1L, ATAD2, ATAD2B, ATF2, ATRX, BCAS3, BRCA1, CBX1, CBX4, CBX5, CDC45, CDCA5, CENPA, CENPF, CENPS, CHAF1A, CITED2, CTBP2, DLX2, DLX3, DNMT1, EOMES, ESR1, EXO1, EZH2, GATA2, GLI3, GRHL1, GRHL2, GRHL3, HDAC4, HMGN3, HMGN4, HNRNPD, HOXC13, JARID2, JUN, LDB1, MBD1, MEIS1, MLH1, MSH6, NCAPD2, NCAPD3, NFATC2, NFIA, NIPBL, NONO, NR5A2, NSD1, NSD2, NUP62, NUPR1, ORC1, OVOL2, PATZ1, PCLAF, …
CUSTOM:GO_MICROTUBULE_BINDING	GO_MICROTUBULE_BINDING	CUSTOM_c5.mf.v6.2.symbols MF.gmt_20.08.2018	7.52145e-06	0.000148873	3.92953e-12	3.14362e-11	[-1]	Group22	25.8706	52	[AKAP1, ARL3, BCL2L11, BIRC5, CDK5RAP2, CENPE, CEP57, CEP57L1, CLASP1, CLIP1, DPYSL2, DST, EML1, FGF13, FMN1, GAS2L1, GAS2L3, HOOK1, KIF11, KIF14, KIF15, KIF16B, KIF18A, KIF20A, KIF20B, KIF22, KIF23, KIF2C, KIF3C, KIF4A, KIF4B, KIF5C, KIFC1, KIFC3, MAP1LC3B, MAP2, MAP4, MAPT, MDM1, MID1, NUSAP1, PRC1, PRNP, RACGAP1, REEP1, S100A9, SKA1, SKA2, SYBU, TIAM1, WDR81, WHAMM]
GO:0032555	purine ribonucleotide binding	GO_MolecularFunction-EBI-UniProt-GOA_28.08.2018_00h00	5.81342e-10	5.56151e-08	6.49395e-09	3.89637e-08	[4, 5, 6]	Group23	18.2948	412	[AARS, ABCA1, ABCA5, ABCB6, ABCB7, ABCD1, ACACA, ACBD6, ACSF2, ACSL3, ACSS3, ACTA2, ACVR1C, ADCY1, ADK, AFG1L, AGAP1, AGK, AK1, AKR1B10, ANKHD1, APOBEC3A, APOBEC3B, ARHGAP5, ARL13B, ARL15, ARL16, ARL3, ARL4C, ASAP1, ASAP2, ASNS, ASRGL1, ASS1, ATAD2, ATAD2B, ATAD5, ATM, ATP10D, ATP11A, ATP11B, ATP13A4, ATP2A3, ATP2B1, ATP5G2, ATP7A, ATP8A2, ATP8B1, ATP9A, ATR, ATRNL1, ATRX, AURKA, AURKB, BCL11B, B…
CUSTOM:GO_DNA_DEPENDENT_ATPASE_ACTIVITY	GO_DNA_DEPENDENT_ATPASE_ACTIVITY	CUSTOM_c5.mf.v6.2.symbols MF.gmt_20.08.2018	1.22047e-09	8.7569e-08	6.49395e-09	3.89637e-08	[-1]	Group23	41.7722	33	[ANXA1, ATRX, BLM, BRIP1, CHD6, DNA2, DSCC1, GTF2H2, GTF2H4, MCM6, MCM7, MNAT1, MRE11, NBN, PIF1, POLQ, RAD18, RAD51, RAD51B, RAD54B, RECQL, RFC2, RFC3, RFC4, RFC5, SMARCA2, SMARCA4, TOP1MT, TOP2A, TTF2, WRN, XRCC5, XRCC6]
GO:0032559	adenyl ribonucleotide binding	GO_MolecularFunction-EBI-UniProt-GOA_28.08.2018_00h00	2.50933e-09	1.44036e-07	6.49395e-09	3.89637e-08	[5, 6, 7]	Group23	18.6322	346	[AARS, ABCA1, ABCA5, ABCB6, ABCB7, ABCD1, ACACA, ACBD6, ACSF2, ACSL3, ACSS3, ACTA2, ACVR1C, ADCY1, ADK, AFG1L, AGK, AK1, ANKHD1, APOBEC3A, APOBEC3B, ARL4C, ASAP1, ASAP2, ASNS, ASRGL1, ASS1, ATAD2, ATAD2B, ATAD5, ATM, ATP10D, ATP11A, ATP11B, ATP13A4, ATP2A3, ATP2B1, ATP5G2, ATP7A, ATP8A2, ATP8B1, ATP9A, ATR, ATRNL1, ATRX, AURKA, AURKB, BCL2L11, BLM, BLMH, BMPR1A, BMPR1B, BMPR2, BRIP1, BUB1, BUB1B,…
CUSTOM:GO_RIBONUCLEOTIDE_BINDING	GO_RIBONUCLEOTIDE_BINDING	CUSTOM_c5.mf.v6.2.symbols MF.gmt_20.08.2018	9.2647e-09	4.43162e-07	6.49395e-09	3.89637e-08	[-1]	Group23	18.4508	343	[AARS, ABCA1, ABCA5, ABCB6, ABCB7, ABCD1, ACACA, ACSF2, ACSL3, ACSS3, ACTA2, ACVR1C, ADCY1, ADK, AFG1L, AGAP1, AGK, AK1, ARHGAP5, ARL13B, ARL15, ARL16, ARL3, ARL4C, ASNS, ASS1, ATAD2, ATAD2B, ATAD5, ATM, ATP10D, ATP11A, ATP11B, ATP13A4, ATP2A3, ATP2B1, ATP7A, ATP8A2, ATP8B1, ATP9A, ATR, ATRX, AURKA, AURKB, BLM, BMPR1A, BMPR1B, BMPR2, BRIP1, BUB1, BUB1B, CAMK1D, CAMK2D, CASK, CDC42BPA, CDC6, CDC7,…
CUSTOM:GO_ADENYL_NUCLEOTIDE_BINDING	GO_ADENYL_NUCLEOTIDE_BINDING	CUSTOM_c5.mf.v6.2.symbols MF.gmt_20.08.2018	2.09959e-08	9.2705e-07	6.49395e-09	3.89637e-08	[-1]	Group23	18.9028	286	[AARS, ABCA1, ABCA5, ABCB6, ABCB7, ABCD1, ACACA, ACSF2, ACSL3, ACSS3, ACTA2, ACVR1C, ADCY1, ADK, AFG1L, AGK, AK1, ASNS, ASS1, ATAD2, ATAD2B, ATAD5, ATM, ATP10D, ATP11A, ATP11B, ATP13A4, ATP2A3, ATP2B1, ATP7A, ATP8A2, ATP8B1, ATP9A, ATR, ATRX, AURKA, AURKB, BLM, BMPR1A, BMPR1B, BMPR2, BRIP1, BUB1, BUB1B, CAMK1D, CAMK2D, CASK, CDC42BPA, CDC6, CDC7, CDK1, CDK19, CDK2, CDK3, CDK4, CENPE, CHD6, CHD9, …
GO:0043142	single-stranded DNA-dependent ATPase activity	GO_MolecularFunction-EBI-UniProt-GOA_28.08.2018_00h00	5.50895e-08	2.25867e-06	6.49395e-09	3.89637e-08	[10]	Group23	75	12	[DNA2, DSCC1, PIF1, POLH, POLK, POLQ, RAD18, RAD51, RFC2, RFC3, RFC4, RFC5]
CUSTOM:GO_SINGLE_STRANDED_DNA_DEPENDENT_ATPASE_ACTIVITY	GO_SINGLE_STRANDED_DNA_DEPENDENT_ATPASE_ACTIVITY	CUSTOM_c5.mf.v6.2.symbols MF.gmt_20.08.2018	5.18314e-07	1.65285e-05	6.49395e-09	3.89637e-08	[-1]	Group23	76.9231	10	[DNA2, DSCC1, PIF1, POLQ, RAD18, RAD51, RFC2, RFC3, RFC4, RFC5]
CUSTOM:GO_ATPASE_ACTIVITY	GO_ATPASE_ACTIVITY	CUSTOM_c5.mf.v6.2.symbols MF.gmt_20.08.2018	1.26904e-06	3.31104e-05	6.49395e-09	3.89637e-08	[-1]	Group23	22.4824	96	[ABCA1, ABCA5, ABCB6, ABCB7, ABCD1, ANXA1, ANXA5, ATAD2, ATAD2B, ATF7IP, ATP10D, ATP11A, ATP11B, ATP13A4, ATP2A3, ATP2B1, ATP6V0B, ATP6V1G1, ATP7A, ATP8A2, ATP8B1, ATP9A, ATRX, BLM, BRIP1, CENPE, CHD6, CLU, DDX10, DDX39A, DDX39B, DDX5, DDX6, DNA2, DSCC1, DYNC2H1, EIF4A2, FIGN, FIGNL1, GTF2H2, GTF2H4, HLTF, HSP90AA1, HSPA6, KIF11, KIF14, KIF15, KIF16B, KIF18A, KIF20A, KIF20B, KIF22, KIF23, KIF2C, …
CUSTOM:GO_DNA_HELICASE_ACTIVITY	GO_DNA_HELICASE_ACTIVITY	CUSTOM_c5.mf.v6.2.symbols MF.gmt_20.08.2018	3.45237e-06	7.92664e-05	6.49395e-09	3.89637e-08	[-1]	Group23	39.6226	21	[ATRX, BLM, BRIP1, CDC45, DNA2, GINS1, GINS2, GTF2H4, MCM2, MCM3, MCM6, MCM7, MRE11, NBN, PIF1, RAD54B, RECQL, WRN, XRCC5, XRCC6, ZRANB3]
CUSTOM:GO_HYDROLASE_ACTIVITY_ACTING_ON_ACID_ANHYDRIDES	GO_HYDROLASE_ACTIVITY_ACTING_ON_ACID_ANHYDRIDES	CUSTOM_c5.mf.v6.2.symbols MF.gmt_20.08.2018	6.55547e-06	0.000134387	6.49395e-09	3.89637e-08	[-1]	Group23	19.5122	160	[ABCA1, ABCA5, ABCB6, ABCB7, ABCD1, ANXA1, ANXA5, ARHGAP5, ARL3, ARL4C, ATAD2, ATAD2B, ATF7IP, ATP10D, ATP11A, ATP11B, ATP13A4, ATP2A3, ATP2B1, ATP6V0B, ATP6V1G1, ATP7A, ATP8A2, ATP8B1, ATP9A, ATRX, BLM, BRIP1, CDC45, CENPE, CHD6, CHD9, CLU, DCPS, DDX10, DDX39A, DDX39B, DDX5, DDX6, DNA2, DNM3, DSCC1, DUT, DYNC2H1, DYNC2LI1, DYNLRB2, EIF4A2, EIF5, ELF1, ENPP1, ENPP4, ERCC6L, FIGN, FIGNL1, GBP2, GE…
CUSTOM:GO_HELICASE_ACTIVITY	GO_HELICASE_ACTIVITY	CUSTOM_c5.mf.v6.2.symbols MF.gmt_20.08.2018	9.93109e-06	0.000172741	6.49395e-09	3.89637e-08	[-1]	Group23	27.451	42	[ANXA1, ATRX, BLM, BRIP1, CDC45, CHD6, CHD9, DDX10, DDX39A, DDX39B, DDX5, DDX6, DNA2, EIF4A2, ERCC6L, GINS1, GINS2, GTF2H4, HELLS, HELZ2, HLTF, MCM2, MCM3, MCM6, MCM7, MCM8, MCM9, MRE11, NAV2, NBN, PIF1, RAD54B, RAD54L, RECQL, SKIV2L2, SMARCA2, SMARCA4, TTF2, WRN, XRCC5, XRCC6, ZRANB3]
GO:0016887	ATPase activity	GO_MolecularFunction-EBI-UniProt-GOA_28.08.2018_00h00	9.65115e-06	0.000173117	6.49395e-09	3.89637e-08	[7]	Group23	20.7721	113	[ABCA1, ABCA5, ABCB6, ABCB7, ABCD1, ANXA1, ATAD2, ATAD2B, ATAD5, ATF7IP, ATP10D, ATP11A, ATP11B, ATP13A4, ATP2A3, ATP2B1, ATP5G2, ATP6V0B, ATP6V1G1, ATP6V1G2-DDX39B, ATP7A, ATP8A2, ATP8B1, ATP9A, ATRX, BLM, BRIP1, CABYR, CENPE, CHD6, DDX10, DDX39A, DDX39B, DDX5, DDX6, DNA2, DSCAM, DSCC1, DYNC2H1, DYNC2LI1, EIF4A2, ERCC6L, FIGN, FIGNL1, FOXC1, GINS1, GINS2, GJB2, GTF2H2, GTF2H4, HLTF, HSP90AA1, HS…
GO:0017111	nucleoside-triphosphatase activity	GO_MolecularFunction-EBI-UniProt-GOA_28.08.2018_00h00	1.15903e-05	0.00019008	6.49395e-09	3.89637e-08	[6]	Group23	18.8525	184	[ABCA1, ABCA5, ABCB6, ABCB7, ABCD1, AGAP1, AKR1B10, ANXA1, ARHGAP5, ARL3, ARL4C, ATAD2, ATAD2B, ATAD5, ATF7IP, ATP10D, ATP11A, ATP11B, ATP13A4, ATP2A3, ATP2B1, ATP5G2, ATP6V0B, ATP6V1G1, ATP6V1G2-DDX39B, ATP7A, ATP8A2, ATP8B1, ATP9A, ATRX, BCL11B, BCL2L11, BLM, BLMH, BRIP1, CABYR, CCNL1, CDC45, CENPE, CHD6, CHD9, CHMP1B, DDX10, DDX39A, DDX39B, DDX5, DDX6, DNA2, DNAJC25, DNM3, DSCAM, DSCC1, DYNC2H…
GO:0004386	helicase activity	GO_MolecularFunction-EBI-UniProt-GOA_28.08.2018_00h00	2.01334e-05	0.000312339	6.49395e-09	3.89637e-08	[7]	Group23	25.8242	47	[ATRX, BLM, BRIP1, CCNL1, CDC45, CHD6, CHD9, CHMP1B, DDX10, DDX39A, DDX39B, DDX5, DDX6, DNA2, DSCAM, EIF4A2, ERCC6L, GINS1, GINS2, HELLS, HELZ2, HLTF, MCM2, MCM3, MCM6, MCM7, MCM8, MCM9, MRE11, NAV2, NBN, PIF1, RAD54B, RAD54L, RECQL, SKIV2L2, SMARCA2, SMARCA4, TAP1, TAP2, THRB, TTF2, WRB, WRN, XRCC5, XRCC6, ZRANB3]
GO:0042623	ATPase activity, coupled	GO_MolecularFunction-EBI-UniProt-GOA_28.08.2018_00h00	0.000138062	0.00165099	6.49395e-09	3.89637e-08	[8]	Group23	20.4444	92	[ABCA1, ABCA5, ABCB6, ABCB7, ABCD1, ANXA1, ATAD5, ATP10D, ATP11A, ATP11B, ATP13A4, ATP2A3, ATP2B1, ATP5G2, ATP6V0B, ATP6V1G1, ATP6V1G2-DDX39B, ATP7A, ATP8A2, ATP8B1, ATP9A, ATRX, BLM, BRIP1, CABYR, CHD6, DDX10, DDX39A, DDX39B, DDX5, DDX6, DNA2, DSCAM, DSCC1, DYNC2H1, DYNC2LI1, EIF4A2, ERCC6L, FOXC1, GINS1, GINS2, GTF2H2, GTF2H4, HSP90AA1, HSPA6, KIF11, KIF14, KIF16B, KIF18A, KIF20B, KIF4A, KIF4B,…
GO:0043138	3'-5' DNA helicase activity	GO_MolecularFunction-EBI-UniProt-GOA_28.08.2018_00h00	0.000361672	0.00370713	6.49395e-09	3.89637e-08	[4, 9]	Group23	53.3333	8	[BLM, CDC45, GINS1, GINS2, RECQL, TAP1, TAP2, WRN]
CUSTOM:GO_ATPASE_ACTIVITY_COUPLED	GO_ATPASE_ACTIVITY_COUPLED	CUSTOM_c5.mf.v6.2.symbols MF.gmt_20.08.2018	0.000502809	0.00473135	6.49395e-09	3.89637e-08	[-1]	Group23	21.0863	66	[ABCA1, ABCA5, ABCB6, ABCB7, ABCD1, ANXA1, ANXA5, ATP10D, ATP11A, ATP11B, ATP13A4, ATP2A3, ATP2B1, ATP6V0B, ATP6V1G1, ATP7A, ATP8A2, ATP8B1, ATP9A, ATRX, BLM, BRIP1, CHD6, DDX10, DDX39A, DDX39B, DDX5, DDX6, DNA2, DSCC1, EIF4A2, FIGN, FIGNL1, GTF2H2, GTF2H4, HSPA6, KIF18A, LONRF2, MCM6, MCM7, MNAT1, MRE11, MYO10, MYO1B, NBN, PIF1, POLQ, RAD18, RAD51, RAD51B, RAD54B, RECQL, RFC2, RFC3, RFC4, RFC5, …
GO:0005524	ATP binding	GO_MolecularFunction-EBI-UniProt-GOA_28.08.2018_00h00	6.26734e-10	5.13922e-08	6.49395e-09	3.89637e-08	[3, 5, 6, 7, 8]	Group23	18.9326	337	[AARS, ABCA1, ABCA5, ABCB6, ABCB7, ABCD1, ACACA, ACSF2, ACSL3, ACSS3, ACTA2, ACVR1C, ADCY1, ADK, AFG1L, AGK, AK1, ANKHD1, APOBEC3A, APOBEC3B, ARL4C, ASAP1, ASAP2, ASNS, ASRGL1, ASS1, ATAD2, ATAD2B, ATAD5, ATM, ATP10D, ATP11A, ATP11B, ATP13A4, ATP2A3, ATP2B1, ATP5G2, ATP7A, ATP8A2, ATP8B1, ATP9A, ATR, ATRNL1, ATRX, AURKA, AURKB, BCL2L11, BLM, BLMH, BMPR1A, BMPR1B, BMPR2, BRIP1, BUB1, BUB1B, C12orf…
GO:0008094	DNA-dependent ATPase activity	GO_MolecularFunction-EBI-UniProt-GOA_28.08.2018_00h00	1.46005e-09	9.31187e-08	6.49395e-09	3.89637e-08	[9]	Group23	36.2069	42	[ANXA1, ATRX, BLM, BRIP1, CHD6, DNA2, DSCAM, DSCC1, ERCC6L, GTF2H2, GTF2H4, MCM2, MCM6, MCM7, MNAT1, MRE11, MSH2, MSH3, MSH6, NBN, PIF1, POLH, POLK, POLQ, RAD18, RAD51, RAD51B, RAD54B, RAD54L, RECQL, RFC2, RFC3, RFC4, RFC5, SMARCA2, SMARCA4, TOP2A, TTF2, WRB, WRN, XRCC5, XRCC6]
GO:0003678	DNA helicase activity	GO_MolecularFunction-EBI-UniProt-GOA_28.08.2018_00h00	4.53735e-06	0.000100171	6.49395e-09	3.89637e-08	[3, 8]	Group23	37.0968	23	[ATRX, BLM, BRIP1, CDC45, CHMP1B, DNA2, DSCAM, GINS1, GINS2, MCM2, MCM6, MCM7, MRE11, NBN, PIF1, RAD54B, RAD54L, RECQL, TAP1, TAP2, WRN, XRCC5, XRCC6]

## Sheet: RM+DOX vs Neg Cellular Componen
GOID	GOTerm	Ontology Source	Term PValue	Term PValue Corrected with Benjamini-Hochberg	Group PValue	Group PValue Corrected with Benjamini-Hochberg	GOLevels	GOGroups	% Associated Genes	Nr. Genes	Associated Genes Found
GO:0031262	Ndc80 complex	GO_CellularComponent-EBI-UniProt-GOA_28.08.2018_00h00	0.000347811	0.00255916	0.000347811	0.000490097	[2, 3, 4, 5, 6, 7, 8, 9, 10, 11, 12]	Group00	100	4	[NDC80, NUF2, SPC24, SPC25]
GO:0070652	HAUS complex	GO_CellularComponent-EBI-UniProt-GOA_28.08.2018_00h00	0.00185311	0.00996401	0.00185311	0.00185311	[3, 5, 6, 7, 8, 9, 10]	Group01	62.5	5	[HAUS1, HAUS2, HAUS4, HAUS6, HAUS7]
GO:1902554	serine/threonine protein kinase complex	GO_CellularComponent-EBI-UniProt-GOA_28.08.2018_00h00	0.000552713	0.00367949	0.000552713	0.000685364	[6]	Group02	25.8621	30	[ACVR1C, CCNA2, CCNB1, CCNE2, CCNL1, CCNY, CDK1, CDK2, CDK3, CDK4, CDKN1A, CDKN2D, CDKN3, CKS1B, DAB2, GTF2H2, GTF2H2C, GTF2H2C_2, GTF2H4, MCM2, MNAT1, OVOL2, PHKB, PPP3CA, PRDX3, RB1, SESN2, TBC1D5, TGFBR1, UVRAG]
CUSTOM:GO_CYTOSOLIC_PART	GO_CYTOSOLIC_PART	CUSTOM_c5.cc.v6.2.symbols CC.gmt_20.08.2018	0.00157253	0.0088645	0.00157253	0.00168098	[-1]	Group03	6.72646	15	[AHR, APOD, BLOC1S5, CARD8, COA1, ENO3, PI4K2A, PRDX3, RPL34, RPS27L, RPS3A, RRM1, RRM2, RRM2B, SNAP25]
CUSTOM:GO_DNA_REPAIR_COMPLEX	GO_DNA_REPAIR_COMPLEX	CUSTOM_c5.cc.v6.2.symbols CC.gmt_20.08.2018	0.000359155	0.00258813	0.000359155	0.000484078	[-1]	Group04	34.8837	15	[ATM, ERCC4, MLH1, MSH2, MSH3, MSH6, PHF21A, PMS1, POLE2, PRKDC, WRN, XPC, XRCC4, XRCC5, XRCC6]
CUSTOM:GO_MCM_COMPLEX	GO_MCM_COMPLEX	CUSTOM_c5.cc.v6.2.symbols CC.gmt_20.08.2018	0.000175574	0.00142705	0.000175574	0.000286462	[-1]	Group05	63.6364	7	[MCM2, MCM3, MCM6, MCM7, MCM8, MCM9, MMS22L]
CUSTOM:GO_MICROTUBULE_END	GO_MICROTUBULE_END	CUSTOM_c5.cc.v6.2.symbols CC.gmt_20.08.2018	0.00151369	0.00874439	0.00151369	0.00167587	[-1]	Group06	40.9091	9	[ASPM, CDK5RAP2, CLASP1, CLIP1, DST, KIF2C, KNSTRN, SPAG5, SVIL]
CUSTOM:GO_CHROMOCENTER	GO_CHROMOCENTER	CUSTOM_c5.cc.v6.2.symbols CC.gmt_20.08.2018	0.000710075	0.00459576	0.000710075	0.000846627	[-1]	Group07	53.8462	7	[AURKB, CBX1, CBX5, CDCA8, ESCO2, OIP5, SCMH1]
GO:0000796	condensin complex	GO_CellularComponent-EBI-UniProt-GOA_28.08.2018_00h00	0.00125303	0.00755058	0.00125303	0.00143866	[3, 4, 5, 6, 7, 8, 9]	Group08	50	7	[NCAPD2, NCAPD3, NCAPG, NCAPG2, NCAPH, SMC2, SMC4]
GO:0005658	alpha DNA polymerase:primase complex	GO_CellularComponent-EBI-UniProt-GOA_28.08.2018_00h00	0.000252385	0.00191758	0.000252385	0.000391196	[5, 6, 7, 8, 9, 10, 11, 12, 13, 14]	Group09	83.3333	5	[MCM3, POLA1, POLA2, PRIM1, PRIM2]
GO:0005664	nuclear origin of replication recognition complex	GO_CellularComponent-EBI-UniProt-GOA_28.08.2018_00h00	0.000710075	0.00459576	0.000710075	0.000846627	[3, 5, 6, 7, 8, 9, 10, 11, 12]	Group10	53.8462	7	[CCNL1, MCM2, MCM7, ORC1, ORC3, ORC5, ORC6]
CUSTOM:GO_DNA_PACKAGING_COMPLEX	GO_DNA_PACKAGING_COMPLEX	CUSTOM_c5.cc.v6.2.symbols CC.gmt_20.08.2018	0.000618305	0.00407731	4.66149e-05	9.63375e-05	[-1]	Group11	25.9259	28	[CENPA, H1FX, H2AFV, HIST1H2AE, HIST1H2AG, HIST1H2AI, HIST1H2AM, HIST1H2BD, HIST1H2BE, HIST1H2BF, HIST1H2BG, HIST1H3G, HIST1H4C, HIST1H4D, HIST2H2AA3, HIST2H2AA4, HIST2H2AC, HIST2H2BE, HIST2H2BF, HIST3H2A, KAT6B, NCAPD2, NCAPD3, NCAPG, NCAPH, SLF1, SMC2, SMC4]
CUSTOM:GO_PROTEIN_DNA_COMPLEX	GO_PROTEIN_DNA_COMPLEX	CUSTOM_c5.cc.v6.2.symbols CC.gmt_20.08.2018	0.00178939	0.00977172	4.66149e-05	9.63375e-05	[-1]	Group11	22.2857	39	[CDC45, CENPA, GINS1, GINS2, H1FX, H2AFV, HIST1H2AE, HIST1H2AG, HIST1H2AI, HIST1H2AM, HIST1H2BD, HIST1H2BE, HIST1H2BF, HIST1H2BG, HIST1H3G, HIST1H4C, HIST1H4D, HIST2H2AA3, HIST2H2AA4, HIST2H2AC, HIST2H2BE, HIST2H2BF, HIST3H2A, KAT6B, MCM3, POLA1, POLA2, POLD3, POLE2, POT1, PRIM1, PRIM2, RPA2, RPA3, SLF1, TCF7L2, TEN1, XRCC5, XRCC6]
GO:0005721	pericentric heterochromatin	GO_CellularComponent-EBI-UniProt-GOA_28.08.2018_00h00	0.000212604	0.00168875	0.000417749	0.000539592	[6, 7, 8, 9, 10, 11]	Group12	44	11	[ATRX, CBX1, CBX5, CENPA, DNMT1, ESCO2, HELLS, KDM4C, NCAPD3, RAD54L, SNAI1]
GO:0000792	heterochromatin	GO_CellularComponent-EBI-UniProt-GOA_28.08.2018_00h00	0.000417749	0.00292006	0.000417749	0.000539592	[5, 6, 7, 8, 9, 10]	Group12	26.7327	27	[ATRX, BTG2, CBX1, CBX5, CDK2, CDKN3, CENPA, CHD6, DDX6, DNMT1, ESCO2, FOXC1, HELLS, KDM4C, KRT6A, MAGI1, NCAPD3, PML, RAD54L, S100A4, SALL4, SIRT1, SNAI1, UHRF1, UHRF1BP1, WDR76, WRB]
CUSTOM:GO_NUCLEOLUS	GO_NUCLEOLUS	CUSTOM_c5.cc.v6.2.symbols CC.gmt_20.08.2018	7.74205e-05	0.000693806	5.71926e-06	1.36382e-05	[-1]	Group13	18.4179	156	[ACACA, AEN, ANP32B, ARNTL2, ATF3, ATF7IP2, BCAR1, BCAS3, BLM, BRWD1, CASK, CBX5, CDCA7L, CDCA8, CDK4, CEBPA, CENPP, CENPW, CHAF1A, CPS1, CRACR2A, CTSV, DAB2, DCLRE1A, DDX5, DEDD2, DIAPH2, DNAJB9, DROSHA, DTL, EIF3L, ENC1, EXOSC4, EXOSC8, EXOSC9, FANCD2, FBL, FBXO11, FCF1, FEN1, FGF13, FGF18, FXR1, G2E3, GEMIN2, GTF2B, H1FX, HAUS7, HJURP, HLTF, HMGB2, HMOX1, HNRNPM, HOMER2, ILF3, ISG20, KIF20B, K…
GO:0005730	nucleolus	GO_CellularComponent-EBI-UniProt-GOA_28.08.2018_00h00	2.55336e-05	0.000247889	5.71926e-06	1.36382e-05	[4, 5, 6, 7, 8, 9, 10]	Group13	17.8814	211	[ACACA, AEN, AGTPBP1, ANP32B, ARNTL2, ASRGL1, ATF3, ATM, ATRNL1, ATXN1, BCAS3, BLM, BRCA2, BRWD1, CA8, CASK, CBX5, CD2BP2, CDCA7L, CDCA8, CDK2, CDK4, CDKN1A, CDKN2AIPNL, CEBPA, CENPH, CENPP, CENPW, CLN5, CPS1, CTSH, CTSV, DAB2, DCLRE1A, DDX10, DDX39A, DDX39B, DDX5, DDX6, DEDD2, DIAPH2, DNAJB9, DOCK4, DROSHA, DSCAM, DTD1, DTL, E2F8, EIF3L, EIF4A2, EMX1, EN2, ENC1, EXOSC4, EXOSC8, EXOSC9, FAM111A, …
CUSTOM:GO_SPINDLE_MICROTUBULE	GO_SPINDLE_MICROTUBULE	CUSTOM_c5.cc.v6.2.symbols CC.gmt_20.08.2018	3.44499e-06	3.8223e-05	6.8715e-07	1.93651e-06	[-1]	Group14	37.931	22	[ARL3, AURKA, AURKB, BIRC5, CDC27, CDK1, CLASP1, HAUS2, KIF11, KIF18A, KIF4A, KLHL21, KNTC1, NUSAP1, PARP4, PRC1, SKA1, SKA2, SKA3, SPAG5, TBL1X, TBL1XR1]
GO:0005876	spindle microtubule	GO_CellularComponent-EBI-UniProt-GOA_28.08.2018_00h00	3.13978e-07	4.30335e-06	6.8715e-07	1.93651e-06	[5, 6, 7, 8, 9, 10, 11]	Group14	36.25	29	[ARL3, AURKA, AURKB, CDC27, CDK1, CDKN1A, CENPE, CEP295, CLASP1, CRYBG1, FAM161A, FOLH1B, HAUS2, HNRNPU, KIF11, KIF18A, KIF4A, KLHL21, KNTC1, NUSAP1, PARP4, PRC1, SKA1, SKA2, SKA3, SPAG5, TBL1X, TBL1XR1, TET2]
GO:0044444	cytoplasmic part	GO_CellularComponent-EBI-UniProt-GOA_28.08.2018_00h00	2.09105e-30	1.12434e-28	2.09105e-30	1.29645e-29	[3, 4, 5, 6]	Group15	16.2481	1682	[AARS, ABAT, ABCA1, ABCA5, ABCB6, ABCB7, ABCD1, ABHD10, ABHD2, ABHD4, ABI1, ACACA, ACADM, ACBD6, ACER2, ACER3, ACKR3, ACKR4, ACSF2, ACSL3, ACSS3, ACTA2, ADCY1, ADIRF, ADK, ADRB1, ADRM1, ADSL, AFAP1L2, AFG1L, AGBL5, AGGF1, AGK, AGR2, AGR3, AGTPBP1, AHNAK, AHNAK2, AHR, AK1, AKAP1, AKAP5, AKR1B10, AKR1B15, AKR1C1, AKR1C3, ALDH1A3, ALDH3A2, ALDH4A1, ALDOC, ALG14, ALG2, ALG9, AMDHD1, AMOT, AMOTL1, ANA…
GO:0005829	cytosol	GO_CellularComponent-EBI-UniProt-GOA_28.08.2018_00h00	4.63273e-26	2.02392e-24	2.09105e-30	1.29645e-29	[4, 5, 6, 7]	Group15	17.7017	1029	[AARS, ABCB6, ABCD1, ABHD10, ABI1, ACACA, ACBD6, ACKR4, ACTA2, ADCY1, ADIRF, ADK, ADRM1, ADSL, AFAP1L2, AGBL5, AGK, AGTPBP1, AHNAK, AHNAK2, AHR, AK1, AKAP1, AKAP5, AKR1B10, AKR1B15, AKR1C1, AKR1C3, ALDH1A3, ALDH4A1, ALDOC, ALG2, AMDHD1, AMOT, AMOTL1, ANAPC10, ANK1, ANK3, ANKH, ANKHD1, ANKRA2, ANKRD11, ANKRD28, ANKRD37, ANO6, ANP32B, ANXA1, ANXA5, AP2A2, AP2B1, AP3B1, AP5M1, APOBEC3A, APOD, APOLD1…
GO:0030666	endocytic vesicle membrane	GO_CellularComponent-EBI-UniProt-GOA_28.08.2018_00h00	0.000489157	0.00338535	0.00011319	0.000194938	[3, 4, 5, 6, 7, 8, 9, 10]	Group16	22.5962	47	[AP2A2, AP2B1, ASPM, ATP6V0B, ATP7A, B2M, CACNG4, CAMK2D, CAV1, COLEC12, EPS15, FZD5, GINS1, GINS2, HBEGF, HELLS, HEXIM1, HIP1, HLA-A, HLA-B, HLA-C, HLA-DRB1, HLA-DRB3, HLA-DRB4, HLA-DRB5, HLA-E, HLA-F, INTS4, LDLRAP1, LLGL1, LOC105369230, MCOLN1, MDM2, PMAIP1, RAB31, RILP, ROPN1L, RORA, SMOX, SNAP23, TAP1, TAP2, TBC1D5, TLR2, TRIB1, TYRP1, WNT4]
CUSTOM:GO_CLATHRIN_COATED_VESICLE_MEMBRANE	GO_CLATHRIN_COATED_VESICLE_MEMBRANE	CUSTOM_c5.cc.v6.2.symbols CC.gmt_20.08.2018	0.00161698	0.00897037	0.00011319	0.000194938	[-1]	Group16	27.1605	22	[AP2A2, AP2B1, AP3B1, AP3B2, CEMIP, CLTB, CLVS1, DAB2, DENND1A, EPS15, FZD5, HBEGF, HIP1, HLA-DRB1, HLA-DRB3, HLA-DRB4, HLA-DRB5, LDLRAP1, SLC18A2, SYT1, TBC1D5, TYRP1]
GO:0030669	clathrin-coated endocytic vesicle membrane	GO_CellularComponent-EBI-UniProt-GOA_28.08.2018_00h00	0.00181546	0.00983727	0.00011319	0.000194938	[4, 5, 6, 7, 8, 9, 10, 11, 12]	Group16	30.1887	16	[AP2A2, AP2B1, EPS15, FZD5, HBEGF, HIP1, HLA-DRB1, HLA-DRB3, HLA-DRB4, HLA-DRB5, LDLRAP1, LOC105369230, RORA, TBC1D5, TRIB1, TYRP1]
GO:0031298	replication fork protection complex	GO_CellularComponent-EBI-UniProt-GOA_28.08.2018_00h00	0.0007833	0.00502318	4.18342e-06	1.08072e-05	[2, 5, 6, 7, 8, 9, 10, 11, 12, 13]	Group17	71.4286	5	[CDC45, GINS2, MCM10, TAP2, TIPIN]
GO:0000811	GINS complex	GO_CellularComponent-EBI-UniProt-GOA_28.08.2018_00h00	0.00154922	0.0088041	4.18342e-06	1.08072e-05	[4, 5, 6, 7, 8, 9, 10, 11, 12, 13]	Group17	80	4	[GINS1, GINS2, TAP1, TAP2]
GO:0031261	DNA replication preinitiation complex	GO_CellularComponent-EBI-UniProt-GOA_28.08.2018_00h00	4.00187e-05	0.000378015	4.18342e-06	1.08072e-05	[3, 5, 6, 7, 8, 9, 10, 11, 12]	Group17	85.7143	6	[CDC45, GINS1, GINS2, ORC3, TAP1, TAP2]
CUSTOM:GO_REPLICATION_FORK	GO_REPLICATION_FORK	CUSTOM_c5.cc.v6.2.symbols CC.gmt_20.08.2018	4.18154e-08	6.21893e-07	2.61484e-07	9.00667e-07	[-1]	Group18	41.9355	26	[CDC45, CHEK1, DNMT1, GINS2, MCM10, MCM3, MMS22L, NBN, PIF1, POLA1, POLA2, POLD3, POLE2, PRIM1, PRIM2, RAD18, RAD51B, RFC2, RFC3, RFC4, RFC5, RPA2, RPA3, TOP1MT, UHRF1, ZRANB3]
CUSTOM:GO_NUCLEAR_REPLICATION_FORK	GO_NUCLEAR_REPLICATION_FORK	CUSTOM_c5.cc.v6.2.symbols CC.gmt_20.08.2018	0.00141941	0.00833755	2.61484e-07	9.00667e-07	[-1]	Group18	33.3333	13	[CDC45, GINS2, MCM10, MCM3, MMS22L, POLA1, POLA2, POLD3, POLE2, RPA2, RPA3, TOP1MT, ZRANB3]
GO:0005657	replication fork	GO_CellularComponent-EBI-UniProt-GOA_28.08.2018_00h00	5.73161e-07	7.28436e-06	2.61484e-07	9.00667e-07	[4, 5, 6, 7, 8, 9]	Group18	35.3659	29	[BLM, CDC45, CHEK1, DNMT1, GINS2, MCM10, MCM3, MMS22L, NBN, PIF1, POLA1, POLA2, POLD3, PRIM1, PRIM2, RAD18, RAD51B, RFC2, RFC3, RFC4, RFC5, RPA2, RPA3, TAP2, TIPIN, UHRF1, UHRF1BP1, WRN, ZRANB3]
CUSTOM:GO_NUCLEAR_ENVELOPE	GO_NUCLEAR_ENVELOPE	CUSTOM_c5.cc.v6.2.symbols CC.gmt_20.08.2018	0.000120032	0.000987084	1.95833e-05	4.3363e-05	[-1]	Group19	20.4327	85	[AEN, AKIRIN1, ALG14, ATF6, ATP11B, ATP2A3, BAX, BCL2, BNIP1, BRIP1, CBX5, CDK4, CENPF, CEP170, CEP70, CERS6, CLGN, DHRS2, DPY19L4, DST, DTL, EI24, ERBIN, FAF1, FANCL, GCH1, GCHFR, GNAQ, HTATIP2, IFI27, IPO11, KLHDC2, LBR, LMNB1, LMNB2, MAD1L1, MAD2L1, MGST3, MNS1, MYOF, NDC1, NEMP1, NGFR, NR4A1, NRM, NUP107, NUP155, NUP205, NUP35, NUP37, NUP43, NUP62, NUP85, NUPL2, NXF1, PAK1, PARP1, PLA2G4C, PL…
GO:0031965	nuclear membrane	GO_CellularComponent-EBI-UniProt-GOA_28.08.2018_00h00	8.13027e-05	0.000710382	1.95833e-05	4.3363e-05	[3, 4, 5, 6, 7, 8, 9, 10]	Group19	20.7595	82	[ABCB6, ACKR4, AEN, AKIRIN1, ALG14, ATP11B, ATP2A3, BCL2, BRIP1, CA8, CABYR, CDK4, CEP57, CEP70, CERS6, CLCA2, CREB3L4, CST3, DPY19L4, DTL, EI24, ERBIN, GARS, GCH1, GCHFR, GNAQ, HSP90AA1, IFI27, KLHDC2, LBR, LMNB1, LMNB2, LRIF1, MAPKAP1, MBD1, MYOF, NDC1, NEMP1, NR4A1, NRM, NUDT1, NUP107, NUP155, NUP205, NUP35, NUP62, NUP85, NUPL2, PAK1, PARP4, PLCB1, POM121, POM121C, POMZP3, PRICKLE2, PRNP, PSMG…
GO:0005635	nuclear envelope	GO_CellularComponent-EBI-UniProt-GOA_28.08.2018_00h00	1.29556e-05	0.000135164	1.95833e-05	4.3363e-05	[3, 4, 5, 6, 7, 8, 9]	Group19	19.9667	120	[ABCB6, ACKR4, AEN, AKIRIN1, ALG14, ATF6, ATP11B, ATP2A3, BAX, BCAR1, BCL2, BNIP1, BRIP1, CA8, CABYR, CBX5, CDK4, CENPF, CEP57, CEP70, CERS6, CLCA2, CLGN, CLIP1, CREB3L4, CST3, DHRS2, DPY19L4, DST, DTL, EI24, ERBIN, FAF1, FANCL, FLNB, GARS, GCH1, GCHFR, GNAQ, HSP90AA1, HTATIP2, IFI27, IPO11, KANK2, KLHDC2, LBR, LMNB1, LMNB2, LRIF1, MAD1L1, MAD2L1, MAPKAP1, MBD1, MGST3, MNS1, MYOF, NDC1, NEMP1, NR…
CUSTOM:GO_LYTIC_VACUOLE	GO_LYTIC_VACUOLE	CUSTOM_c5.cc.v6.2.symbols CC.gmt_20.08.2018	0.00078828	0.00500916	0.000290371	0.000428643	[-1]	Group20	18.8213	99	[ABCA5, AHNAK, AKR1B10, ANK3, ANXA1, AP2A2, AP2B1, AP3B1, AP3M1, AP5M1, ASAH1, ASS1, ATP11A, ATP6V1G1, BBC3, CAPN2, CLN5, CP, CTBS, CTSC, CTSF, CTSH, CTSL, CTSV, CTSZ, CXCR4, DAB2, DPP4, DRAM2, ENPEP, ENPP1, FUCA1, GAA, GATA2, GJA1, GM2A, GNAI1, GNAQ, GNB4, GPC6, GYG2, HAP1, HLA-DRB1, HLA-DRB3, HLA-DRB4, HLA-DRB5, HSP90AA1, IDS, IFI30, KIAA1324, LAMP3, LGMN, LRBA, LYN, MAN2B2, MARCH1, MARCH2, MAR…
CUSTOM:GO_VACUOLE	GO_VACUOLE	CUSTOM_c5.cc.v6.2.symbols CC.gmt_20.08.2018	0.00118383	0.00719562	0.000290371	0.000428643	[-1]	Group20	16.8787	199	[ABCA5, ABCB6, ACKR3, ADRB1, AHNAK, AKR1B10, ANK3, ANXA1, AP2A2, AP2B1, AP3B1, AP3M1, AP5M1, ARRDC4, ASAH1, ASS1, ATG9A, ATP11A, ATP11B, ATP6V0B, ATP6V1G1, ATP7A, ATP8A2, ATP9A, B2M, BACE1, BBC3, BDKRB2, BECN1, BET1L, BIRC6, CAPN2, CARMIL1, CAV1, CD14, CDK2, CHMP1B, CHMP6, CLIP1, CLN5, CLVS1, COMMD1, CP, CTBS, CTSC, CTSF, CTSH, CTSL, CTSV, CTSZ, CXCR4, DAB2, DIAPH2, DPP4, DRAM2, EHD1, EHD3, ENPEP…
GO:0005773	vacuole	GO_CellularComponent-EBI-UniProt-GOA_28.08.2018_00h00	0.00035322	0.00257188	0.000290371	0.000428643	[4, 5, 6, 7]	Group20	17.6715	170	[ABCA5, ABCD1, AHNAK, AKR1B10, ANK3, ANXA1, AP2A2, AP2B1, AP3B1, AP3M1, AP5M1, ARHGAP45, ASAH1, ASPM, ASS1, ATG9A, ATM, ATP11A, ATP11B, ATP6V0B, ATP6V1G1, ATP6V1G2-DDX39B, B3GALNT1, BBC3, BECN1, BORCS7, BORCS8, CAPN2, CDIP1, CENPJ, CHN1, CLN5, CLU, CP, CST3, CTBS, CTSC, CTSF, CTSH, CTSL, CTSV, CTSZ, CXCR4, DAB2, DPP4, DRAM2, EGFL7, ENGASE, ENPEP, ENPP1, FABP5, FRK, FTL, FUCA1, GAA, GDF15, GJA1, G…
CUSTOM:GO_MHC_CLASS_I_PROTEIN_COMPLEX	GO_MHC_CLASS_I_PROTEIN_COMPLEX	CUSTOM_c5.cc.v6.2.symbols CC.gmt_20.08.2018	0.00161244	0.00901679	0.0018438	0.00190526	[-1]	Group21	54.5455	6	[B2M, HLA-A, HLA-B, HLA-C, HLA-E, HLA-F]
GO:0042611	MHC protein complex	GO_CellularComponent-EBI-UniProt-GOA_28.08.2018_00h00	0.00135498	0.00809514	0.0018438	0.00190526	[4, 5, 6, 7]	Group21	36.6667	11	[B2M, HLA-A, HLA-B, HLA-C, HLA-DRB1, HLA-DRB3, HLA-DRB4, HLA-DRB5, HLA-E, HLA-F, LOC105369230]
GO:0042612	MHC class I protein complex	GO_CellularComponent-EBI-UniProt-GOA_28.08.2018_00h00	0.00161244	0.00901679	0.0018438	0.00190526	[5, 6, 7, 8]	Group21	54.5455	6	[B2M, HLA-A, HLA-B, HLA-C, HLA-E, HLA-F]
GO:0034399	nuclear periphery	GO_CellularComponent-EBI-UniProt-GOA_28.08.2018_00h00	5.37096e-07	6.95241e-06	1.8258e-07	7.07496e-07	[4, 5, 6, 7, 8, 9, 10]	Group22	27.7778	50	[AKAP8L, ATF2, ATXN1, BCL2L11, BLM, BLMH, CASK, CCNY, CENPF, CENPW, CLIC4, DDX39A, DDX39B, DGKQ, ENC1, FIGN, HAT1, HLCS, HNRNPM, HNRNPU, JAK2, KIF4A, KIF4B, LMNB1, LMNB2, LRIF1, MAP2, MAPKAP1, MAPT, MBD1, MYB, NCOR2, NONO, NUP107, NUP205, NUP35, PLAC8, PML, POLA1, SCG2, SFPQ, SMC1A, SMC3, STAG1, STAG2, THOC1, UHRF1, UHRF1BP1, WRN, YEATS4]
CUSTOM:GO_NUCLEAR_PERIPHERY	GO_NUCLEAR_PERIPHERY	CUSTOM_c5.cc.v6.2.symbols CC.gmt_20.08.2018	3.52078e-06	3.78619e-05	1.8258e-07	7.07496e-07	[-1]	Group22	29.7521	36	[AKAP8L, ATXN1, BLM, CASK, CENPF, CENPW, CLIC4, DDX39B, ENC1, FIGN, HAT1, HLCS, HNRNPM, JAK2, KIF4A, KIF4B, LMNB1, LMNB2, LRIF1, MAPT, MBD1, MYB, NCOR2, NONO, NUP107, NUP205, NUP35, PML, POLA1, PSIP1, SFPQ, SMC3, SP100, THOC1, UHRF1, YEATS4]
CUSTOM:GO_NUCLEAR_MATRIX	GO_NUCLEAR_MATRIX	CUSTOM_c5.cc.v6.2.symbols CC.gmt_20.08.2018	3.98472e-05	0.00038155	1.8258e-07	7.07496e-07	[-1]	Group22	29.5918	29	[AKAP8L, ATXN1, BLM, CASK, CENPF, CENPW, CLIC4, DDX39B, ENC1, FIGN, HAT1, HLCS, HNRNPM, JAK2, KIF4A, KIF4B, LMNB1, LRIF1, MBD1, MYB, NCOR2, NONO, PML, POLA1, SFPQ, SMC3, THOC1, UHRF1, YEATS4]
GO:0016363	nuclear matrix	GO_CellularComponent-EBI-UniProt-GOA_28.08.2018_00h00	7.22858e-07	8.71169e-06	1.8258e-07	7.07496e-07	[4, 5, 6, 7, 8, 9, 10, 11]	Group22	29.2517	43	[AKAP8L, ATXN1, BCL2L11, BLM, BLMH, CASK, CCNY, CENPF, CENPW, CLIC4, DDX39A, DDX39B, DGKQ, ENC1, FIGN, HAT1, HLCS, HNRNPM, HNRNPU, JAK2, KIF4A, KIF4B, LMNB1, LMNB2, LRIF1, MBD1, MYB, NCOR2, NONO, PLAC8, PML, POLA1, SCG2, SFPQ, SMC1A, SMC3, STAG1, STAG2, THOC1, UHRF1, UHRF1BP1, WRN, YEATS4]
GO:0043232	intracellular non-membrane-bounded organelle	GO_CellularComponent-EBI-UniProt-GOA_28.08.2018_00h00	1.27316e-32	8.09034e-31	1.87538e-33	2.90683e-32	[3, 4, 5, 6]	Group23	18.8656	918	[ABI1, ABLIM1, ABLIM3, ACACA, ACKR3, ACKR4, ACSL3, ACTA2, AEN, AGBL5, AGTPBP1, AHNAK, AHNAK2, AIF1L, AK1, AKAP8L, ALDOC, ALG2, AMOT, ANK1, ANK3, ANKH, ANKRA2, ANLN, ANP32B, ANP32E, ANXA1, APOBEC3A, APOBEC3B, APOBEC3H, APOD, AREG, ARHGAP26, ARID1B, ARL13B, ARL3, ARL6IP5, ARNTL2, ASAP1, ASH1L, ASPM, ASRGL1, ATAD5, ATF2, ATF3, ATG2A, ATG2B, ATM, ATR, ATRNL1, ATRX, ATXN1, AURKA, AURKB, BARD1, BASP1, …
CUSTOM:GO_CYTOSKELETON	GO_CYTOSKELETON	CUSTOM_c5.cc.v6.2.symbols CC.gmt_20.08.2018	8.04257e-15	1.7568e-13	1.87538e-33	2.90683e-32	[-1]	Group23	19.6238	386	[ABI1, ABLIM1, ABLIM3, ACACA, ACTA2, AGBL5, AHNAK, AIF1L, AKAP5, ALDOC, AMOT, ANK1, ANK3, ANKRA2, ANLN, ARHGAP26, ARL3, ARL6IP5, ASPM, ATM, AURKA, AURKB, BASP1, BBS1, BBS7, BBS9, BCAR1, BCAS3, BCL2L11, BIRC5, BIRC6, BRCA1, BRCA2, BUB1B, CABYR, CAPN2, CAPRIN2, CARMIL1, CASK, CBX1, CCDC14, CCDC92, CCDC96, CCNB1, CCNB2, CCNF, CDC14A, CDC20, CDC27, CDC42BPA, CDC42EP3, CDC45, CDC6, CDC7, CDCA8, CDK1, …
GO:0044430	cytoskeletal part	GO_CellularComponent-EBI-UniProt-GOA_28.08.2018_00h00	1.83905e-12	3.06071e-11	1.87538e-33	2.90683e-32	[3, 4, 5, 6, 7, 8]	Group23	19.1116	370	[ABLIM1, ABLIM3, ACKR4, AGBL5, AIF1L, AK1, AMOT, ANLN, ANXA1, APOBEC3A, APOBEC3B, ARL13B, ARL3, ASAP1, ASPM, ATF2, AURKA, AURKB, BBS1, BBS7, BBS9, BCAS3, BCL2L11, BIRC5, BIRC6, BLM, BLMH, BORA, BRCA1, BRCA2, BUB1B, C7orf43, CABYR, CAP2, CAPN2, CAPRIN2, CARMIL1, CBX1, CCDC14, CCDC69, CCDC92, CCDC96, CCNB1, CCNB2, CCNF, CDC14A, CDC20, CDC27, CDC42BPA, CDC45, CDC6, CDC7, CDCA8, CDK1, CDK2, CDK5RAP2,…
GO:0005694	chromosome	GO_CellularComponent-EBI-UniProt-GOA_28.08.2018_00h00	1.12608e-39	1.96782e-37	1.87538e-33	2.90683e-32	[4, 5, 6, 7]	Group23	27.1094	347	[ACKR3, AKAP8L, ANP32E, AREG, ARID1B, ASH1L, ASRGL1, ATAD5, ATF2, ATM, ATR, ATRNL1, ATRX, AURKA, AURKB, BCAS3, BCL2L11, BIRC5, BLM, BLMH, BRCA1, BRCA2, BTG2, BUB1, BUB1B, BUB3, C11orf80, CAPN2, CBX1, CBX5, CCNB1, CCNB1IP1, CCNL1, CDC45, CDCA2, CDCA5, CDCA8, CDK1, CDK2, CDK4, CDKN1A, CDKN3, CDT1, CENPA, CENPE, CENPF, CENPH, CENPI, CENPK, CENPL, CENPM, CENPN, CENPP, CENPQ, CENPS, CENPT, CENPU, CENP…
GO:0005856	cytoskeleton	GO_CellularComponent-EBI-UniProt-GOA_28.08.2018_00h00	5.08257e-14	1.01506e-12	1.87538e-33	2.90683e-32	[4, 5, 6, 7]	Group23	18.6174	474	[ABI1, ABLIM1, ABLIM3, ACACA, ACKR4, ACTA2, AGBL5, AHNAK, AIF1L, AK1, ALDOC, ALG2, AMOT, ANK1, ANK3, ANKH, ANKRA2, ANLN, ANXA1, APOBEC3A, APOBEC3B, ARHGAP26, ARL13B, ARL3, ARL6IP5, ASAP1, ASPM, ATF2, AURKA, AURKB, BASP1, BBS1, BBS7, BBS9, BCAR1, BCAS3, BCL2L11, BIRC5, BIRC6, BLM, BLMH, BORA, BRCA1, BRCA2, BUB1B, C7orf43, CABYR, CAP2, CAPN2, CAPRIN2, CARMIL1, CASK, CBX1, CCDC14, CCDC69, CCDC92, CC…
CUSTOM:GO_CENTROSOME	GO_CENTROSOME	CUSTOM_c5.cc.v6.2.symbols CC.gmt_20.08.2018	2.14164e-17	5.98802e-16	1.23199e-14	5.45594e-14	[-1]	Group24	28.1314	137	[ARL3, AURKA, AURKB, BBS1, BBS7, BBS9, BIRC5, BRCA2, CAPRIN2, CCDC14, CCDC92, CCNB1, CCNB2, CCNF, CDC14A, CDC20, CDC27, CDC45, CDK1, CDK2, CDK5RAP2, CENPF, CENPJ, CEP128, CEP135, CEP152, CEP164, CEP170, CEP192, CEP295, CEP44, CEP55, CEP57, CEP57L1, CEP68, CEP70, CEP83, CEP97, CHEK1, CKAP2, CKAP2L, CLASP1, CLIC4, CLIP1, DCLRE1B, DDAH2, DIS3L, DLGAP5, DTL, EFHC1, ELL2, ERCC6L, ESPL1, EXOC7, FAM161A…
CUSTOM:GO_MICROTUBULE_ORGANIZING_CENTER	GO_MICROTUBULE_ORGANIZING_CENTER	CUSTOM_c5.cc.v6.2.symbols CC.gmt_20.08.2018	2.90379e-15	6.76582e-14	1.23199e-14	5.45594e-14	[-1]	Group24	25.3612	158	[ARL3, AURKA, AURKB, BBS1, BBS7, BBS9, BIRC5, BIRC6, BRCA1, BRCA2, BUB1B, CAPRIN2, CCDC14, CCDC92, CCDC96, CCNB1, CCNB2, CCNF, CDC14A, CDC20, CDC27, CDC45, CDK1, CDK2, CDK5RAP2, CENPF, CENPJ, CENPU, CEP128, CEP135, CEP152, CEP164, CEP170, CEP192, CEP295, CEP44, CEP55, CEP57, CEP57L1, CEP68, CEP70, CEP83, CEP97, CHEK1, CKAP2, CKAP2L, CLASP1, CLIC4, CLIP1, DCLRE1B, DDAH2, DIS3L, DLGAP5, DTL, DYNC2L…
CUSTOM:GO_MICROTUBULE_ORGANIZING_CENTER_PART	GO_MICROTUBULE_ORGANIZING_CENTER_PART	CUSTOM_c5.cc.v6.2.symbols CC.gmt_20.08.2018	1.24089e-06	1.47014e-05	1.23199e-14	5.45594e-14	[-1]	Group24	28.9655	42	[AURKA, BBS9, BIRC5, BRCA1, CCDC14, CCDC92, CCNF, CDK5RAP2, CENPJ, CEP128, CEP135, CEP152, CEP164, CEP170, CEP192, CEP295, CEP55, CEP83, CLASP1, EXOC7, FOPNL, HAP1, HSPA6, IFT20, LRRCC1, MDM1, MPHOSPH9, MZT1, NEK1, PCNT, PIBF1, PLK4, POC1B, SASS6, SCLT1, SDCCAG8, SPAG5, SSX2IP, STIL, TOP2A, TUBE1, ZNF365]
GO:0044450	microtubule organizing center part	GO_CellularComponent-EBI-UniProt-GOA_28.08.2018_00h00	4.46993e-05	0.000416597	1.23199e-14	5.45594e-14	[4, 5, 6, 7, 8, 9, 10]	Group24	23.8739	53	[AURKA, BBS9, BRCA1, CCDC14, CCDC92, CCNF, CDK5RAP2, CENPJ, CEP128, CEP135, CEP152, CEP164, CEP170, CEP192, CEP295, CEP55, CEP83, CLASP1, EXOC7, FOLH1, FOLH1B, FOPNL, HAP1, HSPA6, IFT20, IQCB1, KIAA0586, LRRCC1, MBD1, MDM1, MPHOSPH9, MZT1, NCAPD2, NCAPG, NEK1, PARP2, PARP4, PCNT, PIBF1, PLK4, POC1B, PTPRH, RABL2B, SASS6, SCLT1, SDCCAG8, SPAG5, SSX2IP, STIL, TOP2A, TP63, TUBE1, ZNF365]
CUSTOM:GO_CENTRIOLE	GO_CENTRIOLE	CUSTOM_c5.cc.v6.2.symbols CC.gmt_20.08.2018	0.000222098	0.00174435	1.23199e-14	5.45594e-14	[-1]	Group24	27.451	28	[AURKA, BIRC5, CCDC92, CCNF, CENPJ, CEP128, CEP135, CEP152, CEP164, CEP170, CEP192, CEP295, CEP55, CEP83, HAP1, HSPA6, IFT20, LRRCC1, MDM1, MPHOSPH9, PCNT, PLK4, POC1B, SASS6, SCLT1, SDCCAG8, STIL, TOP2A]
GO:0005814	centriole	GO_CellularComponent-EBI-UniProt-GOA_28.08.2018_00h00	0.00153925	0.00881913	1.23199e-14	5.45594e-14	[4, 5, 6, 7, 8, 9, 10, 11]	Group24	22.4852	38	[AURKA, CCDC92, CCNF, CENPJ, CEP128, CEP135, CEP152, CEP164, CEP170, CEP192, CEP295, CEP55, CEP83, FOLH1B, FOPNL, HAP1, HSPA6, IFT20, IQCB1, KIAA0586, LRRCC1, MBD1, MDM1, MPHOSPH9, NCAPD2, NCAPG, PARP2, PCNT, PLK4, POC1B, PTPRH, RABL2B, SASS6, SCLT1, SDCCAG8, STIL, TOP2A, TP63]
GO:0005874	microtubule	GO_CellularComponent-EBI-UniProt-GOA_28.08.2018_00h00	1.63341e-09	2.65525e-08	0.000108271	0.000197435	[5, 6, 7, 8, 9, 10]	Group25	23.7113	115	[ARL3, ASPM, AURKA, AURKB, BCAS3, BIRC5, CABYR, CDC27, CDK1, CDK5RAP2, CDKN1A, CENPE, CENPJ, CEP170, CEP295, CEP57, CEP57L1, CFAP206, CKAP2, CLASP1, CLIP1, CRYBG1, DCXR, DLG1, DNM3, DPYSL2, DST, DYNC2H1, DYNC2LI1, DYNLRB2, EML1, FAM161A, FGF13, FIGN, FN1, FOLH1, FOLH1B, GAS2L3, GJB2, GTSE1, HAUS1, HAUS2, HAUS4, HAUS6, HAUS7, HCFC1R1, HNRNPU, HOOK1, KCNK2, KIF11, KIF14, KIF15, KIF16B, KIF18A, KIF2…
CUSTOM:GO_MICROTUBULE	GO_MICROTUBULE	CUSTOM_c5.cc.v6.2.symbols CC.gmt_20.08.2018	1.91416e-09	3.04091e-08	0.000108271	0.000197435	[-1]	Group25	24.6914	100	[ARL3, ASPM, AURKA, AURKB, BCAS3, BCL2L11, BIRC5, CDC27, CDK1, CDK5RAP2, CENPE, CENPJ, CEP170, CEP57, CEP57L1, CKAP2, CLASP1, CLIP1, DCXR, DLG1, DNM3, DPYSL2, DST, DYNC2H1, DYNC2LI1, DYNLRB2, EML1, FGF13, FIGN, GAS2L1, GAS2L3, GTSE1, HAUS1, HAUS2, HAUS4, HAUS6, HAUS7, HOOK1, KIF11, KIF14, KIF15, KIF16B, KIF18A, KIF20A, KIF20B, KIF22, KIF23, KIF2C, KIF3C, KIF4A, KIF4B, KIF5C, KIFC1, KIFC3, KLHL21,…
CUSTOM:GO_MICROTUBULE_ASSOCIATED_COMPLEX	GO_MICROTUBULE_ASSOCIATED_COMPLEX	CUSTOM_c5.cc.v6.2.symbols CC.gmt_20.08.2018	4.97165e-05	0.000457261	0.000108271	0.000197435	[-1]	Group25	26.2069	38	[AURKA, AURKB, BCL2L11, BIRC5, CDCA8, CENPE, DYNC2H1, DYNC2LI1, DYNLRB2, EML1, FNTB, HAUS1, HAUS2, HAUS4, HAUS6, HAUS7, KIF11, KIF14, KIF15, KIF16B, KIF18A, KIF20A, KIF20B, KIF22, KIF23, KIF2C, KIF3C, KIF4A, KIF4B, KIF5C, KIFC1, KIFC3, MAP2, MAP4, MAPT, MID1, SHTN1, WDR81]
CUSTOM:GO_SUPRAMOLECULAR_FIBER	GO_SUPRAMOLECULAR_FIBER	CUSTOM_c5.cc.v6.2.symbols CC.gmt_20.08.2018	9.47401e-05	0.000807601	0.000108271	0.000197435	[-1]	Group25	18.9552	127	[AIF1L, AK1, AMOT, ARL3, ASPM, AURKA, AURKB, BCAS3, BCL2L11, BIRC5, CARMIL1, CDC27, CDK1, CDK5RAP2, CENPE, CENPJ, CEP170, CEP57, CEP57L1, CKAP2, CLASP1, CLIP1, DCXR, DLG1, DNM3, DPYSL2, DST, DYNC2H1, DYNC2LI1, DYNLRB2, EML1, FAM83H, FGF13, FIGN, FMN1, GAS2L1, GAS2L3, GJA1, GNG12, GTSE1, HAUS1, HAUS2, HAUS4, HAUS6, HAUS7, HOOK1, IFFO2, KIF11, KIF14, KIF15, KIF16B, KIF18A, KIF20A, KIF20B, KIF22, KI…
GO:0005875	microtubule associated complex	GO_CellularComponent-EBI-UniProt-GOA_28.08.2018_00h00	0.00023542	0.00182843	0.000108271	0.000197435	[2, 4, 5, 6, 7, 8, 9]	Group25	23.8636	42	[AURKA, AURKB, BIRC5, CDCA8, CENPE, CRYBG1, DYNC2H1, DYNC2LI1, DYNLRB2, EML1, FNTB, GJB2, HAUS1, HAUS2, HAUS4, HAUS6, HAUS7, KIF11, KIF14, KIF15, KIF16B, KIF18A, KIF20A, KIF20B, KIF22, KIF23, KIF2C, KIF3C, KIF4A, KIF4B, KIF5C, KIFC1, KIFC3, MAP2, MAP4, MAPT, METAP1, MID1, SHTN1, SLC36A1, TCTEX1D2, TET2]
CUSTOM:GO_KINESIN_COMPLEX	GO_KINESIN_COMPLEX	CUSTOM_c5.cc.v6.2.symbols CC.gmt_20.08.2018	0.00105536	0.00647102	0.000108271	0.000197435	[-1]	Group25	30.9091	17	[CENPE, KIF11, KIF14, KIF15, KIF16B, KIF18A, KIF20A, KIF20B, KIF22, KIF23, KIF2C, KIF3C, KIF4A, KIF4B, KIF5C, KIFC1, KIFC3]
GO:0005871	kinesin complex	GO_CellularComponent-EBI-UniProt-GOA_28.08.2018_00h00	0.000532416	0.00357845	0.000108271	0.000197435	[3, 5, 6, 7, 8, 9, 10]	Group25	30.6452	19	[CENPE, GJB2, KIF11, KIF14, KIF15, KIF16B, KIF18A, KIF20A, KIF20B, KIF22, KIF23, KIF2C, KIF3C, KIF4A, KIF4B, KIF5C, KIFC1, KIFC3, TET2]
GO:0044451	nucleoplasm part	GO_CellularComponent-EBI-UniProt-GOA_28.08.2018_00h00	3.4701e-07	4.66461e-06	4.75066e-07	1.4727e-06	[4, 5, 6, 7, 8, 9, 10, 11]	Group26	18.4094	250	[ACADM, AFF1, AKAP8L, AREG, ATF7IP, ATMIN, ATR, ATRX, ATXN1, BARD1, BASP1, BLM, BRCA1, BRCA2, BRIP1, BRPF1, C11orf54, CARMIL1, CBX4, CBX5, CCNL1, CCNY, CD2BP2, CDC14A, CDC25C, CDC45, CDK2, CDKN1A, CDT1, CENPI, CENPS, CENPS-CORT, CENPT, CHAF1A, CHD6, CHEK2, COLEC12, CREBRF, CSTA, CSTF2T, CWC22, DAZAP2, DBF4, DCLRE1B, DDX39A, DDX39B, DENND1B, DGKE, DGKQ, DNAAF4, DOCK1, DTL, EHMT1, ELL2, ELOA, ELOVL…
CUSTOM:GO_PML_BODY	GO_PML_BODY	CUSTOM_c5.cc.v6.2.symbols CC.gmt_20.08.2018	0.000263175	0.00195701	4.75066e-07	1.4727e-06	[-1]	Group26	27.8351	27	[AKAP8L, ATR, ATRX, BLM, CBX5, CHEK2, HIPK2, ISG20, MRE11, NBN, NSMCE2, PML, RAD51, RB1, RDM1, RPA2, SIRT1, SP100, SQSTM1, SRSF2, SUMO3, TCF7L2, TOPBP1, TP53INP1, TP53INP2, WDFY3, ZMYM2]
CUSTOM:GO_NUCLEOPLASM_PART	GO_NUCLEOPLASM_PART	CUSTOM_c5.cc.v6.2.symbols CC.gmt_20.08.2018	0.000516663	0.00350629	4.75066e-07	1.4727e-06	[-1]	Group26	18.272	129	[AFF1, AKAP8L, ATR, ATRX, ATXN1, BASP1, BLM, BRPF1, CBX4, CBX5, CCNL1, CD2BP2, CDC45, CDK2, CENPS, CHD6, CHEK2, CREBRF, CSTF2T, CWC22, DDX39B, DGKQ, ELL2, ELOA, ELP4, EPAS1, ERCC4, EZH2, FANCL, FBL, GEMIN2, GINS1, GINS2, GLI3, GTF2H2, GTF2H4, HDAC4, HDAC8, HEY2, HIPK2, HNRNPM, ICE2, INTS4, INTS7, INTS9, ISG20, JADE1, JARID2, KAT6B, KMT2C, LAS1L, MAML3, MBD1, MDM2, MECOM, MED13L, MED19, MED29, MED…
CUSTOM:GO_NUCLEAR_BODY	GO_NUCLEAR_BODY	CUSTOM_c5.cc.v6.2.symbols CC.gmt_20.08.2018	0.000897034	0.00564889	4.75066e-07	1.4727e-06	[-1]	Group26	20.0573	70	[AKAP8L, ATR, ATRX, BASP1, BLM, CBX4, CBX5, CCNL1, CD2BP2, CDK2, CHEK2, CREBRF, CWC22, DDX39B, DGKQ, EPAS1, FBL, GEMIN2, GLI3, HIPK2, HNRNPM, ICE2, ISG20, MAML3, MBD1, MDM2, MECOM, MRE11, NBN, NCOR2, NEK6, NONO, NPAT, NRIP1, NSMCE2, NUDT21, NXF1, OIP5, PLCB1, PML, PNISR, PPIH, PRPF3, RAD51, RB1, RDM1, RFWD2, RPA2, RSRC1, SAP18, SFPQ, SIRT1, SP100, SQSTM1, SRSF1, SRSF10, SRSF2, SRSF3, SRSF5, SUMO3…
GO:0016605	PML body	GO_CellularComponent-EBI-UniProt-GOA_28.08.2018_00h00	0.00176553	0.00971737	4.75066e-07	1.4727e-06	[6, 7, 8, 9, 10, 11, 12, 13]	Group26	23.5714	33	[AKAP8L, ATR, ATRX, BLM, CBX5, CHEK2, DTL, EXOSC8, HIPK2, ISG20, KANK2, MRE11, NBN, NSMCE2, PML, RAD51, RAD54L, RB1, RBM14, RDM1, RPA2, SIRT1, SNURF, SP100, SQSTM1, SUMO3, TCF7L2, TOPBP1, TP53INP1, TP53INP2, WDFY3, WRN, ZMYM2]
GO:0016604	nuclear body	GO_CellularComponent-EBI-UniProt-GOA_28.08.2018_00h00	2.65347e-09	4.12173e-08	4.75066e-07	1.4727e-06	[5, 6, 7, 8, 9, 10, 11, 12]	Group26	20.4357	197	[ACADM, AKAP8L, AREG, ATF7IP, ATMIN, ATR, ATRX, BARD1, BASP1, BLM, BRCA1, BRCA2, BRIP1, C11orf54, CARMIL1, CBX4, CBX5, CCNL1, CCNY, CD2BP2, CDC14A, CDC25C, CDK2, CDKN1A, CDT1, CENPI, CENPT, CHAF1A, CHD6, CHEK2, CREBRF, CSTA, CWC22, DAZAP2, DBF4, DCLRE1B, DDX39A, DDX39B, DENND1B, DGKE, DGKQ, DNAAF4, DOCK1, DTL, EHMT1, EPAS1, ERBIN, EXO1, EXOSC8, FANCD2, FANCL, FAS, FBL, FLNB, GADD45A, GEMIN2, GINS…
GO:0016607	nuclear speck	GO_CellularComponent-EBI-UniProt-GOA_28.08.2018_00h00	5.59943e-05	0.000508312	4.75066e-07	1.4727e-06	[6, 7, 8, 9, 10, 11, 12, 13]	Group26	20.1646	98	[ACADM, AKAP8L, AREG, BARD1, BASP1, BLM, CARMIL1, CBX4, CCNL1, CCNY, CD2BP2, CDC25C, CHAF1A, CHD6, CSTA, CWC22, DAZAP2, DDX39A, DDX39B, DENND1B, DGKE, DGKQ, DOCK1, EPAS1, ERBIN, FLNB, GADD45A, GINS2, GJB2, GLI3, GTF2H2, GTF2H2C, GTF2H2C_2, GTF2H4, HAP1, HAUS6, HEY2, HNRNPU, HOXB2, HSP90AA1, ITPKC, JADE1, KANK2, KIF20B, KIF22, MAML3, MAPT, MBD1, MCM2, MECOM, NAMPT, NCAPG2, NEK6, NONO, NR4A2, NRIP1…
GO:0044446	intracellular organelle part	GO_CellularComponent-EBI-UniProt-GOA_28.08.2018_00h00	2.47914e-52	1.73292e-49	7.71126e-53	2.39049e-51	[2, 3, 4, 5, 6]	Group27	17.2428	1716	[ABAT, ABCA1, ABCA5, ABCB6, ABCB7, ABCD1, ABHD10, ABHD4, ABLIM1, ABLIM3, ACACA, ACADM, ACER2, ACER3, ACKR3, ACKR4, ACSF2, ACSL3, ACSS3, ADIRF, ADK, ADRM1, AEN, AFF1, AFG1L, AGBL5, AGK, AGTPBP1, AHNAK, AHNAK2, AHR, AIF1L, AK1, AKAP1, AKAP8L, AKIRIN1, AKR1B10, AKR1B15, ALDH3A2, ALDH4A1, ALDOC, ALG14, ALG2, ALG9, AMOT, AMOTL1, ANAPC10, ANKHD1, ANKRD11, ANKRD28, ANLN, ANO6, ANP32B, ANP32E, ANXA1, AP2…
GO:0043231	intracellular membrane-bounded organelle	GO_CellularComponent-EBI-UniProt-GOA_28.08.2018_00h00	1.00165e-47	3.50078e-45	7.71126e-53	2.39049e-51	[3, 4, 5, 6]	Group27	16.4787	1914	[ABAT, ABCA1, ABCA5, ABCB6, ABCB7, ABCD1, ABHD10, ABHD4, ABI1, ACACA, ACADM, ACER2, ACER3, ACKR3, ACKR4, ACSF2, ACSL3, ACSS3, ADCY1, ADIRF, ADK, ADRM1, AEN, AFF1, AFG1L, AGBL5, AGK, AGR2, AGR3, AGTPBP1, AHNAK, AHNAK2, AHR, AKAP1, AKAP8L, AKIRIN1, AKR1B10, AKR1B15, AKR1C1, AKR1C3, ALDH1A3, ALDH3A2, ALDH4A1, ALG14, ALG2, ALG9, AMIGO2, AMOT, AMOTL1, ANAPC10, ANK1, ANK3, ANKH, ANKHD1, ANKHD1-EIF4EBP3…
GO:0044428	nuclear part	GO_CellularComponent-EBI-UniProt-GOA_28.08.2018_00h00	5.77147e-39	8.06851e-37	7.71126e-53	2.39049e-51	[3, 4, 5, 6, 7, 8]	Group27	19.094	999	[ABCB6, ACACA, ACADM, ACKR3, ACKR4, ADIRF, ADK, ADRM1, AEN, AFF1, AGTPBP1, AHR, AKAP8L, AKIRIN1, ALG14, AMOT, AMOTL1, ANAPC10, ANKRD11, ANKRD28, ANLN, ANP32B, ANP32E, ANXA1, APOLD1, AREG, ARID1B, ARID2, ARNT2, ARNTL2, ASAP1, ASAP2, ASCL1, ASH1L, ASPM, ASRGL1, ATAD2, ATAD2B, ATF2, ATF3, ATF6, ATF7IP, ATG2B, ATM, ATMIN, ATP10D, ATP11B, ATP2A3, ATP5G2, ATP8A2, ATR, ATRNL1, ATRX, ATXN1, AURKA, AURKB,…
GO:0070013	intracellular organelle lumen	GO_CellularComponent-EBI-UniProt-GOA_28.08.2018_00h00	6.67389e-36	5.83131e-34	7.71126e-53	2.39049e-51	[3, 4, 5, 6]	Group27	18.3171	1108	[ABAT, ABCB6, ABHD10, ACACA, ACADM, ACKR3, ACKR4, ACSF2, ACSS3, ADIRF, ADK, ADRM1, AEN, AFF1, AGK, AGTPBP1, AHR, AKAP8L, AKIRIN1, AKR1B15, ALDH4A1, ALDOC, ANAPC10, ANKRD11, ANKRD28, ANLN, ANP32B, ANP32E, ANXA1, APOL1, APOLD1, AREG, ARG2, ARHGAP45, ARID1B, ARID2, ARMC8, ARNT2, ARNTL2, ARSJ, ASAH1, ASAP1, ASAP2, ASH1L, ASPM, ASRGL1, ATAD2, ATAD2B, ATF2, ATF3, ATF6, ATF7IP, ATG2B, ATM, ATMIN, ATP10D…
GO:0005654	nucleoplasm	GO_CellularComponent-EBI-UniProt-GOA_28.08.2018_00h00	7.56654e-33	5.28901e-31	7.71126e-53	2.39049e-51	[4, 5, 6, 7, 8, 9, 10]	Group27	19.4818	812	[ABCB6, ACADM, ACKR3, ACKR4, ADIRF, ADK, ADRM1, AEN, AFF1, AHR, AKAP8L, AKIRIN1, ANAPC10, ANKRD11, ANKRD28, ANLN, ANP32B, ANXA1, APOLD1, AREG, ARID1B, ARID2, ARNT2, ASAP1, ASAP2, ASH1L, ASPM, ASRGL1, ATAD2, ATAD2B, ATF2, ATF3, ATF6, ATF7IP, ATG2B, ATM, ATMIN, ATP10D, ATP8A2, ATR, ATRNL1, ATRX, ATXN1, AURKA, AURKB, BABAM2, BARD1, BASP1, BATF, BBX, BCAR1, BCL2, BCL2L11, BIRC5, BLM, BLMH, BMPR2, BRC…
GO:0005634	nucleus	GO_CellularComponent-EBI-UniProt-GOA_28.08.2018_00h00	1.2357e-37	1.4396e-35	7.71126e-53	2.39049e-51	[4, 5, 6, 7]	Group27	17.3652	1417	[ABCB6, ABHD4, ABI1, ACACA, ACADM, ACKR3, ACKR4, ADCY1, ADIRF, ADK, ADRM1, AEN, AFF1, AGBL5, AGTPBP1, AHNAK, AHNAK2, AHR, AKAP8L, AKIRIN1, AKR1C1, AKR1C3, ALDH1A3, ALG14, ALG2, AMIGO2, AMOT, AMOTL1, ANAPC10, ANK1, ANKH, ANKHD1-EIF4EBP3, ANKRA2, ANKRD11, ANKRD28, ANKRD34B, ANKRD37, ANLN, ANP32B, ANP32E, ANXA1, APBB2, APOBEC3A, APOBEC3B, APOBEC3H, APOLD1, AREG, ARHGAP19, ARID1B, ARID2, ARL3, ARL4C,…
GO:0031981	nuclear lumen	GO_CellularComponent-EBI-UniProt-GOA_28.08.2018_00h00	1.26205e-36	1.26024e-34	7.71126e-53	2.39049e-51	[4, 5, 6, 7, 8, 9]	Group27	19.2292	928	[ABCB6, ACACA, ACADM, ACKR3, ACKR4, ADIRF, ADK, ADRM1, AEN, AFF1, AGTPBP1, AHR, AKAP8L, AKIRIN1, ANAPC10, ANKRD11, ANKRD28, ANLN, ANP32B, ANP32E, ANXA1, APOLD1, AREG, ARID1B, ARID2, ARNT2, ARNTL2, ASAP1, ASAP2, ASH1L, ASPM, ASRGL1, ATAD2, ATAD2B, ATF2, ATF3, ATF6, ATF7IP, ATG2B, ATM, ATMIN, ATP10D, ATP8A2, ATR, ATRNL1, ATRX, ATXN1, AURKA, AURKB, BABAM2, BARD1, BASP1, BATF, BBX, BCAR1, BCAS3, BCL2…
CUSTOM:GO_CONDENSED_CHROMOSOME	GO_CONDENSED_CHROMOSOME	CUSTOM_c5.cc.v6.2.symbols CC.gmt_20.08.2018	5.32948e-20	2.06961e-18	3.29782e-20	1.70387e-19	[-1]	Group28	40	78	[AURKA, AURKB, BIRC5, BLM, BRCA1, BUB1, BUB1B, BUB3, CCNB1, CCNB1IP1, CDCA5, CDK2, CENPA, CENPE, CENPF, CENPH, CENPK, CENPM, CENPN, CENPS, CENPT, CENPU, CENPW, CHEK1, CLASP1, ERCC6L, FANCD2, HJURP, HMGB1, HMGB2, ITGB3BP, KIF2C, KNL1, KNSTRN, KNTC1, MAD1L1, MAD2L1, MIS18BP1, MKI67, MLH1, MRE11, NCAPD2, NCAPD3, NCAPG, NCAPH, NDC80, NEK2, NSL1, NSMCE1, NSMCE2, NSMCE4A, NUF2, NUP107, NUP37, NUP43, NU…
CUSTOM:GO_CONDENSED_CHROMOSOME_OUTER_KINETOCHORE	GO_CONDENSED_CHROMOSOME_OUTER_KINETOCHORE	CUSTOM_c5.cc.v6.2.symbols CC.gmt_20.08.2018	2.43795e-06	2.74859e-05	3.29782e-20	1.70387e-19	[-1]	Group28	75	9	[BUB1, BUB1B, CCNB1, CENPE, CENPF, NDC80, SKA1, SKA2, SKA3]
GO:0000794	condensed nuclear chromosome	GO_CellularComponent-EBI-UniProt-GOA_28.08.2018_00h00	2.28252e-05	0.000224715	3.29782e-20	1.70387e-19	[5, 6, 7, 8, 9, 10, 11]	Group28	28.3333	34	[ATRX, AURKA, AURKB, BCL2L11, BLM, BLMH, BRCA1, BRCA2, BUB1, BUB1B, CCNB1, CCNB1IP1, CENPA, CHEK1, CRYBG1, CTDSPL, ERCC4, FANCD2, MIS18BP1, MLH1, NCAPD2, NCAPD3, NCAPH, NDC80, NEK2, ORAOV1, RAD51, RAD54L, SCP2, SMC1A, SMC3, SYCP2, TOPBP1, WRN]
GO:0000800	lateral element	GO_CellularComponent-EBI-UniProt-GOA_28.08.2018_00h00	2.25452e-05	0.00022513	3.29782e-20	1.70387e-19	[5, 6, 7, 8, 9, 10, 11, 12, 13, 14]	Group28	50	12	[BCL2L11, BLM, BLMH, BRCA1, BRCA2, CTDSPL, FANCD2, RAD51, SCP2, SMC3, SYCP2, WRN]
CUSTOM:GO_CONDENSED_NUCLEAR_CHROMOSOME_CENTROMERIC_REGION	GO_CONDENSED_NUCLEAR_CHROMOSOME_CENTROMERIC_REGION	CUSTOM_c5.cc.v6.2.symbols CC.gmt_20.08.2018	0.000247449	0.00190073	3.29782e-20	1.70387e-19	[-1]	Group28	50	9	[AURKA, AURKB, BUB1, BUB1B, CCNB1, CENPA, MIS18BP1, NDC80, SGO1]
CUSTOM:GO_CONDENSED_NUCLEAR_CHROMOSOME	GO_CONDENSED_NUCLEAR_CHROMOSOME	CUSTOM_c5.cc.v6.2.symbols CC.gmt_20.08.2018	0.000370898	0.00264548	3.29782e-20	1.70387e-19	[-1]	Group28	28.2353	24	[AURKA, AURKB, BLM, BRCA1, BUB1, BUB1B, CCNB1, CCNB1IP1, CENPA, CHEK1, MIS18BP1, MLH1, MRE11, NCAPD2, NCAPD3, NDC80, NEK2, PMS1, RAD51, SGO1, SMC1A, SMC3, SYCP2, TOPBP1]
GO:0000780	condensed nuclear chromosome, centromeric region	GO_CellularComponent-EBI-UniProt-GOA_28.08.2018_00h00	0.000977683	0.00610179	3.29782e-20	1.70387e-19	[5, 6, 7, 8, 9, 10, 11, 12]	Group28	37.931	11	[ATRX, AURKA, AURKB, BUB1, BUB1B, CCNB1, CENPA, CRYBG1, MIS18BP1, NDC80, RAD54L]
GO:0000793	condensed chromosome	GO_CellularComponent-EBI-UniProt-GOA_28.08.2018_00h00	1.43887e-19	4.78937e-18	3.29782e-20	1.70387e-19	[5, 6, 7, 8]	Group28	35.316	95	[ATRX, AURKA, AURKB, BCL2L11, BIRC5, BLM, BLMH, BRCA1, BRCA2, BUB1, BUB1B, BUB3, CCNB1, CCNB1IP1, CDCA5, CDK2, CDT1, CENPA, CENPE, CENPF, CENPH, CENPK, CENPM, CENPN, CENPS, CENPT, CENPU, CENPW, CHEK1, CLASP1, CRYBG1, CTDSPL, ERCC4, ERCC6L, FANCD2, GPATCH11, HJURP, HMGB1, HMGB2, HNRNPU, ITGB3BP, KIF2C, KNL1, KNSTRN, KNTC1, LRIF1, MAD1L1, MAD2L1, MIS18BP1, MKI67, MLH1, NCAPD2, NCAPD3, NCAPG, NCAPG2…
GO:0000940	condensed chromosome outer kinetochore	GO_CellularComponent-EBI-UniProt-GOA_28.08.2018_00h00	6.956e-06	7.36704e-05	3.29782e-20	1.70387e-19	[2, 4, 5, 6, 7, 8, 9, 10, 11, 12, 13]	Group28	69.2308	9	[BUB1, BUB1B, CCNB1, CENPE, CENPF, NDC80, SKA1, SKA2, SKA3]
GO:0031984	organelle subcompartment	GO_CellularComponent-EBI-UniProt-GOA_28.08.2018_00h00	9.39126e-05	0.000810431	5.1838e-05	0.000100436	[3, 4, 5, 6, 7]	Group29	16.6067	323	[ABCA1, ABCA5, ABCB6, ABCD1, ABHD4, ACER2, ACER3, ACSL3, AKR1B10, ALDH3A2, ALG14, ALG2, ALG9, ANKHD1, ANKRD28, APOL2, APOO, AREG, ARFGAP1, ARFGAP3, ARID1B, ARL3, ARL6IP5, ASAP2, ASPH, ATAD5, ATF6, ATG9A, ATM, ATP10D, ATP2A3, ATP7A, ATP9A, B2M, B3GALNT1, B3GALT6, B3GAT3, B3GNT5, B4GALNT1, BACE1, BAIAP3, BAX, BCL11B, BCL2, BECN1, BET1L, BIRC6, BNIP1, BSG, C3orf52, CABYR, CAMK2D, CAV1, CCDC91, CD55,…
CUSTOM:GO_ORGANELLE_SUBCOMPARTMENT	GO_ORGANELLE_SUBCOMPARTMENT	CUSTOM_c5.cc.v6.2.symbols CC.gmt_20.08.2018	0.000117554	0.000978215	5.1838e-05	0.000100436	[-1]	Group29	21.5434	67	[AP2B1, ASAP2, ASPH, ATG9A, ATP7A, ATP8A2, ATP9A, B3GALT6, BACE1, BECN1, BET1L, BIRC6, CHPF, CHPF2, CLTB, CLVS1, COG1, COG5, DNMBP, FURIN, FUT8, GALNT2, GALNT3, GCC2, GCNT1, GOLPH3L, HLA-A, HLA-DRB1, HLA-DRB3, HLA-DRB4, HLA-DRB5, ICA1, INPP5E, KIAA1324, LLGL1, MARCH1, MYO1B, NBEA, OPTN, PAM, PCSK1N, PLEKHA8, PLK3, RAB30, RAB31, RGS20, RHOBTB3, RIC1, SCAMP1, SMPD3, SNAP25, SORL1, ST3GAL1, ST3GAL4,…
GO:0098791	Golgi subcompartment	GO_CellularComponent-EBI-UniProt-GOA_28.08.2018_00h00	0.000205067	0.00164761	5.1838e-05	0.000100436	[4, 5, 6, 7, 8, 9]	Group29	17.8238	172	[ABCA5, ABCB6, ACER2, ACER3, AKR1B10, ALG2, ANKHD1, ANKRD28, APOO, AREG, ARFGAP1, ARFGAP3, ARID1B, ARL3, ASAP2, ATAD5, ATF6, ATG9A, ATM, ATP7A, ATP9A, B2M, B3GALNT1, B3GALT6, B3GAT3, B3GNT5, B4GALNT1, BACE1, BAIAP3, BCL11B, BECN1, BET1L, BIRC6, BNIP1, BSG, CAV1, CCDC91, CD55, CD59, CDIPT, CHPF, CHPF2, CIT, CLSTN2, CLTB, CLVS1, COG1, COG5, CREB3L4, CTSC, CTSZ, CUX1, CXCR4, DHRSX, DNMBP, DSEL, EMP2…
CUSTOM:GO_GOLGI_APPARATUS	GO_GOLGI_APPARATUS	CUSTOM_c5.cc.v6.2.symbols CC.gmt_20.08.2018	0.000513818	0.00352116	5.1838e-05	0.000100436	[-1]	Group29	16.7706	242	[ABCA1, ABCA5, ABCB6, ACER2, ACER3, ACSL3, ANK3, ANKRD28, AP2B1, AP3B1, AP3B2, AP3M1, APOO, AREG, ARFGAP1, ARFGAP3, ARL3, ASAP2, ASH1L, ATF6, ATG9A, ATP11B, ATP7A, ATP8A2, ATP8B1, ATP9A, ATR, B2M, B3GALNT1, B3GALT6, B3GAT3, B3GNT5, B4GALNT1, BACE1, BECN1, BET1L, BIRC6, BSG, CAPN2, CAV1, CCDC91, CCNA2, CD14, CD44, CD55, CD59, CDC6, CDIPT, CDK5RAP2, CEP57, CEP83, CGA, CHEK2, CHPF, CHPF2, CLASP1, CL…
GO:0044431	Golgi apparatus part	GO_CellularComponent-EBI-UniProt-GOA_28.08.2018_00h00	0.000705809	0.00461085	5.1838e-05	0.000100436	[3, 4, 5, 6, 7, 8]	Group29	17.1635	190	[ABCA5, ABCB6, ACER2, ACER3, AKR1B10, ALG2, ANKHD1, ANKRD28, AP2A2, APOO, AREG, ARFGAP1, ARFGAP3, ARID1B, ARL3, ASAP2, ATAD5, ATF6, ATG9A, ATM, ATP7A, ATP9A, B2M, B3GALNT1, B3GALT6, B3GAT3, B3GNT5, B4GALNT1, BACE1, BAIAP3, BCL11B, BECN1, BET1L, BIRC6, BNIP1, BSG, CAV1, CCDC91, CD55, CD59, CDIPT, CGA, CHPF, CHPF2, CIT, CLSTN2, CLTB, CLVS1, COG1, COG5, CREB3L4, CTGF, CTSC, CTSZ, CUX1, CXCR4, DEFB1,…
CUSTOM:GO_TRANS_GOLGI_NETWORK	GO_TRANS_GOLGI_NETWORK	CUSTOM_c5.cc.v6.2.symbols CC.gmt_20.08.2018	0.000999998	0.00618583	5.1838e-05	0.000100436	[-1]	Group29	22.2798	43	[AP2B1, ATG9A, ATP7A, ATP8A2, ATP9A, BACE1, BECN1, BIRC6, CLTB, CLVS1, COG1, COG5, FURIN, GCC2, GCNT1, GOLPH3L, HLA-DRB1, HLA-DRB3, HLA-DRB4, HLA-DRB5, KIAA1324, LLGL1, MARCH1, MYO1B, NBEA, OPTN, PAM, PCSK1N, PLEKHA8, RAB30, RAB31, RGS20, RHOBTB3, RIC1, SCAMP1, SNAP25, SORL1, STX8, SYT17, TGOLN2, TRIP10, USP6NL, VPS54]
GO:0044432	endoplasmic reticulum part	GO_CellularComponent-EBI-UniProt-GOA_28.08.2018_00h00	0.00136865	0.00810748	5.1838e-05	0.000100436	[3, 4, 5, 6, 7, 8]	Group29	16.3534	261	[ABCA1, ABCB6, ABCD1, ABHD4, ACER3, ACSL3, ALDH3A2, ALG14, ALG2, ALG9, APOL1, APOL2, APOO, AREG, ARL6IP5, ARSJ, ASPH, ATAD5, ATF6, ATG9A, ATM, ATP10D, ATP2A3, B2M, B3GALNT1, BACE1, BAX, BCL11B, BCL2, BECN1, BNIP1, C3orf52, CABYR, CAMK2D, CAPN2, CAV1, CCNA2, CD59, CDIPT, CDK1, CDKAL1, CDKN1A, CEP57, CERS6, CES2, CHD6, CHEK2, CLGN, CLSTN2, COL12A1, COL21A1, COL2A1, COL4A5, COL5A1, CP, CREB3L4, CRTA…
GO:0005802	trans-Golgi network	GO_CellularComponent-EBI-UniProt-GOA_28.08.2018_00h00	0.00150962	0.00879356	5.1838e-05	0.000100436	[5, 6, 7, 8, 9, 10]	Group29	20.8835	52	[AKR1B10, ATG9A, ATP7A, ATP9A, BACE1, BAIAP3, BECN1, BIRC6, CCDC91, CLTB, CLVS1, COG1, COG5, CXCR4, FURIN, GCC2, GCNT1, GOLPH3L, HLA-DRB1, HLA-DRB3, HLA-DRB4, HLA-DRB5, KIAA1324, LLGL1, LOC105369230, MARCH1, MYO1B, NBEA, NR2F2, OPTN, PAM, PCSK1N, PI4K2A, PLEKHA8, RAB30, RAB31, RGPD1, RGS20, RHOBTB3, RIC1, RNASE1, SCAMP1, SGCG, SLC25A4, SNAP25, SORL1, STX8, SYS1-DBNDD2, SYT17, TGOLN2, USP6NL, VPS5…
GO:0005794	Golgi apparatus	GO_CellularComponent-EBI-UniProt-GOA_28.08.2018_00h00	0.000262682	0.00197435	5.1838e-05	0.000100436	[3, 4, 5, 6, 7]	Group29	16.5033	303	[ABCA1, ABCA5, ABCB6, ACER2, ACER3, ACSL3, AKR1B10, ALG2, ANK3, ANKHD1, ANKRD28, AP2A2, AP3B1, AP3B2, AP3M1, APOO, AREG, ARFGAP1, ARFGAP3, ARID1B, ARL3, ASAP2, ASH1L, ATAD5, ATF6, ATG9A, ATM, ATP11B, ATP7A, ATP8A2, ATP8B1, ATP9A, ATR, B2M, B3GALNT1, B3GALT6, B3GAT3, B3GNT5, B4GALNT1, BACE1, BAIAP3, BCL11B, BECN1, BET1L, BIRC6, BNIP1, BSG, CAPN2, CAV1, CCDC91, CD14, CD44, CD55, CD59, CDH18, CDIPT,…
CUSTOM:GO_CHROMOSOME	GO_CHROMOSOME	CUSTOM_c5.cc.v6.2.symbols CC.gmt_20.08.2018	1.8062e-44	4.20844e-42	4.43586e-33	3.43779e-32	[-1]	Group30	31.4773	277	[AKAP8L, ANP32E, ASH1L, ATF2, ATM, ATR, ATRX, AURKA, AURKB, BCAS3, BIRC5, BLM, BRCA1, BRCA2, BUB1, BUB1B, BUB3, CAPN2, CBX1, CBX5, CCNB1, CCNB1IP1, CDC45, CDCA2, CDCA5, CDCA8, CDK1, CDK2, CDK4, CENPA, CENPE, CENPF, CENPH, CENPI, CENPK, CENPL, CENPM, CENPN, CENPP, CENPQ, CENPS, CENPT, CENPU, CENPW, CHAF1A, CHEK1, CHEK2, CITED2, CLASP1, CLIP1, DCLRE1A, DCLRE1B, DNA2, DNMT1, DSCC1, DTL, EHMT1, ENC1,…
GO:0005694	chromosome	GO_CellularComponent-EBI-UniProt-GOA_28.08.2018_00h00	1.12608e-39	1.96782e-37	4.43586e-33	3.43779e-32	[4, 5, 6, 7]	Group30	27.1094	347	[ACKR3, AKAP8L, ANP32E, AREG, ARID1B, ASH1L, ASRGL1, ATAD5, ATF2, ATM, ATR, ATRNL1, ATRX, AURKA, AURKB, BCAS3, BCL2L11, BIRC5, BLM, BLMH, BRCA1, BRCA2, BTG2, BUB1, BUB1B, BUB3, C11orf80, CAPN2, CBX1, CBX5, CCNB1, CCNB1IP1, CCNL1, CDC45, CDCA2, CDCA5, CDCA8, CDK1, CDK2, CDK4, CDKN1A, CDKN3, CDT1, CENPA, CENPE, CENPF, CENPH, CENPI, CENPK, CENPL, CENPM, CENPN, CENPP, CENPQ, CENPS, CENPT, CENPU, CENP…
GO:0044427	chromosomal part	GO_CellularComponent-EBI-UniProt-GOA_28.08.2018_00h00	2.59043e-35	2.0119e-33	4.43586e-33	3.43779e-32	[3, 4, 5, 6, 7, 8]	Group30	27.2242	306	[ACKR3, AKAP8L, ANP32E, AREG, ARID1B, ASRGL1, ATAD5, ATF2, ATM, ATR, ATRNL1, ATRX, AURKA, AURKB, BCAS3, BCL2L11, BIRC5, BLM, BLMH, BRCA1, BRCA2, BTG2, BUB1, BUB1B, BUB3, CAPN2, CBX1, CBX5, CCNB1, CCNB1IP1, CCNL1, CDC45, CDCA5, CDCA8, CDK1, CDK2, CDK4, CDKN1A, CDKN3, CDT1, CENPA, CENPE, CENPF, CENPH, CENPI, CENPK, CENPL, CENPM, CENPN, CENPP, CENPQ, CENPS, CENPT, CENPU, CENPW, CHAF1A, CHD6, CHEK1, …
GO:0043232	intracellular non-membrane-bounded organelle	GO_CellularComponent-EBI-UniProt-GOA_28.08.2018_00h00	1.27316e-32	8.09034e-31	4.43586e-33	3.43779e-32	[3, 4, 5, 6]	Group30	18.8656	918	[ABI1, ABLIM1, ABLIM3, ACACA, ACKR3, ACKR4, ACSL3, ACTA2, AEN, AGBL5, AGTPBP1, AHNAK, AHNAK2, AIF1L, AK1, AKAP8L, ALDOC, ALG2, AMOT, ANK1, ANK3, ANKH, ANKRA2, ANLN, ANP32B, ANP32E, ANXA1, APOBEC3A, APOBEC3B, APOBEC3H, APOD, AREG, ARHGAP26, ARID1B, ARL13B, ARL3, ARL6IP5, ARNTL2, ASAP1, ASH1L, ASPM, ASRGL1, ATAD5, ATF2, ATF3, ATG2A, ATG2B, ATM, ATR, ATRNL1, ATRX, ATXN1, AURKA, AURKB, BARD1, BASP1, …
CUSTOM:GO_CHROMOSOMAL_REGION	GO_CHROMOSOMAL_REGION	CUSTOM_c5.cc.v6.2.symbols CC.gmt_20.08.2018	1.83486e-30	1.0688e-28	4.43586e-33	3.43779e-32	[-1]	Group30	38.7879	128	[ATM, ATR, ATRX, AURKA, AURKB, BIRC5, BLM, BRCA2, BUB1, BUB1B, BUB3, CBX1, CBX5, CCNB1, CDCA5, CDCA8, CDK1, CDK2, CENPA, CENPE, CENPF, CENPH, CENPI, CENPK, CENPL, CENPM, CENPN, CENPP, CENPQ, CENPS, CENPT, CENPU, CENPW, CHEK1, CHEK2, CLASP1, CLIP1, DCLRE1A, DCLRE1B, DNA2, DNMT1, DSCC1, ERCC4, ERCC6L, ESCO2, FEN1, HAT1, HELLS, HIST1H3G, HIST1H4C, HIST1H4D, HJURP, ITGB3BP, KIF18A, KIF22, KIF2C, KNL1…
GO:0098687	chromosomal region	GO_CellularComponent-EBI-UniProt-GOA_28.08.2018_00h00	1.52549e-28	7.61656e-27	4.43586e-33	3.43779e-32	[4, 5, 6, 7, 8, 9]	Group30	34.1629	151	[ASRGL1, ATM, ATR, ATRNL1, ATRX, AURKA, AURKB, BCL2L11, BIRC5, BLM, BLMH, BRCA2, BUB1, BUB1B, BUB3, CBX1, CBX5, CCNB1, CCNL1, CDCA5, CDCA8, CDK1, CDK2, CDKN1A, CDT1, CENPA, CENPE, CENPF, CENPH, CENPI, CENPK, CENPL, CENPM, CENPN, CENPP, CENPQ, CENPS, CENPT, CENPU, CENPW, CHEK1, CHEK2, CLASP1, CLIP1, CRYBG1, CTDSPL, DCLRE1A, DCLRE1B, DNA2, DNMT1, DSCC1, ERCC4, ERCC6L, ESCO2, FANCD2, FEN1, GJB2, GPA…
CUSTOM:GO_CHROMOSOME_CENTROMERIC_REGION	GO_CHROMOSOME_CENTROMERIC_REGION	CUSTOM_c5.cc.v6.2.symbols CC.gmt_20.08.2018	1.83941e-27	8.57163e-26	4.43586e-33	3.43779e-32	[-1]	Group30	47.7011	83	[ATRX, AURKA, AURKB, BIRC5, BUB1, BUB1B, BUB3, CBX1, CBX5, CCNB1, CDCA5, CDCA8, CENPA, CENPE, CENPF, CENPH, CENPI, CENPK, CENPL, CENPM, CENPN, CENPP, CENPQ, CENPS, CENPT, CENPU, CENPW, CLASP1, CLIP1, DNMT1, DSCC1, ERCC6L, ESCO2, HELLS, HJURP, ITGB3BP, KIF18A, KIF22, KIF2C, KNL1, KNSTRN, KNTC1, MAD1L1, MAD2L1, MIS18A, MIS18BP1, MKI67, MTBP, NCAPD2, NCAPD3, NDC80, NEK2, NSL1, NUF2, NUP107, NUP37, N…
GO:0000775	chromosome, centromeric region	GO_CellularComponent-EBI-UniProt-GOA_28.08.2018_00h00	4.12022e-25	1.69414e-23	4.43586e-33	3.43779e-32	[5, 6, 7, 8, 9, 10]	Group30	40.3292	98	[ATRX, AURKA, AURKB, BCL2L11, BIRC5, BLMH, BUB1, BUB1B, BUB3, CBX1, CBX5, CCNB1, CDCA5, CDCA8, CDT1, CENPA, CENPE, CENPF, CENPH, CENPI, CENPK, CENPL, CENPM, CENPN, CENPP, CENPQ, CENPS, CENPT, CENPU, CENPW, CLASP1, CLIP1, CRYBG1, CTDSPL, DNMT1, DSCC1, ERCC6L, ESCO2, GJB2, GPATCH11, HELLS, HJURP, HNRNPU, ITGB3BP, KDM4C, KIF18A, KIF22, KIF2C, KNL1, KNSTRN, KNTC1, MAD1L1, MAD2L1, MIS18A, MIS18BP1, MT…
CUSTOM:GO_CONDENSED_CHROMOSOME	GO_CONDENSED_CHROMOSOME	CUSTOM_c5.cc.v6.2.symbols CC.gmt_20.08.2018	5.32948e-20	2.06961e-18	4.43586e-33	3.43779e-32	[-1]	Group30	40	78	[AURKA, AURKB, BIRC5, BLM, BRCA1, BUB1, BUB1B, BUB3, CCNB1, CCNB1IP1, CDCA5, CDK2, CENPA, CENPE, CENPF, CENPH, CENPK, CENPM, CENPN, CENPS, CENPT, CENPU, CENPW, CHEK1, CLASP1, ERCC6L, FANCD2, HJURP, HMGB1, HMGB2, ITGB3BP, KIF2C, KNL1, KNSTRN, KNTC1, MAD1L1, MAD2L1, MIS18BP1, MKI67, MLH1, MRE11, NCAPD2, NCAPD3, NCAPG, NCAPH, NDC80, NEK2, NSL1, NSMCE1, NSMCE2, NSMCE4A, NUF2, NUP107, NUP37, NUP43, NU…
GO:0000793	condensed chromosome	GO_CellularComponent-EBI-UniProt-GOA_28.08.2018_00h00	1.43887e-19	4.78937e-18	4.43586e-33	3.43779e-32	[5, 6, 7, 8]	Group30	35.316	95	[ATRX, AURKA, AURKB, BCL2L11, BIRC5, BLM, BLMH, BRCA1, BRCA2, BUB1, BUB1B, BUB3, CCNB1, CCNB1IP1, CDCA5, CDK2, CDT1, CENPA, CENPE, CENPF, CENPH, CENPK, CENPM, CENPN, CENPS, CENPT, CENPU, CENPW, CHEK1, CLASP1, CRYBG1, CTDSPL, ERCC4, ERCC6L, FANCD2, GPATCH11, HJURP, HMGB1, HMGB2, HNRNPU, ITGB3BP, KIF2C, KNL1, KNSTRN, KNTC1, LRIF1, MAD1L1, MAD2L1, MIS18BP1, MKI67, MLH1, NCAPD2, NCAPD3, NCAPG, NCAPG2…
CUSTOM:GO_CONDENSED_CHROMOSOME_CENTROMERIC_REGION	GO_CONDENSED_CHROMOSOME_CENTROMERIC_REGION	CUSTOM_c5.cc.v6.2.symbols CC.gmt_20.08.2018	2.41011e-19	7.32464e-18	4.43586e-33	3.43779e-32	[-1]	Group30	50.9804	52	[AURKA, AURKB, BIRC5, BUB1, BUB1B, BUB3, CCNB1, CENPA, CENPE, CENPF, CENPH, CENPK, CENPM, CENPN, CENPS, CENPT, CENPU, CENPW, CLASP1, ERCC6L, HJURP, ITGB3BP, KIF2C, KNL1, KNSTRN, KNTC1, MAD1L1, MAD2L1, MIS18BP1, NCAPD2, NCAPD3, NDC80, NEK2, NSL1, NUF2, NUP107, NUP37, NUP43, NUP85, PHF6, SGO1, SGO2, SKA1, SKA2, SKA3, SMC1A, SPAG5, SPC24, SPC25, TEX14, ZWILCH, ZWINT]
CUSTOM:GO_NUCLEAR_CHROMOSOME	GO_NUCLEAR_CHROMOSOME	CUSTOM_c5.cc.v6.2.symbols CC.gmt_20.08.2018	1.48587e-18	4.32759e-17	4.43586e-33	3.43779e-32	[-1]	Group30	28.1071	147	[ANP32E, ATM, ATR, ATRX, AURKA, AURKB, BIRC5, BLM, BRCA1, BRCA2, BUB1, BUB1B, CBX1, CBX5, CCNB1, CCNB1IP1, CDC45, CDCA5, CDK1, CENPA, CHAF1A, CHEK1, CITED2, DCLRE1A, DCLRE1B, DNA2, ENC1, ERCC4, ESCO2, ESR1, EXOSC9, EZH2, FEN1, FER, FIGNL1, FOXC1, GINS1, GINS2, H2AFV, HAT1, HDAC8, HEY2, HIST1H2AE, HIST1H2AG, HIST1H2AI, HIST1H2AM, HIST1H2BD, HIST1H2BE, HIST1H2BF, HIST1H2BG, HIST1H3G, HIST1H4C, HIST…
GO:0000779	condensed chromosome, centromeric region	GO_CellularComponent-EBI-UniProt-GOA_28.08.2018_00h00	3.1694e-17	8.52082e-16	4.43586e-33	3.43779e-32	[6, 7, 8, 9, 10, 11]	Group30	42.5532	60	[ATRX, AURKA, AURKB, BIRC5, BUB1, BUB1B, BUB3, CCNB1, CDT1, CENPA, CENPE, CENPF, CENPH, CENPK, CENPM, CENPN, CENPS, CENPT, CENPU, CENPW, CLASP1, CRYBG1, ERCC6L, GPATCH11, HJURP, HNRNPU, ITGB3BP, KIF2C, KNL1, KNSTRN, KNTC1, MAD1L1, MAD2L1, MIS18BP1, NCAPD2, NCAPD3, NCAPG, NDC80, NEK2, NSL1, NUF2, NUP107, NUP37, NUP43, NUP85, PHF6, RAD54L, RASSF2, SGO1, SGO2, SKA1, SKA2, SKA3, SMC1A, SPAG5, SPC24, …
GO:0000228	nuclear chromosome	GO_CellularComponent-EBI-UniProt-GOA_28.08.2018_00h00	1.12084e-16	2.90173e-15	4.43586e-33	3.43779e-32	[4, 5, 6, 7, 8, 9, 10]	Group30	24.7978	184	[ACKR3, ANP32E, AREG, ARID1B, ASRGL1, ATM, ATR, ATRNL1, ATRX, AURKA, AURKB, BCL2L11, BIRC5, BLM, BLMH, BRCA1, BRCA2, BTG2, BUB1, BUB1B, CBX1, CBX5, CCNB1, CCNB1IP1, CCNL1, CDC45, CDCA5, CDK1, CDKN1A, CDKN3, CENPA, CENPT, CHAF1A, CHD6, CHEK1, CITED2, CRYBG1, CTDSPL, DCLRE1A, DCLRE1B, DNA2, ELP4, EME2, ENC1, ERCC4, ESCO2, ESR1, EXOSC9, EZH2, FANCD2, FEN1, FER, FIGNL1, FOXC1, GEMIN2, GINS1, GINS2, G…
GO:0000777	condensed chromosome kinetochore	GO_CellularComponent-EBI-UniProt-GOA_28.08.2018_00h00	2.46888e-15	5.95085e-14	4.43586e-33	3.43779e-32	[3, 5, 6, 7, 8, 9, 10, 11, 12]	Group30	42.9752	52	[BIRC5, BUB1, BUB1B, BUB3, CCNB1, CDT1, CENPA, CENPE, CENPF, CENPH, CENPK, CENPM, CENPN, CENPS, CENPT, CENPU, CENPW, CLASP1, ERCC6L, GPATCH11, HJURP, HNRNPU, ITGB3BP, KIF2C, KNL1, KNSTRN, KNTC1, MAD1L1, MAD2L1, MIS18BP1, NDC80, NEK2, NSL1, NUF2, NUP107, NUP37, NUP43, NUP85, PHF6, RASSF2, SGO1, SGO2, SKA1, SKA2, SKA3, SMC1A, SPAG5, SPC24, SPC25, TEX14, ZWILCH, ZWINT]
GO:0044454	nuclear chromosome part	GO_CellularComponent-EBI-UniProt-GOA_28.08.2018_00h00	6.55478e-15	1.478e-13	4.43586e-33	3.43779e-32	[4, 5, 6, 7, 8, 9, 10, 11]	Group30	24.4635	171	[ACKR3, ANP32E, AREG, ARID1B, ASRGL1, ATM, ATR, ATRNL1, ATRX, AURKA, AURKB, BCL2L11, BLM, BLMH, BRCA1, BRCA2, BTG2, BUB1, BUB1B, CBX1, CBX5, CCNB1, CCNB1IP1, CCNL1, CDC45, CDCA5, CDK1, CDKN1A, CDKN3, CENPA, CENPT, CHAF1A, CHD6, CITED2, CRYBG1, CTDSPL, DCLRE1A, DCLRE1B, DNA2, ELP4, EME2, ENC1, ERCC4, ESCO2, ESR1, EZH2, FANCD2, FEN1, FER, FOXC1, GEMIN2, GINS1, GINS2, GLI3, H2AFV, HAP1, HAT1, HEY2, …
GO:0000785	chromatin	GO_CellularComponent-EBI-UniProt-GOA_28.08.2018_00h00	9.41724e-14	1.82851e-12	4.43586e-33	3.43779e-32	[4, 5, 6, 7, 8, 9]	Group30	24.3119	159	[ACKR3, AKAP8L, ANP32E, AREG, ARID1B, ATRX, BCAS3, BCL2L11, BLMH, BRCA1, BTG2, CAPN2, CBX1, CBX5, CCNL1, CDCA5, CDK2, CDK4, CDKN3, CENPA, CENPF, CENPT, CHAF1A, CHD6, CHEK1, CITED2, DDX6, DNMT1, DSCC1, ELP4, EME2, ENC1, ERBIN, ESCO2, ESR1, EXOSC4, EZH2, FAM111A, FER, FOXC1, GEMIN2, GJB2, GLI3, H1FX, H2AFV, HAT1, HELLS, HEY2, HIST1H2AE, HIST1H2AG, HIST1H2AI, HIST1H2AM, HIST1H2BD, HIST1H2BE, HIST1H2…
CUSTOM:GO_CHROMATIN	GO_CHROMATIN	CUSTOM_c5.cc.v6.2.symbols CC.gmt_20.08.2018	5.11594e-13	9.16935e-12	4.43586e-33	3.43779e-32	[-1]	Group30	26.5306	117	[AKAP8L, ANP32E, ATRX, BCAS3, CAPN2, CBX1, CBX5, CDCA5, CDK4, CENPA, CENPF, CHAF1A, CHEK1, CITED2, DNMT1, DSCC1, ENC1, ESCO2, ESR1, EXOSC4, EZH2, FAM111A, FER, FOXC1, H1FX, H2AFV, HAT1, HELLS, HEY2, HIST1H2AE, HIST1H2AG, HIST1H2AI, HIST1H2AM, HIST1H2BD, HIST1H2BE, HIST1H2BF, HIST1H2BG, HIST1H3G, HIST1H4C, HIST1H4D, HIST2H2AA3, HIST2H2AA4, HIST2H2AC, HIST2H2BE, HIST2H2BF, HIST3H2A, HLCS, HMGB2, HM…
GO:0000784	nuclear chromosome, telomeric region	GO_CellularComponent-EBI-UniProt-GOA_28.08.2018_00h00	1.00436e-07	1.43275e-06	4.43586e-33	3.43779e-32	[5, 6, 7, 8, 9, 10, 11, 12]	Group30	29.3413	49	[ASRGL1, ATM, ATR, ATRNL1, ATRX, BRCA2, CBX1, CBX5, CCNL1, CDK1, CDKN1A, DCLRE1A, DCLRE1B, DNA2, ERCC4, FANCD2, FEN1, HAP1, HAT1, HIST1H4C, HIST1H4D, LRIF1, MCM2, MCM3, MCM6, MCM7, MRE11, MSH2, NBN, ORC1, ORC3, ORC5, PARP1, PARP4, PIF1, PML, POT1, PRKDC, RAD51, RAD54L, RAP1A, RPA2, SCG2, SP100, STON1, TEN1, THOC1, XRCC5, XRCC6]
GO:0000781	chromosome, telomeric region	GO_CellularComponent-EBI-UniProt-GOA_28.08.2018_00h00	1.36433e-07	1.90733e-06	4.43586e-33	3.43779e-32	[5, 6, 7, 8, 9, 10]	Group30	27.4038	57	[ASRGL1, ATM, ATR, ATRNL1, ATRX, BLM, BRCA2, CBX1, CBX5, CCNL1, CDK1, CDK2, CDKN1A, CHEK1, CHEK2, DCLRE1A, DCLRE1B, DNA2, ERCC4, FANCD2, FEN1, HAP1, HAT1, HIST1H4C, HIST1H4D, LRIF1, MCM2, MCM3, MCM6, MCM7, MRE11, MSH2, NBN, NSMCE1, NSMCE2, NSMCE4A, ORC1, ORC3, ORC5, PARP1, PARP4, PIF1, PML, POT1, PRKDC, RAD51, RAD54L, RAP1A, RPA2, SCG2, SP100, STON1, TEN1, THOC1, WRN, XRCC5, XRCC6]
CUSTOM:GO_CHROMOSOME_TELOMERIC_REGION	GO_CHROMOSOME_TELOMERIC_REGION	CUSTOM_c5.cc.v6.2.symbols CC.gmt_20.08.2018	3.75946e-07	4.95824e-06	4.43586e-33	3.43779e-32	[-1]	Group30	29.0123	47	[ATM, ATR, ATRX, BLM, BRCA2, CBX1, CBX5, CDK1, CDK2, CHEK1, CHEK2, DCLRE1A, DCLRE1B, DNA2, ERCC4, FEN1, HAT1, HIST1H3G, HIST1H4C, HIST1H4D, LRIF1, MCM2, MCM3, MCM6, MCM7, MRE11, MSH2, NBN, NSMCE1, NSMCE2, NSMCE4A, ORC1, ORC3, ORC5, PARP1, PIF1, PML, POT1, PRKDC, RAD51, RPA2, SP100, TEN1, THOC1, WRN, XRCC5, XRCC6]
CUSTOM:GO_NUCLEAR_CHROMOSOME_TELOMERIC_REGION	GO_NUCLEAR_CHROMOSOME_TELOMERIC_REGION	CUSTOM_c5.cc.v6.2.symbols CC.gmt_20.08.2018	6.1973e-07	7.59985e-06	4.43586e-33	3.43779e-32	[-1]	Group30	30.303	40	[ATM, ATR, ATRX, BRCA2, CBX1, CBX5, CDK1, DCLRE1A, DCLRE1B, DNA2, ERCC4, FEN1, HAT1, HIST1H3G, HIST1H4C, HIST1H4D, LRIF1, MCM2, MCM3, MCM6, MCM7, MRE11, MSH2, NBN, ORC1, ORC3, ORC5, PARP1, PIF1, PML, POT1, PRKDC, RAD51, RPA2, SP100, TEN1, THOC1, WRN, XRCC5, XRCC6]
CUSTOM:GO_NUCLEAR_CHROMATIN	GO_NUCLEAR_CHROMATIN	CUSTOM_c5.cc.v6.2.symbols CC.gmt_20.08.2018	1.65936e-06	1.93315e-05	4.43586e-33	3.43779e-32	[-1]	Group30	24.055	70	[ANP32E, ATRX, CBX1, CBX5, CDCA5, CHAF1A, CITED2, ENC1, ESCO2, ESR1, EZH2, FER, FOXC1, H2AFV, HAT1, HEY2, HIST1H2AE, HIST1H2AG, HIST1H2AI, HIST1H2AM, HIST1H2BD, HIST1H2BE, HIST1H2BF, HIST1H2BG, HIST1H3G, HIST2H2AA3, HIST2H2AA4, HIST2H2AC, HIST2H2BE, HIST2H2BF, HIST3H2A, HMGB2, IRF1, JUN, KDM4C, LDB1, MBD1, MRE11, MSH6, MUC1, NASP, NCAPD3, NCOR2, NRIP1, PHF12, PLCB1, POLR3G, PSIP1, RBMX, RXRA, SFR…
GO:0000794	condensed nuclear chromosome	GO_CellularComponent-EBI-UniProt-GOA_28.08.2018_00h00	2.28252e-05	0.000224715	4.43586e-33	3.43779e-32	[5, 6, 7, 8, 9, 10, 11]	Group30	28.3333	34	[ATRX, AURKA, AURKB, BCL2L11, BLM, BLMH, BRCA1, BRCA2, BUB1, BUB1B, CCNB1, CCNB1IP1, CENPA, CHEK1, CRYBG1, CTDSPL, ERCC4, FANCD2, MIS18BP1, MLH1, NCAPD2, NCAPD3, NCAPH, NDC80, NEK2, ORAOV1, RAD51, RAD54L, SCP2, SMC1A, SMC3, SYCP2, TOPBP1, WRN]
CUSTOM:GO_CONDENSED_NUCLEAR_CHROMOSOME	GO_CONDENSED_NUCLEAR_CHROMOSOME	CUSTOM_c5.cc.v6.2.symbols CC.gmt_20.08.2018	0.000370898	0.00264548	4.43586e-33	3.43779e-32	[-1]	Group30	28.2353	24	[AURKA, AURKB, BLM, BRCA1, BUB1, BUB1B, CCNB1, CCNB1IP1, CENPA, CHEK1, MIS18BP1, MLH1, MRE11, NCAPD2, NCAPD3, NDC80, NEK2, PMS1, RAD51, SGO1, SMC1A, SMC3, SYCP2, TOPBP1]
GO:0000776	kinetochore	GO_CellularComponent-EBI-UniProt-GOA_28.08.2018_00h00	3.28868e-16	8.20994e-15	4.43586e-33	3.43779e-32	[2, 4, 5, 6, 7, 8, 9, 10, 11]	Group30	38.5965	66	[AURKB, BIRC5, BUB1, BUB1B, BUB3, CBX5, CCNB1, CDT1, CENPA, CENPE, CENPF, CENPH, CENPI, CENPK, CENPM, CENPN, CENPS, CENPT, CENPU, CENPW, CLASP1, CLIP1, CRYBG1, ERCC6L, GJB2, GPATCH11, HJURP, HNRNPU, ITGB3BP, KIF18A, KIF22, KIF2C, KNL1, KNSTRN, KNTC1, MAD1L1, MAD2L1, MIS18BP1, MTBP, NDC80, NEK2, NSL1, NUF2, NUP107, NUP37, NUP43, NUP85, PHF6, RASSF2, SGO1, SGO2, SIN3A, SKA1, SKA2, SKA3, SMC1A, SPAG…
CUSTOM:GO_KINETOCHORE	GO_KINETOCHORE	CUSTOM_c5.cc.v6.2.symbols CC.gmt_20.08.2018	5.94041e-20	2.18545e-18	4.43586e-33	3.43779e-32	[-1]	Group30	48.3333	58	[AURKB, BIRC5, BUB1, BUB1B, BUB3, CBX5, CCNB1, CENPA, CENPE, CENPF, CENPH, CENPI, CENPK, CENPM, CENPN, CENPS, CENPT, CENPU, CENPW, CLASP1, CLIP1, ERCC6L, HJURP, ITGB3BP, KIF18A, KIF22, KIF2C, KNL1, KNSTRN, KNTC1, MAD1L1, MAD2L1, MIS18BP1, MTBP, NDC80, NEK2, NSL1, NUF2, NUP107, NUP37, NUP43, NUP85, PHF6, SGO1, SGO2, SIN3A, SKA1, SKA2, SKA3, SMC1A, SPAG5, SPC24, SPC25, SUMO3, TEX14, WDR81, ZWILCH, …
GO:0000790	nuclear chromatin	GO_CellularComponent-EBI-UniProt-GOA_28.08.2018_00h00	1.30627e-05	0.000134277	4.43586e-33	3.43779e-32	[5, 6, 7, 8, 9, 10, 11, 12]	Group30	21.1236	94	[ACKR3, ANP32E, AREG, ARID1B, ATRX, BTG2, CBX1, CBX5, CDCA5, CDKN3, CENPA, CENPT, CHAF1A, CHD6, CITED2, ELP4, EME2, ENC1, ESCO2, ESR1, EZH2, FER, FOXC1, GEMIN2, GLI3, H2AFV, HAT1, HEY2, HIST1H2AE, HIST1H2AG, HIST1H2AI, HIST1H2AM, HIST1H3G, HIST1H4C, HIST1H4D, HIST2H2AA3, HIST2H2AA4, HIST2H2AC, HIST3H2A, HMGB2, IRF1, JUN, KDM4C, KRT6A, LDB1, LRIF1, MAGI1, MEIS2, MPP7, MSH6, MUC1, NASP, NCAPD3, NCO…
GO:0043232	intracellular non-membrane-bounded organelle	GO_CellularComponent-EBI-UniProt-GOA_28.08.2018_00h00	1.27316e-32	8.09034e-31	3.28554e-33	3.39505e-32	[3, 4, 5, 6]	Group31	18.8656	918	[ABI1, ABLIM1, ABLIM3, ACACA, ACKR3, ACKR4, ACSL3, ACTA2, AEN, AGBL5, AGTPBP1, AHNAK, AHNAK2, AIF1L, AK1, AKAP8L, ALDOC, ALG2, AMOT, ANK1, ANK3, ANKH, ANKRA2, ANLN, ANP32B, ANP32E, ANXA1, APOBEC3A, APOBEC3B, APOBEC3H, APOD, AREG, ARHGAP26, ARID1B, ARL13B, ARL3, ARL6IP5, ARNTL2, ASAP1, ASH1L, ASPM, ASRGL1, ATAD5, ATF2, ATF3, ATG2A, ATG2B, ATM, ATR, ATRNL1, ATRX, ATXN1, AURKA, AURKB, BARD1, BASP1, …
CUSTOM:GO_MICROTUBULE_CYTOSKELETON	GO_MICROTUBULE_CYTOSKELETON	CUSTOM_c5.cc.v6.2.symbols CC.gmt_20.08.2018	2.201e-19	6.99319e-18	3.28554e-33	3.39505e-32	[-1]	Group31	23.5955	252	[AGBL5, ARL3, ASPM, ATM, AURKA, AURKB, BBS1, BBS7, BBS9, BCAS3, BCL2L11, BIRC5, BIRC6, BRCA1, BRCA2, BUB1B, CAPRIN2, CBX1, CCDC14, CCDC92, CCDC96, CCNB1, CCNB2, CCNF, CDC14A, CDC20, CDC27, CDC45, CDC6, CDC7, CDCA8, CDK1, CDK2, CDK5RAP2, CENPE, CENPF, CENPJ, CENPU, CEP128, CEP135, CEP152, CEP164, CEP170, CEP192, CEP295, CEP44, CEP55, CEP57, CEP57L1, CEP68, CEP70, CEP83, CEP97, CHEK1, CKAP2, CKAP2L…
CUSTOM:GO_CENTROSOME	GO_CENTROSOME	CUSTOM_c5.cc.v6.2.symbols CC.gmt_20.08.2018	2.14164e-17	5.98802e-16	3.28554e-33	3.39505e-32	[-1]	Group31	28.1314	137	[ARL3, AURKA, AURKB, BBS1, BBS7, BBS9, BIRC5, BRCA2, CAPRIN2, CCDC14, CCDC92, CCNB1, CCNB2, CCNF, CDC14A, CDC20, CDC27, CDC45, CDK1, CDK2, CDK5RAP2, CENPF, CENPJ, CEP128, CEP135, CEP152, CEP164, CEP170, CEP192, CEP295, CEP44, CEP55, CEP57, CEP57L1, CEP68, CEP70, CEP83, CEP97, CHEK1, CKAP2, CKAP2L, CLASP1, CLIC4, CLIP1, DCLRE1B, DDAH2, DIS3L, DLGAP5, DTL, EFHC1, ELL2, ERCC6L, ESPL1, EXOC7, FAM161A…
CUSTOM:GO_MICROTUBULE_ORGANIZING_CENTER	GO_MICROTUBULE_ORGANIZING_CENTER	CUSTOM_c5.cc.v6.2.symbols CC.gmt_20.08.2018	2.90379e-15	6.76582e-14	3.28554e-33	3.39505e-32	[-1]	Group31	25.3612	158	[ARL3, AURKA, AURKB, BBS1, BBS7, BBS9, BIRC5, BIRC6, BRCA1, BRCA2, BUB1B, CAPRIN2, CCDC14, CCDC92, CCDC96, CCNB1, CCNB2, CCNF, CDC14A, CDC20, CDC27, CDC45, CDK1, CDK2, CDK5RAP2, CENPF, CENPJ, CENPU, CEP128, CEP135, CEP152, CEP164, CEP170, CEP192, CEP295, CEP44, CEP55, CEP57, CEP57L1, CEP68, CEP70, CEP83, CEP97, CHEK1, CKAP2, CKAP2L, CLASP1, CLIC4, CLIP1, DCLRE1B, DDAH2, DIS3L, DLGAP5, DTL, DYNC2L…
CUSTOM:GO_CYTOSKELETON	GO_CYTOSKELETON	CUSTOM_c5.cc.v6.2.symbols CC.gmt_20.08.2018	8.04257e-15	1.7568e-13	3.28554e-33	3.39505e-32	[-1]	Group31	19.6238	386	[ABI1, ABLIM1, ABLIM3, ACACA, ACTA2, AGBL5, AHNAK, AIF1L, AKAP5, ALDOC, AMOT, ANK1, ANK3, ANKRA2, ANLN, ARHGAP26, ARL3, ARL6IP5, ASPM, ATM, AURKA, AURKB, BASP1, BBS1, BBS7, BBS9, BCAR1, BCAS3, BCL2L11, BIRC5, BIRC6, BRCA1, BRCA2, BUB1B, CABYR, CAPN2, CAPRIN2, CARMIL1, CASK, CBX1, CCDC14, CCDC92, CCDC96, CCNB1, CCNB2, CCNF, CDC14A, CDC20, CDC27, CDC42BPA, CDC42EP3, CDC45, CDC6, CDC7, CDCA8, CDK1, …
GO:0005813	centrosome	GO_CellularComponent-EBI-UniProt-GOA_28.08.2018_00h00	9.1972e-15	1.94813e-13	3.28554e-33	3.39505e-32	[5, 6, 7, 8, 9, 10]	Group31	25.0799	157	[ARL3, ASPM, ATF2, AURKA, AURKB, BBS1, BBS7, BBS9, BLM, BRCA2, CABYR, CAPRIN2, CCDC14, CCDC92, CCNB1, CCNB2, CCNF, CDC14A, CDC20, CDC27, CDC45, CDK1, CDK2, CDK5RAP2, CDKN1A, CENPF, CENPJ, CEP135, CEP152, CEP164, CEP170, CEP192, CEP295, CEP44, CEP55, CEP57, CEP57L1, CEP68, CEP70, CEP97, CHEK1, CKAP2, CKAP2L, CLASP1, CLIC4, CLIP1, CRIP2, CRYBG1, CTSC, DCLRE1B, DIS3L, DLGAP5, DNAAF4, DTL, DYNC2LI1, …
GO:0005819	spindle	GO_CellularComponent-EBI-UniProt-GOA_28.08.2018_00h00	4.4473e-14	9.14313e-13	3.28554e-33	3.39505e-32	[4, 5, 6, 7, 8, 9]	Group31	27.4882	116	[AGBL5, ARL3, ASPM, AURKA, AURKB, BCL2L11, BIRC5, BIRC6, BLMH, BORA, BUB1B, CABYR, CBX1, CCDC69, CCNB1, CDC14A, CDC20, CDC27, CDC6, CDC7, CDCA8, CDK1, CDK5RAP2, CDKN1A, CENPE, CENPF, CEP128, CEP170, CEP295, CEP44, CKAP2, CKAP2L, CLASP1, CRIP2, CRYBG1, DEPDC1B, DLGAP5, ECT2, EFHC1, EML1, ESPL1, FAM161A, FBXO5, FOLH1, FOLH1B, GEM, GJB2, GPSM2, HAUS1, HAUS2, HAUS4, HAUS6, HAUS7, HECW2, HEY2, HNRNPU,…
GO:0005856	cytoskeleton	GO_CellularComponent-EBI-UniProt-GOA_28.08.2018_00h00	5.08257e-14	1.01506e-12	3.28554e-33	3.39505e-32	[4, 5, 6, 7]	Group31	18.6174	474	[ABI1, ABLIM1, ABLIM3, ACACA, ACKR4, ACTA2, AGBL5, AHNAK, AIF1L, AK1, ALDOC, ALG2, AMOT, ANK1, ANK3, ANKH, ANKRA2, ANLN, ANXA1, APOBEC3A, APOBEC3B, ARHGAP26, ARL13B, ARL3, ARL6IP5, ASAP1, ASPM, ATF2, AURKA, AURKB, BASP1, BBS1, BBS7, BBS9, BCAR1, BCAS3, BCL2L11, BIRC5, BIRC6, BLM, BLMH, BORA, BRCA1, BRCA2, BUB1B, C7orf43, CABYR, CAP2, CAPN2, CAPRIN2, CARMIL1, CASK, CBX1, CCDC14, CCDC69, CCDC92, CC…
GO:0005815	microtubule organizing center	GO_CellularComponent-EBI-UniProt-GOA_28.08.2018_00h00	1.21754e-13	2.30017e-12	3.28554e-33	3.39505e-32	[4, 5, 6, 7, 8, 9]	Group31	22.6651	199	[ARL3, ASPM, ATF2, AURKA, AURKB, BBS1, BBS7, BBS9, BIRC6, BLM, BRCA1, BRCA2, BUB1B, C7orf43, CABYR, CAPRIN2, CCDC14, CCDC92, CCDC96, CCNB1, CCNB2, CCNF, CDC14A, CDC20, CDC27, CDC45, CDK1, CDK2, CDK5RAP2, CDKN1A, CENPF, CENPJ, CENPU, CEP128, CEP135, CEP152, CEP164, CEP170, CEP192, CEP295, CEP44, CEP55, CEP57, CEP57L1, CEP68, CEP70, CEP83, CEP97, CHEK1, CKAP2, CKAP2L, CLASP1, CLIC4, CLIP1, CRIP2, C…
CUSTOM:GO_CYTOSKELETAL_PART	GO_CYTOSKELETAL_PART	CUSTOM_c5.cc.v6.2.symbols CC.gmt_20.08.2018	3.57658e-13	6.57902e-12	3.28554e-33	3.39505e-32	[-1]	Group31	20.3343	292	[ABLIM1, ABLIM3, AGBL5, AIF1L, AMOT, ANLN, ARL3, ASPM, ATM, AURKA, AURKB, BBS1, BBS7, BBS9, BCAS3, BCL2L11, BIRC5, BIRC6, BRCA1, BRCA2, BUB1B, CAPN2, CAPRIN2, CARMIL1, CBX1, CCDC14, CCDC92, CCDC96, CCNB1, CCNB2, CCNF, CDC14A, CDC20, CDC27, CDC42BPA, CDC45, CDC6, CDCA8, CDK1, CDK2, CDK5RAP2, CENPE, CENPF, CENPJ, CENPU, CEP128, CEP135, CEP152, CEP164, CEP170, CEP192, CEP295, CEP44, CEP55, CEP57, CE…
CUSTOM:GO_SPINDLE	GO_SPINDLE	CUSTOM_c5.cc.v6.2.symbols CC.gmt_20.08.2018	7.00554e-13	1.22422e-11	3.28554e-33	3.39505e-32	[-1]	Group31	29.7578	86	[AGBL5, ARL3, ASPM, ATM, AURKA, AURKB, BIRC5, BIRC6, BUB1B, CBX1, CCNB1, CDC14A, CDC20, CDC27, CDC6, CDCA8, CDK1, CDK5RAP2, CENPE, CENPF, CEP128, CEP170, CEP44, CKAP2, CKAP2L, CLASP1, DLGAP5, ECT2, EFHC1, EML1, ESPL1, FBXO5, GEM, GPSM2, HAUS1, HAUS2, HAUS4, HAUS6, HAUS7, KBTBD8, KIF11, KIF14, KIF15, KIF18A, KIF20A, KIF20B, KIF22, KIF23, KIF4A, KIFC1, KLHL21, KNSTRN, KNTC1, LATS2, MAD1L1, MAD2L1, …
GO:0072686	mitotic spindle	GO_CellularComponent-EBI-UniProt-GOA_28.08.2018_00h00	7.36368e-13	1.25542e-11	3.28554e-33	3.39505e-32	[5, 6, 7, 8, 9, 10]	Group31	39.0625	50	[AGBL5, ASPM, AURKA, AURKB, BCL2L11, BLMH, CDC14A, CDC7, CDK1, CDK5RAP2, CDKN1A, CENPE, CEP295, CKAP2L, CRIP2, CRYBG1, ECT2, EFHC1, EML1, ESPL1, FAM161A, GEM, GJB2, GPSM2, HECW2, HNRNPU, IQCB1, KIF11, KIF18A, KIF20B, KIF22, KIF23, KNSTRN, MAD1L1, MAD2L1, MAP4, NCAPG, NUP62, PARP4, PKP4, RACGAP1, SMC1A, SMC3, SPAG5, STAG1, STAG2, TACC3, TPX2, YPEL5, ZNF367]
GO:0044430	cytoskeletal part	GO_CellularComponent-EBI-UniProt-GOA_28.08.2018_00h00	1.83905e-12	3.06071e-11	3.28554e-33	3.39505e-32	[3, 4, 5, 6, 7, 8]	Group31	19.1116	370	[ABLIM1, ABLIM3, ACKR4, AGBL5, AIF1L, AK1, AMOT, ANLN, ANXA1, APOBEC3A, APOBEC3B, ARL13B, ARL3, ASAP1, ASPM, ATF2, AURKA, AURKB, BBS1, BBS7, BBS9, BCAS3, BCL2L11, BIRC5, BIRC6, BLM, BLMH, BORA, BRCA1, BRCA2, BUB1B, C7orf43, CABYR, CAP2, CAPN2, CAPRIN2, CARMIL1, CBX1, CCDC14, CCDC69, CCDC92, CCDC96, CCNB1, CCNB2, CCNF, CDC14A, CDC20, CDC27, CDC42BPA, CDC45, CDC6, CDC7, CDCA8, CDK1, CDK2, CDK5RAP2,…
CUSTOM:GO_MICROTUBULE	GO_MICROTUBULE	CUSTOM_c5.cc.v6.2.symbols CC.gmt_20.08.2018	1.91416e-09	3.04091e-08	3.28554e-33	3.39505e-32	[-1]	Group31	24.6914	100	[ARL3, ASPM, AURKA, AURKB, BCAS3, BCL2L11, BIRC5, CDC27, CDK1, CDK5RAP2, CENPE, CENPJ, CEP170, CEP57, CEP57L1, CKAP2, CLASP1, CLIP1, DCXR, DLG1, DNM3, DPYSL2, DST, DYNC2H1, DYNC2LI1, DYNLRB2, EML1, FGF13, FIGN, GAS2L1, GAS2L3, GTSE1, HAUS1, HAUS2, HAUS4, HAUS6, HAUS7, HOOK1, KIF11, KIF14, KIF15, KIF16B, KIF18A, KIF20A, KIF20B, KIF22, KIF23, KIF2C, KIF3C, KIF4A, KIF4B, KIF5C, KIFC1, KIFC3, KLHL21,…
GO:0000922	spindle pole	GO_CellularComponent-EBI-UniProt-GOA_28.08.2018_00h00	1.48064e-08	2.24993e-07	3.28554e-33	3.39505e-32	[4, 5, 6, 7, 8, 9, 10]	Group31	29.3194	56	[ASPM, AURKA, AURKB, BCL2L11, BIRC6, BLMH, CCNB1, CDC14A, CDC20, CDC6, CDK5RAP2, CENPF, CEP128, CEP44, CKAP2, CKAP2L, CRYBG1, DEPDC1B, DLGAP5, EFHC1, EML1, FAM161A, FOLH1, FOLH1B, GPSM2, HAUS1, HNRNPU, KIF11, KIF20B, KLHL21, KNSTRN, KNTC1, LATS2, MAD1L1, MAD2L1, NEK2, NEK6, NUP62, PARP4, PKP4, POC1B, PRC1, SGO1, SMC1A, SMC3, SPAG5, STAG1, STAG2, TACC3, TCTEX1D2, TOPBP1, TPX2, TSPAN9, TTC28, YPEL5…
CUSTOM:GO_MITOTIC_SPINDLE	GO_MITOTIC_SPINDLE	CUSTOM_c5.cc.v6.2.symbols CC.gmt_20.08.2018	5.48264e-08	7.98409e-07	3.28554e-33	3.39505e-32	[-1]	Group31	43.6364	24	[AGBL5, ASPM, AURKA, CDC14A, CDK1, CDK5RAP2, CENPE, ECT2, EFHC1, EML1, ESPL1, GEM, GPSM2, KIF18A, KIF20B, KIF22, KIF23, KNSTRN, MAD1L1, MAD2L1, MAP4, PKP4, RACGAP1, SPAG5]
CUSTOM:GO_SPINDLE_POLE	GO_SPINDLE_POLE	CUSTOM_c5.cc.v6.2.symbols CC.gmt_20.08.2018	5.88648e-07	7.34759e-06	3.28554e-33	3.39505e-32	[-1]	Group31	30.9524	39	[ASPM, AURKA, AURKB, BIRC6, CCNB1, CDC14A, CDC20, CDC6, CDK5RAP2, CENPF, CEP128, CEP44, CKAP2, CKAP2L, DLGAP5, EML1, GPSM2, HAUS1, KIF11, KIF20B, KLHL21, KNSTRN, KNTC1, LATS2, MAD1L1, MAD2L1, NDC1, NEK2, NEK6, NUP62, PKP4, POC1B, PRC1, SGO1, SMC3, SPAG5, TOPBP1, TPX2, TTC28]
CUSTOM:GO_MICROTUBULE_ORGANIZING_CENTER_PART	GO_MICROTUBULE_ORGANIZING_CENTER_PART	CUSTOM_c5.cc.v6.2.symbols CC.gmt_20.08.2018	1.24089e-06	1.47014e-05	3.28554e-33	3.39505e-32	[-1]	Group31	28.9655	42	[AURKA, BBS9, BIRC5, BRCA1, CCDC14, CCDC92, CCNF, CDK5RAP2, CENPJ, CEP128, CEP135, CEP152, CEP164, CEP170, CEP192, CEP295, CEP55, CEP83, CLASP1, EXOC7, FOPNL, HAP1, HSPA6, IFT20, LRRCC1, MDM1, MPHOSPH9, MZT1, NEK1, PCNT, PIBF1, PLK4, POC1B, SASS6, SCLT1, SDCCAG8, SPAG5, SSX2IP, STIL, TOP2A, TUBE1, ZNF365]
GO:0097431	mitotic spindle pole	GO_CellularComponent-EBI-UniProt-GOA_28.08.2018_00h00	1.99016e-06	2.28053e-05	3.28554e-33	3.39505e-32	[5, 6, 7, 8, 9, 10, 11]	Group31	45.9459	17	[ASPM, AURKA, BCL2L11, BLMH, CDK5RAP2, EML1, FAM161A, GPSM2, KIF20B, MAD1L1, PARP4, SMC1A, SMC3, SPAG5, STAG1, STAG2, YPEL5]
CUSTOM:GO_SPINDLE_MIDZONE	GO_SPINDLE_MIDZONE	CUSTOM_c5.cc.v6.2.symbols CC.gmt_20.08.2018	1.72323e-05	0.000174571	3.28554e-33	3.39505e-32	[-1]	Group31	48.1481	13	[AURKA, AURKB, BUB1B, CDC6, CDCA8, CENPE, EML1, GEM, KIF14, KIF18A, KIF20B, PKP4, RACGAP1]
GO:0044450	microtubule organizing center part	GO_CellularComponent-EBI-UniProt-GOA_28.08.2018_00h00	4.46993e-05	0.000416597	3.28554e-33	3.39505e-32	[4, 5, 6, 7, 8, 9, 10]	Group31	23.8739	53	[AURKA, BBS9, BRCA1, CCDC14, CCDC92, CCNF, CDK5RAP2, CENPJ, CEP128, CEP135, CEP152, CEP164, CEP170, CEP192, CEP295, CEP55, CEP83, CLASP1, EXOC7, FOLH1, FOLH1B, FOPNL, HAP1, HSPA6, IFT20, IQCB1, KIAA0586, LRRCC1, MBD1, MDM1, MPHOSPH9, MZT1, NCAPD2, NCAPG, NEK1, PARP2, PARP4, PCNT, PIBF1, PLK4, POC1B, PTPRH, RABL2B, SASS6, SCLT1, SDCCAG8, SPAG5, SSX2IP, STIL, TOP2A, TP63, TUBE1, ZNF365]
CUSTOM:GO_MICROTUBULE_ASSOCIATED_COMPLEX	GO_MICROTUBULE_ASSOCIATED_COMPLEX	CUSTOM_c5.cc.v6.2.symbols CC.gmt_20.08.2018	4.97165e-05	0.000457261	3.28554e-33	3.39505e-32	[-1]	Group31	26.2069	38	[AURKA, AURKB, BCL2L11, BIRC5, CDCA8, CENPE, DYNC2H1, DYNC2LI1, DYNLRB2, EML1, FNTB, HAUS1, HAUS2, HAUS4, HAUS6, HAUS7, KIF11, KIF14, KIF15, KIF16B, KIF18A, KIF20A, KIF20B, KIF22, KIF23, KIF2C, KIF3C, KIF4A, KIF4B, KIF5C, KIFC1, KIFC3, MAP2, MAP4, MAPT, MID1, SHTN1, WDR81]
GO:0099513	polymeric cytoskeletal fiber	GO_CellularComponent-EBI-UniProt-GOA_28.08.2018_00h00	7.87837e-05	0.000697086	3.28554e-33	3.39505e-32	[4, 5, 6, 7, 8, 9]	Group31	18.4466	152	[ACKR4, AIF1L, AK1, AMOT, ANXA1, ARL3, ASPM, AURKA, AURKB, BCAS3, BIRC5, CABYR, CARMIL1, CDC27, CDK1, CDK5RAP2, CDKN1A, CENPE, CENPJ, CEP170, CEP295, CEP57, CEP57L1, CFAP206, CKAP2, CLASP1, CLIP1, CRYBG1, DCXR, DDX6, DLG1, DNM3, DPYSL2, DST, DTNA, DYNC2H1, DYNC2LI1, DYNLRB2, EML1, EPPK1, FAM161A, FAM83H, FGF13, FIGN, FMN1, FN1, FOLH1, FOLH1B, FSCN1, GAS2L3, GJA1, GJB2, GNG12, GTSE1, HAUS1, HAUS2,…
CUSTOM:GO_SUPRAMOLECULAR_FIBER	GO_SUPRAMOLECULAR_FIBER	CUSTOM_c5.cc.v6.2.symbols CC.gmt_20.08.2018	9.47401e-05	0.000807601	3.28554e-33	3.39505e-32	[-1]	Group31	18.9552	127	[AIF1L, AK1, AMOT, ARL3, ASPM, AURKA, AURKB, BCAS3, BCL2L11, BIRC5, CARMIL1, CDC27, CDK1, CDK5RAP2, CENPE, CENPJ, CEP170, CEP57, CEP57L1, CKAP2, CLASP1, CLIP1, DCXR, DLG1, DNM3, DPYSL2, DST, DYNC2H1, DYNC2LI1, DYNLRB2, EML1, FAM83H, FGF13, FIGN, FMN1, GAS2L1, GAS2L3, GJA1, GNG12, GTSE1, HAUS1, HAUS2, HAUS4, HAUS6, HAUS7, HOOK1, IFFO2, KIF11, KIF14, KIF15, KIF16B, KIF18A, KIF20A, KIF20B, KIF22, KI…
CUSTOM:GO_MIDBODY	GO_MIDBODY	CUSTOM_c5.cc.v6.2.symbols CC.gmt_20.08.2018	9.85548e-05	0.000829997	3.28554e-33	3.39505e-32	[-1]	Group31	26.5152	35	[AGBL5, ARL3, ASPM, AURKA, AURKB, BIRC5, BIRC6, CDCA8, CDK1, CENPE, CENPF, CEP44, CEP55, CLIC4, ECT2, GDI1, GEM, GNAI1, KIF14, KIF20A, KIF20B, KIF23, KIF4A, KLHL13, KLHL9, NEK2, NUP62, PKP4, PRC1, RACGAP1, SPAG5, SVIL, TEX14, TTC28, UVRAG]
GO:0005875	microtubule associated complex	GO_CellularComponent-EBI-UniProt-GOA_28.08.2018_00h00	0.00023542	0.00182843	3.28554e-33	3.39505e-32	[2, 4, 5, 6, 7, 8, 9]	Group31	23.8636	42	[AURKA, AURKB, BIRC5, CDCA8, CENPE, CRYBG1, DYNC2H1, DYNC2LI1, DYNLRB2, EML1, FNTB, GJB2, HAUS1, HAUS2, HAUS4, HAUS6, HAUS7, KIF11, KIF14, KIF15, KIF16B, KIF18A, KIF20A, KIF20B, KIF22, KIF23, KIF2C, KIF3C, KIF4A, KIF4B, KIF5C, KIFC1, KIFC3, MAP2, MAP4, MAPT, METAP1, MID1, SHTN1, SLC36A1, TCTEX1D2, TET2]
GO:0008278	cohesin complex	GO_CellularComponent-EBI-UniProt-GOA_28.08.2018_00h00	0.000413283	0.00291803	3.28554e-33	3.39505e-32	[2, 4, 5, 6, 7, 8, 9]	Group31	47.3684	9	[BCL2L11, BLMH, CDCA5, NR4A2, SGO2, SMC1A, SMC3, STAG1, STAG2]
GO:0015630	microtubule cytoskeleton	GO_CellularComponent-EBI-UniProt-GOA_28.08.2018_00h00	1.15369e-19	4.03215e-18	3.28554e-33	3.39505e-32	[5, 6, 7, 8]	Group31	22.2382	310	[AGBL5, ARL3, ASPM, ATF2, AURKA, AURKB, BBS1, BBS7, BBS9, BCAS3, BCL2L11, BIRC5, BIRC6, BLM, BLMH, BORA, BRCA1, BRCA2, BUB1B, C7orf43, CABYR, CAPRIN2, CBX1, CCDC14, CCDC69, CCDC92, CCDC96, CCNB1, CCNB2, CCNF, CCNL1, CDC14A, CDC20, CDC27, CDC45, CDC6, CDC7, CDCA8, CDK1, CDK2, CDK5RAP2, CDKN1A, CENPE, CENPF, CENPJ, CENPU, CEP128, CEP135, CEP152, CEP164, CEP170, CEP192, CEP295, CEP44, CEP55, CEP57, …
GO:0005874	microtubule	GO_CellularComponent-EBI-UniProt-GOA_28.08.2018_00h00	1.63341e-09	2.65525e-08	3.28554e-33	3.39505e-32	[5, 6, 7, 8, 9, 10]	Group31	23.7113	115	[ARL3, ASPM, AURKA, AURKB, BCAS3, BIRC5, CABYR, CDC27, CDK1, CDK5RAP2, CDKN1A, CENPE, CENPJ, CEP170, CEP295, CEP57, CEP57L1, CFAP206, CKAP2, CLASP1, CLIP1, CRYBG1, DCXR, DLG1, DNM3, DPYSL2, DST, DYNC2H1, DYNC2LI1, DYNLRB2, EML1, FAM161A, FGF13, FIGN, FN1, FOLH1, FOLH1B, GAS2L3, GJB2, GTSE1, HAUS1, HAUS2, HAUS4, HAUS6, HAUS7, HCFC1R1, HNRNPU, HOOK1, KCNK2, KIF11, KIF14, KIF15, KIF16B, KIF18A, KIF2…
GO:0051233	spindle midzone	GO_CellularComponent-EBI-UniProt-GOA_28.08.2018_00h00	3.45147e-06	3.76966e-05	3.28554e-33	3.39505e-32	[4, 5, 6, 7, 8, 9, 10]	Group31	42.8571	18	[AURKA, AURKB, BUB1B, CCDC69, CDC6, CDCA8, CENPE, CRYBG1, EML1, GEM, HNRNPU, KIF14, KIF18A, KIF20B, LRIF1, PKP4, RACGAP1, SGCG]

## Sheet: RM+DOX vs Neg Biological Proces
GOID	GOTerm	Ontology Source	Term PValue	Term PValue Corrected with Benjamini-Hochberg	Group PValue	Group PValue Corrected with Benjamini-Hochberg	GOLevels	GOGroups	% Associated Genes	Nr. Genes	Associated Genes Found
CUSTOM:GO_REGULATION_OF_ERYTHROCYTE_DIFFERENTIATION	GO_REGULATION_OF_ERYTHROCYTE_DIFFERENTIATION	CUSTOM_c5.bp.v6.2.symbols BP.gmt_20.08.2018	0.00237994	0.00992904	0.00237994	0.00241046	[-1]	Group000	33.3333	12	[GAS2L1, GATA2, HMGB2, HOXA5, ID2, ISG15, LDB1, LYN, MAFB, RBFOX2, SENP1, SMAP1]
CUSTOM:GO_INTRACELLULAR_SIGNAL_TRANSDUCTION	GO_INTRACELLULAR_SIGNAL_TRANSDUCTION	CUSTOM_c5.bp.v6.2.symbols BP.gmt_20.08.2018	8.86805e-06	8.73791e-05	8.86805e-06	1.81968e-05	[-1]	Group001	17.6321	277	[ADCY1, ADM, AEN, AGAP1, AMOT, AMOTL1, APBB2, ARHGAP45, ARHGAP5, ARL13B, ARL15, ARL16, ARL3, ARL4C, ARL6IP5, ASB13, ASB6, ASPH, ATM, ATRX, AURKA, BATF, BAX, BBC3, BCL2, BCL2L11, BLNK, BRCA1, BRCA2, BTC, BTG2, BTRC, CA8, CAMK2D, CAPS, CAV1, CCNA2, CCNB1, CD14, CDC25C, CDC42BPA, CDC42EP3, CDIP1, CDK1, CDK2, CDKN1A, CENPJ, CHEK2, CHN1, CIT, CLIC2, CLU, CNOT1, CRADD, CTGF, CTSH, CXCR4, DCLK1, DDAH1, …
CUSTOM:GO_REGULATION_OF_REACTIVE_OXYGEN_SPECIES_METABOLIC_PROCESS	GO_REGULATION_OF_REACTIVE_OXYGEN_SPECIES_METABOLIC_PROCESS	CUSTOM_c5.bp.v6.2.symbols BP.gmt_20.08.2018	0.00197632	0.0084779	0.00197632	0.00208172	[-1]	Group002	23.0263	35	[AKR1C3, ASS1, BCL2, BECN1, BRCA1, CAV1, CDKN1A, CLU, DDAH1, DDAH2, DHFR, EDN1, ESR1, F2RL1, FOXM1, GADD45A, GCH1, HDAC4, HSP90AA1, IL6, JAK2, NGFR, PDK3, PINK1, PLAU, PRCP, RAB27A, SLC18A2, STAT3, STK17A, TFAP2A, THBS1, TIGAR, TLR5, TUSC2]
CUSTOM:GO_RESPONSE_TO_AMINE	GO_RESPONSE_TO_AMINE	CUSTOM_c5.bp.v6.2.symbols BP.gmt_20.08.2018	0.00228665	0.00960924	0.00228665	0.00234604	[-1]	Group003	31.25	15	[ASS1, CDK1, CPS1, DPYSL2, DRD1, HNMT, HPRT1, ITGA2, NR4A2, OXTR, PPP3CA, RRM2B, SLC18A2, SPHK1, TRDMT1]
CUSTOM:GO_LIPID_STORAGE	GO_LIPID_STORAGE	CUSTOM_c5.bp.v6.2.symbols BP.gmt_20.08.2018	0.000531727	0.00284804	0.000531727	0.000700107	[-1]	Group004	40.7407	11	[ABHD4, ACVR1C, B4GALNT1, CAV1, DGAT1, ENPP1, GM2A, NRIP1, PLIN2, PNPLA2, SOAT1]
CUSTOM:GO_RESPONSE_TO_WOUNDING	GO_RESPONSE_TO_WOUNDING	CUSTOM_c5.bp.v6.2.symbols BP.gmt_20.08.2018	0.000239141	0.00143833	0.000239141	0.000377842	[-1]	Group005	19.3606	109	[ABHD2, ADM, AHNAK2, AKAP1, ANO6, ANXA1, ANXA5, AP3B1, APOD, BAX, BCL2, CARMIL1, CAV1, CBX5, CCNB1, CD59, CD81, CDK1, CLU, COL5A1, CTGF, CYP1A1, DGKE, DGKQ, DHFR, DOCK1, DST, EHD1, EHD3, ELK3, ENO3, ENPP4, ERBB2, ERBB3, ERBB4, EYS, EZH2, F2RL1, F8, FABP5, FGF7, FLRT3, FN1, FNTB, GAS6, GATA2, GJA1, GLI3, GNA14, GNAQ, GRHL3, GRIN2C, HBEGF, HIST1H3G, HMOX1, IGF2, IL6, IRF1, ITGA2, ITPR2, JAK2, JMJD1…
CUSTOM:GO_RIBOSOME_BIOGENESIS	GO_RIBOSOME_BIOGENESIS	CUSTOM_c5.bp.v6.2.symbols BP.gmt_20.08.2018	0.0014663	0.00660405	0.0014663	0.00166673	[-1]	Group006	7.79221	24	[DIS3L, DROSHA, ELF1, ERI3, EXOSC4, EXOSC8, EXOSC9, FBL, FCF1, ISG20, LAS1L, LSM6, METTL15, ORAOV1, PA2G4, RPL34, RPP25, RPS27L, RPS3A, RRP7A, SIRT1, SKIV2L2, UTP18, ZNF658]
CUSTOM:GO_RNA_PHOSPHODIESTER_BOND_HYDROLYSIS_EXONUCLEOLYTIC	GO_RNA_PHOSPHODIESTER_BOND_HYDROLYSIS_EXONUCLEOLYTIC	CUSTOM_c5.bp.v6.2.symbols BP.gmt_20.08.2018	0.00181155	0.00788831	0.00181155	0.00196045	[-1]	Group007	34.2857	12	[CNOT1, DCPS, DIS3L, ERI3, EXOSC4, EXOSC8, EXOSC9, ISG20, NOCT, PARN, PNPT1, REXO2]
CUSTOM:GO_ATTACHMENT_OF_SPINDLE_MICROTUBULES_TO_KINETOCHORE	GO_ATTACHMENT_OF_SPINDLE_MICROTUBULES_TO_KINETOCHORE	CUSTOM_c5.bp.v6.2.symbols BP.gmt_20.08.2018	1.89037e-05	0.000167408	1.89037e-05	3.59853e-05	[-1]	Group008	64.2857	9	[AURKB, BRCA2, BUB3, CENPE, KNL1, NDC80, RB1, SGO1, TEX14]
CUSTOM:GO_TRANSMEMBRANE_TRANSPORT	GO_TRANSMEMBRANE_TRANSPORT	CUSTOM_c5.bp.v6.2.symbols BP.gmt_20.08.2018	0.000977702	0.00468875	0.000977702	0.00117921	[-1]	Group009	10.5647	116	[ABCA1, ABCA5, ABCB6, ABCB7, ABCD1, ACACA, ANKH, ANO6, ANXA5, APOL1, ARHGEF9, ASPH, ATP10D, ATP11B, ATP13A4, ATP2A3, ATP2B1, ATP5G2, ATP5S, ATP6V0B, ATP6V1G1, ATP7A, ATP8B1, BAX, BBC3, BCL2, CACFD1, CACNA1D, CACNA2D4, CACNB2, CACNG4, CALHM2, CHRNA5, CLCA2, CLIC2, CLIC4, DENND5B, DLG1, EDN1, EMB, FKBP1B, FLVCR2, FXYD3, GAS6, GJA1, GJB2, GLRA3, GRIN2C, HSP90AA1, ITPR2, KCNG3, KCNJ8, KCNK12, KCNK15,…
GO:0000212	meiotic spindle organization	GO_BiologicalProcess-EBI-UniProt-GOA_28.08.2018_00h00	0.00158595	0.0070549	0.00158595	0.00176465	[3, 4, 5, 7]	Group010	44.4444	8	[ASPM, ATRX, AURKA, CRIP2, ESPL1, FBXO5, MOCOS, RAD54L]
CUSTOM:GO_CELL_DEATH_IN_RESPONSE_TO_OXIDATIVE_STRESS	GO_CELL_DEATH_IN_RESPONSE_TO_OXIDATIVE_STRESS	CUSTOM_c5.bp.v6.2.symbols BP.gmt_20.08.2018	0.00158595	0.0070549	0.00158595	0.00176465	[-1]	Group011	44.4444	8	[ARL6IP5, BCL2, ENDOG, JAK2, MAPT, MELK, PDK1, PML]
GO:0003334	keratinocyte development	GO_BiologicalProcess-EBI-UniProt-GOA_28.08.2018_00h00	8.30653e-05	0.000598029	8.30653e-05	0.00013962	[5, 6, 7, 8]	Group012	56.25	9	[BCL11B, CDSN, DNASE1L2, FLNB, NXF1, PALLD, REXO2, RIT1, SFN]
GO:0006269	DNA replication, synthesis of RNA primer	GO_BiologicalProcess-EBI-UniProt-GOA_28.08.2018_00h00	0.00162356	0.00720004	0.00162356	0.00179387	[5, 6, 7, 8, 9]	Group013	80	4	[POLA1, PRIM1, PRIM2, PRIMPOL]
CUSTOM:GO_CELL_MATURATION	GO_CELL_MATURATION	CUSTOM_c5.bp.v6.2.symbols BP.gmt_20.08.2018	0.00212621	0.00905365	0.00212621	0.00222478	[-1]	Group014	23.6641	31	[ABHD2, ASCL1, BRCA2, CABYR, CCNB1, CDKN1A, CDKN1C, CEBPA, CLN5, EPAS1, FAM20C, FBXO5, FZD5, GATA2, GJA1, GNAQ, HES1, HOXA5, ID2, NR4A2, NRCAM, NTN4, PPARG, PTBP3, RB1, RND1, SCLT1, SEPT4, TRIP13, TUSC2, XBP1]
CUSTOM:GO_MITOTIC_CELL_CYCLE_ARREST	GO_MITOTIC_CELL_CYCLE_ARREST	CUSTOM_c5.bp.v6.2.symbols BP.gmt_20.08.2018	8.89053e-05	0.000633752	8.89053e-05	0.000144815	[-1]	Group015	61.5385	8	[CDC14A, CDKN1A, DUSP1, GADD45A, MAGI2, NKX3-1, PNPT1, RGCC]
CUSTOM:GO_CELL_PROLIFERATION	GO_CELL_PROLIFERATION	CUSTOM_c5.bp.v6.2.symbols BP.gmt_20.08.2018	2.6434e-08	4.46286e-07	2.6434e-08	8.03187e-08	[-1]	Group016	21.5774	145	[ADK, AREG, ARX, ASCL1, ASPM, AURKB, BAX, BCAR1, BCL2, BHLHE41, BMP2, BMPR2, BRCA2, BTRC, BUB1, BUB1B, CADM1, CD81, CDC14A, CDC25A, CDC25C, CDC27, CDK3, CENPF, CITED2, CKLF, CKS1B, CLK1, CLU, CTGF, CYP1A1, DAB2, DDIT4, DLG1, DLGAP5, DOCK7, DTYMK, E2F8, EML1, EMP2, ENPEP, EPHA2, EPS15, ERBB2, ERBB4, ESR1, F2RL1, FAM83B, FER, FGF13, FGF7, FGFR3, FIGNL1, FKBP1B, FOXC1, FSCN1, FURIN, GAS6, GBX2, GINS…
GO:0009116	nucleoside metabolic process	GO_BiologicalProcess-EBI-UniProt-GOA_28.08.2018_00h00	0.00152267	0.006826	0.00152267	0.00171844	[4, 5, 6]	Group017	22.7545	38	[ADK, APOBEC3A, APOBEC3B, APOBEC3H, ATIC, CASK, CNPY2, CTPS2, DCK, DGKE, DHFR2, DLG1, DPYD, ELF1, ENPP4, GMPS, GPHN, HPRT1, KIF20B, L1CAM, LLGL1, MACROD1, MACROD2, MOCOS, MOCS3, MRI1, MUC1, NME7, NT5C2, NT5E, OPA1, PEMT, PNP, PRTFDC1, SCO2, TK1, UCK2, UPP1]
GO:0010001	glial cell differentiation	GO_BiologicalProcess-EBI-UniProt-GOA_28.08.2018_00h00	0.000915105	0.00446268	0.000915105	0.00112083	[4, 6, 7, 8]	Group018	21.3439	54	[ASCL1, ASH1L, ASPM, BMP2, CDK1, CDKN1A, CDKN2C, CLU, CXCR4, DLX2, DRD1, EIF2B2, ELP4, EMX1, ERBB2, ERBB3, GLI3, HES1, ID2, ID4, LAMC1, LIF, LIPC, LMNB2, LYN, MAPT, METRN, NAB1, NAB2, NEU1, NF1, NFIB, PARD3, PHGDH, PMAIP1, POU3F1, PPARG, ROPN1L, RORA, S100A9, SERPINE2, SGCG, SLC8A3, SMOX, SOX11, SOX2, SOX9, SRSF1, STAT3, TBC1D8, TLR2, TRIB1, VTN, ZNF365]
GO:0015879	carnitine transport	GO_BiologicalProcess-EBI-UniProt-GOA_28.08.2018_00h00	0.00195943	0.00844309	0.00195943	0.00207778	[7, 8, 9]	Group019	62.5	5	[CA2, PDZK1, POU3F1, SLC22A4, SLC25A20]
GO:0016115	terpenoid catabolic process	GO_BiologicalProcess-EBI-UniProt-GOA_28.08.2018_00h00	0.00195943	0.00844309	0.00195943	0.00207778	[6, 7]	Group020	62.5	5	[AKR1B10, AKR1C1, AKR1C3, CRABP1, CYP26A1]
GO:0030497	fatty acid elongation	GO_BiologicalProcess-EBI-UniProt-GOA_28.08.2018_00h00	0.00222758	0.00940207	0.00222758	0.00231551	[6, 7, 8, 9]	Group021	46.6667	7	[ABCD1, ELOVL2, ELOVL4, ELOVL5, ELOVL6, HACD1, HACD2]
GO:0031424	keratinization	GO_BiologicalProcess-EBI-UniProt-GOA_28.08.2018_00h00	4.16724e-05	0.000331428	4.16724e-05	7.56809e-05	[2, 6, 7, 8]	Group022	5.46218	13	[CDSN, CSTA, DSC2, FURIN, KRT15, KRT20, KRT23, KRT6A, PKP2, PKP4, RACGAP1, REXO2, SFN]
GO:0032469	endoplasmic reticulum calcium ion homeostasis	GO_BiologicalProcess-EBI-UniProt-GOA_28.08.2018_00h00	0.00108289	0.00509171	0.00108289	0.00127684	[8, 10]	Group023	37.931	11	[BAX, BBC3, BCL2, CAMK2D, GRINA, PML, SELENOK, SGCG, TBC1D8, TGM2, THADA]
GO:0036297	interstrand cross-link repair	GO_BiologicalProcess-EBI-UniProt-GOA_28.08.2018_00h00	6.64348e-05	0.000491788	6.64348e-05	0.00011663	[6, 7, 8]	Group024	33.3333	21	[ATR, BRCA2, CENPS, CENPS-CORT, DCLRE1A, DCLRE1B, ELOVL6, ERCC4, ERCC6L, EXO5, FANCD2, FANCI, FANCL, FSCN1, NUCKS1, RAD51, RAD51AP1, RASD1, RPA2, RPA3, UBE2T]
CUSTOM:GO_MOVEMENT_OF_CELL_OR_SUBCELLULAR_COMPONENT	GO_MOVEMENT_OF_CELL_OR_SUBCELLULAR_COMPONENT	CUSTOM_c5.bp.v6.2.symbols BP.gmt_20.08.2018	0.000466867	0.00258208	0.000466867	0.000641435	[-1]	Group025	17.19	219	[ABI1, ALCAM, AMOT, AMOTL1, ANK3, ANLN, ANO6, ANXA1, AP2A2, AP2B1, AP3B1, AP3B2, AP3M1, APBB2, APCDD1, ARL13B, ARL3, ARX, ASCL1, ASPM, BAX, BCAR1, BCL11B, BLOC1S5, BMPR1B, BSG, BTG1, C5, CABYR, CACNB2, CAMK2D, CARMIL1, CAV1, CCL26, CCL28, CD44, CDC42BPA, CDK1, CENPE, CHN1, CKLF, COL5A1, CTGF, CXADR, CXCR4, DCLK1, DDIT4, DEPDC1B, DLGAP5, DNAAF4, DOCK1, DOCK4, DPP4, DPYSL2, DPYSL4, DRD1, DST, DYNC2…
GO:0043525	positive regulation of neuron apoptotic process	GO_BiologicalProcess-EBI-UniProt-GOA_28.08.2018_00h00	0.000337063	0.00194232	0.000337063	0.000488587	[5, 6, 7, 8]	Group026	31.25	20	[ABCB6, ASCL1, ASH1L, ATF2, ATM, BACE1, BAX, BBC3, BCL2L11, CTSZ, EPHA7, FBXO44, HDAC4, JUN, MYB, MYBL2, NF1, PRNP, SRPK2, TFAP2A]
CUSTOM:GO_MULTICELLULAR_ORGANISM_AGING	GO_MULTICELLULAR_ORGANISM_AGING	CUSTOM_c5.bp.v6.2.symbols BP.gmt_20.08.2018	0.000521569	0.00280927	0.000521569	0.000692503	[-1]	Group027	38.7097	12	[ATM, BBC3, CTSV, EDN1, MSH2, MSH6, RAD54B, RAD54L, SEC63, SLC1A2, TP63, WRN]
CUSTOM:GO_CHROMOSOME_SEPARATION	GO_CHROMOSOME_SEPARATION	CUSTOM_c5.bp.v6.2.symbols BP.gmt_20.08.2018	0.000723097	0.00367532	0.000723097	0.000921365	[-1]	Group028	45	9	[CENPS, ERCC4, ESPL1, MLH1, NCAPD2, NCAPD3, TEX14, TOP2A, TTK]
CUSTOM:GO_CIRCADIAN_REGULATION_OF_GENE_EXPRESSION	GO_CIRCADIAN_REGULATION_OF_GENE_EXPRESSION	CUSTOM_c5.bp.v6.2.symbols BP.gmt_20.08.2018	0.00154641	0.00690027	0.00154641	0.00173285	[-1]	Group029	29.8246	17	[ADK, AHR, BHLHE41, CREM, HNRNPU, ID2, MAGED1, NAMPT, NGFR, NOCT, NRIP1, PER1, PER3, PML, RORA, SIRT1, ZFHX3]
GO:0061140	lung secretory cell differentiation	GO_BiologicalProcess-EBI-UniProt-GOA_28.08.2018_00h00	0.00134818	0.00612945	0.00134818	0.00154357	[6, 7, 8, 9, 10]	Group030	50	7	[AGR2, ASCL1, ASH1L, C11orf96, FOXP1, HOXA5, NFIB]
GO:0070059	intrinsic apoptotic signaling pathway in response to endoplasmic reticulum stress	GO_BiologicalProcess-EBI-UniProt-GOA_28.08.2018_00h00	0.00193103	0.00835815	0.00193103	0.00206151	[5, 6, 7]	Group031	27.3973	20	[ATF2, BAX, BBC3, BCL2, BCL2L11, CREB3L4, CSTA, DNAJC10, GRINA, MAGI2, OPA1, PMAIP1, PML, PTPN2, SELENOK, SIRT1, TMEM117, TNFRSF10B, UBE2K, XBP1]
GO:0072757	cellular response to camptothecin	GO_BiologicalProcess-EBI-UniProt-GOA_28.08.2018_00h00	0.00162356	0.00720004	0.00162356	0.00179387	[5, 6, 7]	Group032	80	4	[BLM, RAD51, SPIDR, WRN]
GO:0097681	double-strand break repair via alternative nonhomologous end joining	GO_BiologicalProcess-EBI-UniProt-GOA_28.08.2018_00h00	0.000365044	0.00208277	0.000365044	0.000524336	[8, 9, 10]	Group033	100	4	[POLH, POLK, POLQ, PRKDC]
CUSTOM:GO_DEOXYRIBONUCLEOTIDE_BIOSYNTHETIC_PROCESS	GO_DEOXYRIBONUCLEOTIDE_BIOSYNTHETIC_PROCESS	CUSTOM_c5.bp.v6.2.symbols BP.gmt_20.08.2018	0.000401047	0.00227024	0.000401047	0.000570859	[-1]	Group034	58.3333	7	[ADK, DTYMK, DUT, RRM1, RRM2, RRM2B, SHMT1]
CUSTOM:GO_DETECTION_OF_STIMULUS	GO_DETECTION_OF_STIMULUS	CUSTOM_c5.bp.v6.2.symbols BP.gmt_20.08.2018	1.79815e-15	1.20727e-13	1.79815e-15	1.35289e-14	[-1]	Group035	4.59259	31	[ASPH, ATP8A2, CACNA2D4, CADM1, DENND5B, DTL, ELOVL4, EYS, GNAQ, HLA-A, HLA-B, HLA-DRB1, HLA-DRB3, HLA-DRB4, HLA-DRB5, ITGA2, LXN, PARP1, POLD3, RAD18, RFC2, RFC3, RFC4, RFC5, RPA2, RPA3, SERPINE2, SYT1, TIMELESS, TLR2, USP1]
GO:2000373	positive regulation of DNA topoisomerase (ATP-hydrolyzing) activity	GO_BiologicalProcess-EBI-UniProt-GOA_28.08.2018_00h00	0.00082951	0.00410771	0.00082951	0.00104018	[6, 7]	Group036	71.4286	5	[HNRNPU, NCAPH, PLSCR1, UHRF1, UHRF1BP1]
CUSTOM:GO_ANTIGEN_PROCESSING_AND_PRESENTATION_OF_PEPTIDE_OR_POLYSACCHARIDE_ANTIGEN_VIA_MHC_CLASS_II	GO_ANTIGEN_PROCESSING_AND_PRESENTATION_OF_PEPTIDE_OR_POLYSACCHARIDE_ANTIGEN_VIA_MHC_CLASS_II	CUSTOM_c5.bp.v6.2.symbols BP.gmt_20.08.2018	0.000421982	0.00236556	0.000421982	0.000595296	[-1]	Group037	27.6596	26	[AP2A2, AP2B1, CENPE, CTSF, CTSL, CTSV, DYNC2H1, DYNC2LI1, HLA-DRB1, HLA-DRB3, HLA-DRB4, HLA-DRB5, IFI30, KIF11, KIF15, KIF18A, KIF22, KIF23, KIF2C, KIF3C, KIF4A, KIF4B, LGMN, MARCH1, RACGAP1, RILP]
CUSTOM:GO_NEGATIVE_REGULATION_OF_IMMUNE_SYSTEM_PROCESS	GO_NEGATIVE_REGULATION_OF_IMMUNE_SYSTEM_PROCESS	CUSTOM_c5.bp.v6.2.symbols BP.gmt_20.08.2018	0.00178725	0.00780605	0.00178725	0.00194749	[-1]	Group038	19.6237	73	[ANXA1, APOD, ATM, C5, CCL28, CD14, CD55, CD59, DLG1, DUSP3, ELF1, ERBB2, ERBIN, F2RL1, FAS, FER, FSTL3, GAL, GAS2L1, GATA2, GLI3, GPR68, HES1, HIST1H4C, HIST1H4D, HLA-A, HLA-B, HLA-DRB1, HLA-DRB3, HLA-DRB4, HLA-DRB5, HLA-E, HMGB1, HMOX1, HOXA5, ID2, IGF2, IRF1, LDB1, LYN, MAD1L1, MAFB, MEIS1, MEIS2, N4BP2L2, NF1, PADI2, PCBP2, PELI1, PHPT1, PIBF1, PIK3R1, PLCB1, PPARG, PRDM16, PRKDC, PRNP, PTPN2…
CUSTOM:GO_NEGATIVE_REGULATION_OF_SODIUM_ION_TRANSPORT	GO_NEGATIVE_REGULATION_OF_SODIUM_ION_TRANSPORT	CUSTOM_c5.bp.v6.2.symbols BP.gmt_20.08.2018	0.00171995	0.00754636	0.00171995	0.00188717	[-1]	Group039	54.5455	6	[CAMK2D, COMMD1, NEDD4, NEDD4L, PRKCE, SERPINE2]
CUSTOM:GO_POSITIVE_REGULATION_OF_ENDOPLASMIC_RETICULUM_UNFOLDED_PROTEIN_RESPONSE	GO_POSITIVE_REGULATION_OF_ENDOPLASMIC_RETICULUM_UNFOLDED_PROTEIN_RESPONSE	CUSTOM_c5.bp.v6.2.symbols BP.gmt_20.08.2018	0.000765211	0.00386218	0.000765211	0.000967227	[-1]	Group040	53.8462	7	[AGR2, BAX, BBC3, BCL2L11, PIK3R1, PTPN2, XBP1]
CUSTOM:GO_G_PROTEIN_COUPLED_RECEPTOR_SIGNALING_PATHWAY	GO_G_PROTEIN_COUPLED_RECEPTOR_SIGNALING_PATHWAY	CUSTOM_c5.bp.v6.2.symbols BP.gmt_20.08.2018	1.22208e-18	1.03769e-16	1.22208e-18	1.37921e-17	[-1]	Group041	6.04027	72	[ABCA1, ACKR3, ADCY1, ADGRD1, ADGRV1, ADRB1, AKR1C2, AKR1C3, ANXA1, APLP1, AREG, ATRNL1, BAIAP3, BCAR1, BDKRB2, C5, CA2, CACNA1D, CALCR, CAV1, CCL26, CELSR2, CENPI, CXCR4, DEFB1, DGKE, DGKQ, DRD1, EDN1, ESR1, F2RL1, FZD5, FZD8, GAL, GALR2, GLRA3, GNA14, GNAI1, GNAQ, GNG12, GPR160, GPR37, GPR68, GPR87, GPRC5A, GPSM2, GSK3B, HCAR2, HCAR3, HOMER2, HPGD, JAK2, KCNK2, LTB4R, NMB, OGFR, OXTR, PARD3, PC…
CUSTOM:GO_PROTEIN_LOCALIZATION_TO_CILIUM	GO_PROTEIN_LOCALIZATION_TO_CILIUM	CUSTOM_c5.bp.v6.2.symbols BP.gmt_20.08.2018	0.00223842	0.00943405	0.00223842	0.00231157	[-1]	Group042	37.037	10	[BBS1, BBS9, EHD1, IFT20, SNX10, SPATA7, TBC1D32, TTC21B, TULP4, WDR35]
CUSTOM:GO_APPENDAGE_DEVELOPMENT	GO_APPENDAGE_DEVELOPMENT	CUSTOM_c5.bp.v6.2.symbols BP.gmt_20.08.2018	0.000478201	0.00262465	0.000478201	0.000651343	[-1]	Group043	23.6686	40	[ASPH, ATRX, BAX, BBS7, BCL2L11, BMPR1A, BMPR1B, BMPR2, COL2A1, CRABP2, DYNC2H1, FMN1, FRAS1, GJA1, GLI3, GNAQ, GRHL2, HOXC13, ITGA6, LMBR1, MBNL1, MMP13, MSX1, NIPBL, NR2F2, PAM, PBX1, RDH10, SALL4, SEMA3C, SMOC1, SOX11, SOX9, TBC1D32, TBX2, TBX3, TBX4, TFAP2A, TP63, WDPCP]
CUSTOM:GO_PROTEIN_TETRAMERIZATION	GO_PROTEIN_TETRAMERIZATION	CUSTOM_c5.bp.v6.2.symbols BP.gmt_20.08.2018	0.00236214	0.00986904	0.00236214	0.00240786	[-1]	Group044	23.7037	32	[ACACA, ADSL, CTH, DCXR, EVL, GLS, GPX3, HIST1H3G, HIST1H4C, HIST1H4D, HLA-DRB1, HLA-DRB3, HLA-DRB4, HLA-DRB5, HPRT1, IGF1R, ME1, MTMR2, NUDT21, PCBD1, PCBD2, PDSS2, RRM1, RRM2, RXRA, SBF2, SHMT1, SHMT2, SOD2, TK1, TP63, XRCC6]
CUSTOM:GO_REGENERATION	GO_REGENERATION	CUSTOM_c5.bp.v6.2.symbols BP.gmt_20.08.2018	0.000195832	0.00122374	0.000195832	0.00031254	[-1]	Group045	24.8447	40	[ADM, ANXA1, APOD, ATIC, BCL2, CAV1, CCNA2, CCNB1, CDK1, CDK2, CDK4, CDKN1A, DHFR, ENO3, ERBB4, EYS, EZH2, FAS, GAS6, GJA1, JAK2, JUN, LARGE1, LIF, MKI67, MTR, NINJ1, NOTCH2, NR4A3, NREP, PGF, PLAU, PPARG, RAP1A, RXRA, SOCS1, SOX2, SRSF5, TIMP3, UGT1A1]
CUSTOM:GO_HOMOCYSTEINE_METABOLIC_PROCESS	GO_HOMOCYSTEINE_METABOLIC_PROCESS	CUSTOM_c5.bp.v6.2.symbols BP.gmt_20.08.2018	0.00171995	0.00754636	0.00171995	0.00188717	[-1]	Group046	54.5455	6	[CBS, CPS1, CTH, MTHFD1, MTHFR, MUT]
CUSTOM:GO_REGULATION_OF_FIBROBLAST_PROLIFERATION	GO_REGULATION_OF_FIBROBLAST_PROLIFERATION	CUSTOM_c5.bp.v6.2.symbols BP.gmt_20.08.2018	0.000536264	0.00286173	0.000536264	0.000700246	[-1]	Group047	28.3951	23	[BAX, BTC, CCNA2, CCNB1, CDC6, CDK4, CDKN1A, ESR1, FN1, FNTB, GAS6, IFI30, JUN, NF1, NUPR1, PDGFA, PEX2, PMAIP1, PML, PPARG, PRKDC, RNASEH2B, SPHK1]
CUSTOM:GO_POSITIVE_REGULATION_OF_FIBROBLAST_PROLIFERATION	GO_POSITIVE_REGULATION_OF_FIBROBLAST_PROLIFERATION	CUSTOM_c5.bp.v6.2.symbols BP.gmt_20.08.2018	0.00196818	0.00845555	0.000536264	0.000700246	[-1]	Group047	30.1887	16	[BTC, CCNA2, CCNB1, CDC6, CDK4, CDKN1A, ESR1, FN1, FNTB, GAS6, JUN, PDGFA, PML, PRKDC, RNASEH2B, SPHK1]
CUSTOM:GO_INTERFERON_GAMMA_MEDIATED_SIGNALING_PATHWAY	GO_INTERFERON_GAMMA_MEDIATED_SIGNALING_PATHWAY	CUSTOM_c5.bp.v6.2.symbols BP.gmt_20.08.2018	0.000150834	0.000991929	2.69702e-05	5.01328e-05	[-1]	Group048	31.4286	22	[B2M, CAMK2D, CD44, GBP2, HLA-A, HLA-B, HLA-C, HLA-DRB1, HLA-DRB3, HLA-DRB4, HLA-DRB5, HLA-E, HLA-F, IFI30, IFNGR1, IRF1, JAK2, MID1, MT2A, OASL, PML, SP100]
CUSTOM:GO_RESPONSE_TO_TYPE_I_INTERFERON	GO_RESPONSE_TO_TYPE_I_INTERFERON	CUSTOM_c5.bp.v6.2.symbols BP.gmt_20.08.2018	0.000680756	0.00348465	2.69702e-05	5.01328e-05	[-1]	Group048	29.4118	20	[C19orf66, GBP2, HLA-A, HLA-B, HLA-C, HLA-E, HLA-F, IFI27, IFI35, IFI6, IFIT2, IFITM1, IFNAR2, IRF1, ISG15, ISG20, OASL, PSMB8, SHMT2, SP100]
CUSTOM:GO_RETROGRADE_TRANSPORT_VESICLE_RECYCLING_WITHIN_GOLGI	GO_RETROGRADE_TRANSPORT_VESICLE_RECYCLING_WITHIN_GOLGI	CUSTOM_c5.bp.v6.2.symbols BP.gmt_20.08.2018	2.55198e-05	0.000219927	6.96724e-05	0.00012097	[-1]	Group049	50	12	[COG1, CUX1, GCC2, OPTN, RGPD1, RGPD2, RGPD3, RGPD4, RGPD5, RGPD6, RGPD8, SORL1]
CUSTOM:GO_ESTABLISHMENT_OF_PROTEIN_LOCALIZATION_TO_GOLGI	GO_ESTABLISHMENT_OF_PROTEIN_LOCALIZATION_TO_GOLGI	CUSTOM_c5.bp.v6.2.symbols BP.gmt_20.08.2018	0.000123019	0.000835664	6.96724e-05	0.00012097	[-1]	Group049	50	10	[GCC2, OPTN, RGPD1, RGPD2, RGPD3, RGPD4, RGPD5, RGPD6, RGPD8, SORL1]
GO:0000076	DNA replication checkpoint	GO_BiologicalProcess-EBI-UniProt-GOA_28.08.2018_00h00	0.000154838	0.00100453	0.00027171	0.000420884	[4, 6, 7, 8]	Group050	52.9412	9	[CDC45, CDC6, CDT1, CLSPN, DNA2, ORAOV1, TICRR, TIPIN, TOPBP1]
CUSTOM:GO_DNA_REPLICATION_CHECKPOINT	GO_DNA_REPLICATION_CHECKPOINT	CUSTOM_c5.bp.v6.2.symbols BP.gmt_20.08.2018	0.00222758	0.00940207	0.00027171	0.000420884	[-1]	Group050	46.6667	7	[CDC45, CDC6, CDT1, CLSPN, DNA2, TICRR, TIPIN]
CUSTOM:GO_REGULATION_OF_TRANSCRIPTION_INVOLVED_IN_G1_S_TRANSITION_OF_MITOTIC_CELL_CYCLE	GO_REGULATION_OF_TRANSCRIPTION_INVOLVED_IN_G1_S_TRANSITION_OF_MITOTIC_CELL_CYCLE	CUSTOM_c5.bp.v6.2.symbols BP.gmt_20.08.2018	0.000109674	0.000757484	0.000332904	0.000487026	[-1]	Group051	44.4444	12	[CDC45, CDC6, CDK1, CDT1, DHFR, FBXO5, ID2, NPAT, ORC1, POLA1, RB1, RRM2]
GO:0000083	regulation of transcription involved in G1/S transition of mitotic cell cycle	GO_BiologicalProcess-EBI-UniProt-GOA_28.08.2018_00h00	0.000674768	0.00346013	0.000332904	0.000487026	[4, 5, 6, 7, 8, 9, 10, 11]	Group051	36.1111	13	[BRIP1, CDC45, CDC6, CDT1, DHFR, FBXO5, ID2, NPAT, ORC1, POLA1, RB1, RRM2, TFDP2]
GO:0006266	DNA ligation	GO_BiologicalProcess-EBI-UniProt-GOA_28.08.2018_00h00	0.000330689	0.00191323	0.000330689	0.000488308	[5, 6, 7]	Group052	45.4545	10	[HMGB1, HMGB2, LRIG1, MGMT, PARP1, PARP2, RAD51, TOP2A, XRCC4, XRCC6]
CUSTOM:GO_DNA_LIGATION	GO_DNA_LIGATION	CUSTOM_c5.bp.v6.2.symbols BP.gmt_20.08.2018	0.000603252	0.00312673	0.000330689	0.000488308	[-1]	Group052	50	8	[HMGB1, HMGB2, MGMT, PARP1, PARP2, TOP2A, XRCC4, XRCC6]
GO:0006956	complement activation	GO_BiologicalProcess-EBI-UniProt-GOA_28.08.2018_00h00	5.41287e-05	0.000416719	0.000190628	0.00030734	[3, 4, 5, 6, 7]	Group053	4.66321	9	[AKR1C1, C5, CD55, CD59, CD81, CLU, RGCC, SUSD4, VTN]
GO:0002455	humoral immune response mediated by circulating immunoglobulin	GO_BiologicalProcess-EBI-UniProt-GOA_28.08.2018_00h00	9.64388e-05	0.000675774	0.000190628	0.00030734	[4, 7]	Group053	4.5977	8	[AKR1C1, C5, CD55, CLU, EXO1, HLA-DRB1, LOC105369230, SUSD4]
GO:0001942	hair follicle development	GO_BiologicalProcess-EBI-UniProt-GOA_28.08.2018_00h00	0.00106101	0.00501332	0.00106101	0.00126045	[3, 4, 5, 6, 7, 8]	Group054	26.2626	26	[APCDD1, ATP7A, BCL2, CD109, CTSV, DNASE1L2, FGF7, FOXQ1, GAL, HOXC13, IGFBP5, LDB1, LGALS1, MYSM1, NF1, PDGFA, PLOD2, SMOX, SNAI1, SOS1, SOX9, TGFBR1, THOC1, TP63, TTF2, ZDHHC21]
GO:0031069	hair follicle morphogenesis	GO_BiologicalProcess-EBI-UniProt-GOA_28.08.2018_00h00	0.00223842	0.00943405	0.00106101	0.00126045	[3, 4, 5, 6, 7, 8, 9]	Group054	37.037	10	[ATP7A, BCL2, CTSV, FGF7, FOXQ1, IGFBP5, SMOX, SNAI1, TP63, TTF2]
CUSTOM:GO_INTRA_S_DNA_DAMAGE_CHECKPOINT	GO_INTRA_S_DNA_DAMAGE_CHECKPOINT	CUSTOM_c5.bp.v6.2.symbols BP.gmt_20.08.2018	0.000401047	0.00227024	0.000453062	0.000627928	[-1]	Group055	58.3333	7	[ATF2, CHEK2, MDC1, MRE11, MSH2, TIPIN, XPC]
GO:0031573	intra-S DNA damage checkpoint	GO_BiologicalProcess-EBI-UniProt-GOA_28.08.2018_00h00	0.000453062	0.00252021	0.000453062	0.000627928	[6, 7, 8, 9, 10]	Group055	47.3684	9	[ATF2, CHEK2, EME2, MDC1, MRE11, MSH2, ORAOV1, TIPIN, XPC]
GO:0006913	nucleocytoplasmic transport	GO_BiologicalProcess-EBI-UniProt-GOA_28.08.2018_00h00	0.000308043	0.00178578	0.000308043	0.000459158	[5, 6]	Group056	19.8294	93	[AKAP8L, AKR1C1, AKR1C3, ANP32B, ANP32E, APOD, ATXN1, BARD1, BCAR1, CDK1, CDKN1A, CDKN3, CEP57, CTDSPL2, DDX39A, DDX39B, DRD1, DUSP16, ECT2, EFCAB7, EIF4A2, FBXO22, FLNB, GAS6, GEMIN2, GLI3, GSK3B, GTSE1, HHAT, HNRNPA1, HTATIP2, IFI27, IPO11, JAK2, KHDRBS1, MAGOHB, MAP3K20, MAP4K5, MAPKAP1, MDM2, MXD3, NDC1, NEDD4, NEMF, NF1, NUP107, NUP155, NUP205, NUP35, NUP37, NUP43, NUP62, NUP85, NUPL2, NXF1,…
GO:0051168	nuclear export	GO_BiologicalProcess-EBI-UniProt-GOA_28.08.2018_00h00	0.00212813	0.00904848	0.000308043	0.000459158	[6, 7]	Group056	20.6107	54	[AKAP8L, ANP32B, ATXN1, BARD1, BCAR1, CTDSPL2, DDX39A, DDX39B, DUSP16, EIF4A2, FLNB, GAS6, GSK3B, GTSE1, HNRNPA1, IFI27, KHDRBS1, MAGOHB, MAP3K20, MDM2, NDC1, NEMF, NUP107, NUP155, NUP205, NUP35, NUP37, NUP43, NUP62, NUP85, NUPL2, NXF1, PABPN1, PBK, POM121, POM121C, POMZP3, RANBP1, RANBP17, REXO2, RGPD2, RGPD4, RHOV, SETD2, SFN, SP100, SRSF1, SRSF2, SRSF3, SRSF5, TCF7L2, THOC1, THRB, ZNF593]
CUSTOM:GO_PROTEIN_LOCALIZATION_TO_ENDOPLASMIC_RETICULUM	GO_PROTEIN_LOCALIZATION_TO_ENDOPLASMIC_RETICULUM	CUSTOM_c5.bp.v6.2.symbols BP.gmt_20.08.2018	0.000568942	0.00299733	0.00092584	0.00112525	[-1]	Group057	4.06504	5	[RAB3GAP2, RPL34, RPS3A, SEC63, UBAC2]
GO:0070972	protein localization to endoplasmic reticulum	GO_BiologicalProcess-EBI-UniProt-GOA_28.08.2018_00h00	0.00121694	0.00560335	0.00092584	0.00112525	[6]	Group057	5.36913	8	[MRPS12, RAB3GAP2, RPL34, RPS3A, SEC63, SPC25, TTK, UBAC2]
CUSTOM:GO_NUCLEIC_ACID_PHOSPHODIESTER_BOND_HYDROLYSIS	GO_NUCLEIC_ACID_PHOSPHODIESTER_BOND_HYDROLYSIS	CUSTOM_c5.bp.v6.2.symbols BP.gmt_20.08.2018	1.32593e-05	0.00012469	1.39072e-05	2.71276e-05	[-1]	Group058	24.0157	61	[AEN, C11orf80, CNOT1, CSTF2T, DCLRE1A, DCLRE1B, DCPS, DIS3L, DNA2, DNASE1L2, DROSHA, EME2, ENDOG, ENPP1, ERCC4, ERI3, EXO1, EXO5, EXOG, EXOSC4, EXOSC8, EXOSC9, FEN1, GEN1, GTF2H2, GTF2H4, HMGB1, HMGB2, ISG20, KIAA0391, MRE11, NOCT, PARN, PARP1, PNPT1, POLA1, POLD3, POLG, POLK, RBBP8, REXO2, RFC2, RFC3, RFC4, RFC5, RNASE1, RNASEH2A, RNASEH2B, RNASEH2C, RNASET2, RPA2, RPA3, RPP25, SND1, TATDN3, TD…
GO:0090305	nucleic acid phosphodiester bond hydrolysis	GO_BiologicalProcess-EBI-UniProt-GOA_28.08.2018_00h00	2.11627e-05	0.00018627	1.39072e-05	2.71276e-05	[5, 6]	Group058	21.978	80	[AEN, ATAD5, BAX, BLM, C11orf80, CDK2, CHAF1A, CNOT1, COLEC12, CSTF2T, DCLRE1A, DCLRE1B, DCPS, DIS3L, DNA2, DNASE1L2, DROSHA, EME2, ENDOG, ENPP1, ERCC4, ERI3, EXO1, EXO5, EXOG, EXOSC4, EXOSC8, EXOSC9, FCF1, FEN1, FSCN1, GEN1, GTF2H2, GTF2H4, HAP1, HEXIM1, HMGB1, HMGB2, ISG20, KIAA0391, KRI1, LAS1L, MRE11, MRPL1, NOCT, NUDT21, PARN, PARP1, PNPT1, PNRC1, POLD3, POLG, POLH, POLK, POLQ, POPDC2, RBBP8…
CUSTOM:GO_REGULATION_OF_CYCLIN_DEPENDENT_PROTEIN_KINASE_ACTIVITY	GO_REGULATION_OF_CYCLIN_DEPENDENT_PROTEIN_KINASE_ACTIVITY	CUSTOM_c5.bp.v6.2.symbols BP.gmt_20.08.2018	0.000929599	0.00450294	0.000274066	0.000420412	[-1]	Group059	26.8041	26	[ANAPC10, BLM, CCNA2, CCNE2, CCNL1, CCNY, CDC25A, CDC25C, CDC6, CDKN1A, CDKN2C, CDKN2D, CDKN3, CEBPA, CKS1B, GADD45A, HEXIM1, LATS2, MNAT1, NR2F2, PIM1, RGCC, SERTAD1, SFN, TNFAIP3, UBE2C]
GO:1904029	regulation of cyclin-dependent protein kinase activity	GO_BiologicalProcess-EBI-UniProt-GOA_28.08.2018_00h00	0.000919577	0.00446939	0.000274066	0.000420412	[4, 5, 7, 8, 9, 10]	Group059	24.6269	33	[BLM, CCNB1, CCNE2, CCNL1, CCNY, CDC25A, CDC25C, CDC6, CDK2, CDK4, CDKN1A, CDKN1C, CDKN2C, CDKN2D, CDKN3, CEBPA, CKS1B, COLEC12, GADD45A, GTF2H2, HEXIM1, LATS2, MCM2, MNAT1, NR2F2, REXO2, RGCC, S100A4, SCG2, SERTAD1, SFN, TNFAIP3, WRN]
GO:1905462	regulation of DNA duplex unwinding	GO_BiologicalProcess-EBI-UniProt-GOA_28.08.2018_00h00	5.04145e-05	0.000392309	8.89053e-05	0.000144815	[6, 7, 8]	Group060	100	5	[CCNL1, MCM2, MCM7, POT1, TOP2A]
GO:0006268	DNA unwinding involved in DNA replication	GO_BiologicalProcess-EBI-UniProt-GOA_28.08.2018_00h00	0.00171995	0.00754636	8.89053e-05	0.000144815	[7, 8, 9]	Group060	54.5455	6	[CCNL1, CHMP1B, MCM2, MCM6, MCM7, RAD51]
CUSTOM:GO_CATABOLIC_PROCESS	GO_CATABOLIC_PROCESS	CUSTOM_c5.bp.v6.2.symbols BP.gmt_20.08.2018	0.000849808	0.00418668	0.000849808	0.00105724	[-1]	Group061	16.4786	292	[ABAT, ABCD1, ABHD10, ABHD2, ABHD4, ACADM, AKR1B10, AKR1C3, ALDH3A2, ALDH4A1, ALDOC, AMDHD1, ANAPC10, ANXA5, APOBEC3A, APOBEC3H, ASRGL1, ATG10, ATG2A, ATG2B, ATG4C, ATG9A, ATM, AURKA, AURKB, BACE1, BECN1, BTRC, BUB1B, BUB3, C5, CAPN2, CAPS, CBS, CCNB1, CCNF, CD44, CDC20, CDC27, CDK1, CEMIP, CES2, CHEK2, CLN5, CLVS1, CNOT1, COL12A1, COL2A1, COL4A5, COL5A1, CPS1, CRABP1, CTBS, CTH, CTSC, CTSF, CTSH…
CUSTOM:GO_CELLULAR_CATABOLIC_PROCESS	GO_CELLULAR_CATABOLIC_PROCESS	CUSTOM_c5.bp.v6.2.symbols BP.gmt_20.08.2018	0.00142447	0.00642568	0.000849808	0.00105724	[-1]	Group061	16.8055	222	[ABAT, ABCD1, ABHD10, ABHD2, ACADM, AKR1B10, AKR1C3, ALDH3A2, ALDH4A1, AMDHD1, ANAPC10, APOBEC3A, APOBEC3H, ASRGL1, ATM, AURKA, AURKB, BECN1, BTRC, BUB1B, BUB3, CAPN2, CBS, CCNB1, CCNF, CDC20, CDC27, CDK1, CHEK2, CNOT1, CPS1, CRABP1, CTH, CTSC, CTSF, CTSH, CTSL, CTSV, CTSZ, CYP1A1, CYP24A1, CYP26A1, DCPS, DCXR, DDAH1, DDAH2, DDX6, DEDD2, DIS3L, DNA2, DNAJB9, DNAJC10, DNASE1L2, DPYD, DROSHA, DTD1,…
CUSTOM:GO_GROWTH	GO_GROWTH	CUSTOM_c5.bp.v6.2.symbols BP.gmt_20.08.2018	0.000281502	0.00165856	0.000281502	0.000423593	[-1]	Group062	20.2439	83	[ADM, ALCAM, ANKRD11, ANXA1, APOD, AREG, ASPM, ATRX, AURKA, BCL2, BMP2, BMPR1A, BMPR1B, BRCA2, CAMK2D, CCNB1, CCNB2, CDKN1C, CLIC4, DCLK1, DDX5, EDN1, EFNA5, EMX1, ENO3, ENOX2, ERBB4, ERBIN, ESR1, EYS, EZH2, FGF7, FGFR3, FLRT3, FMN1, FOXC1, GINS1, GJA1, GLI3, GPD2, GRHL2, HOXA5, IGFBP5, IL6, LARGE1, LEFTY1, LEPR, LIPC, MAGI2, MAPT, MMP13, NBN, NCAPG2, NDRG4, NINJ1, NIPBL, NOTCH2, NUPR1, PDLIM5, P…
CUSTOM:GO_DEVELOPMENTAL_GROWTH	GO_DEVELOPMENTAL_GROWTH	CUSTOM_c5.bp.v6.2.symbols BP.gmt_20.08.2018	0.000287297	0.00168926	0.000281502	0.000423593	[-1]	Group062	21.021	70	[ADM, ALCAM, ANKRD11, ANXA1, APOD, AREG, ASPM, ATRX, AURKA, BCL2, BMPR1A, BMPR1B, BRCA2, CAMK2D, CCNB1, CDKN1C, CLIC4, DCLK1, EFNA5, EMX1, ENO3, ERBB4, ESR1, EYS, EZH2, FGF7, FGFR3, FLRT3, FMN1, FOXC1, GINS1, GJA1, GLI3, GPD2, GRHL2, HOXA5, IGFBP5, LARGE1, LEPR, LIPC, MAGI2, MAPT, MMP13, NBN, NCAPG2, NDRG4, NINJ1, NIPBL, NOTCH2, PDLIM5, PLAC1, PLAU, PLXNA3, PRLR, RAD51B, RDH10, RMI1, RXRA, SALL4,…
CUSTOM:GO_SINGLE_ORGANISM_BIOSYNTHETIC_PROCESS	GO_SINGLE_ORGANISM_BIOSYNTHETIC_PROCESS	CUSTOM_c5.bp.v6.2.symbols BP.gmt_20.08.2018	1.79359e-05	0.000160811	5.93238e-08	1.67378e-07	[-1]	Group063	17.8625	239	[ABAT, ABHD3, ACACA, ACADM, ACER2, ACER3, ACSL3, ADCY1, ADK, ADM, ADSL, AGK, AK1, AKR1B15, AKR1C3, ALDH1A3, ALDH3A2, ALDH4A1, ALDOC, ALG14, ALG2, ALG9, ARG2, ASNS, ASS1, ATF3, ATIC, ATM, ATP5G2, ATP5S, B3GALNT1, B3GALT6, B3GAT3, B3GNT5, B4GALNT1, BRCA1, CBS, CDC45, CDIPT, CEBPA, CEMIP, CERS6, CHCHD10, CHPF, CHPF2, COL5A1, COQ3, CPS1, CTH, CTPS2, CYB5R1, CYP1A1, DAP3, DARS2, DCK, DCXR, DEGS2, DGAT…
CUSTOM:GO_LIPID_METABOLIC_PROCESS	GO_LIPID_METABOLIC_PROCESS	CUSTOM_c5.bp.v6.2.symbols BP.gmt_20.08.2018	4.13645e-05	0.000330801	5.93238e-08	1.67378e-07	[-1]	Group063	17.9775	208	[ABCA1, ABCD1, ABHD2, ABHD3, ABHD4, ACACA, ACADM, ACER2, ACER3, ACSF2, ACSL3, ADM, AGK, AKR1B10, AKR1B15, AKR1C1, AKR1C2, AKR1C3, ALDH1A3, ALDH3A2, ALG14, ALG2, ALG9, APOD, APOL1, APOL2, ARSJ, ASAH1, ATM, ATP8B1, B3GNT5, B4GALNT1, BAX, BRCA1, BTC, CAV1, CDIPT, CEBPA, CERS6, CHD9, CLU, CPS1, CRABP1, CRABP2, CREM, CYB5R1, CYP1A1, CYP24A1, CYP26A1, DEGS2, DGAT1, DGKE, DHRS2, DHRS3, DOLK, ECHDC2, EDN…
CUSTOM:GO_CELLULAR_LIPID_METABOLIC_PROCESS	GO_CELLULAR_LIPID_METABOLIC_PROCESS	CUSTOM_c5.bp.v6.2.symbols BP.gmt_20.08.2018	0.000216213	0.00131689	5.93238e-08	1.67378e-07	[-1]	Group063	18.0921	165	[ABCD1, ABHD2, ABHD3, ABHD4, ACACA, ACADM, ACER2, ACER3, ACSF2, ACSL3, AGK, AKR1B10, AKR1C1, AKR1C2, AKR1C3, ALDH1A3, ALDH3A2, ALG14, ALG2, ALG9, ARSJ, ASAH1, ATM, B3GNT5, B4GALNT1, BAX, BRCA1, BTC, CAV1, CDIPT, CERS6, CHD9, CPS1, CRABP1, CRABP2, CREM, CYP1A1, CYP26A1, DEGS2, DGAT1, DGKE, DHRS3, DOLK, ECHDC2, EDN1, EFR3B, ELOVL2, ELOVL4, ELOVL5, ELOVL6, ERBB2, ERBB3, ERBB4, ETNK1, FABP5, FABP6, F…
CUSTOM:GO_RESPONSE_TO_ABIOTIC_STIMULUS	GO_RESPONSE_TO_ABIOTIC_STIMULUS	CUSTOM_c5.bp.v6.2.symbols BP.gmt_20.08.2018	1.81101e-10	4.93244e-09	1.81101e-10	7.7335e-10	[-1]	Group064	20.8984	214	[ABAT, ADAM2, ADIRF, ADM, ADRB1, AEN, AKAP5, ANXA1, APOLD1, ARNT2, ASCL1, ASNS, ATF2, ATM, ATP2B1, ATP8A2, ATR, AURKB, BABAM2, BAX, BBC3, BCL2, BDKRB2, BECN1, BLM, BMP2, BRCA1, BRCA2, BTG2, CA2, CACNA2D4, CAMK2D, CAPN2, CAV1, CCNA2, CCNB1, CD14, CDC25A, CDK2, CDK4, CDKN1A, CDKN2D, CHEK1, CHEK2, CITED2, CLU, CPEB4, CRADD, CTGF, CXCR4, CYP1A1, DDIT4, DENND5B, DNAJA4, DNMT1, DPP4, DRD1, DTL, DUSP1, …
CUSTOM:GO_RESPONSE_TO_OXYGEN_LEVELS	GO_RESPONSE_TO_OXYGEN_LEVELS	CUSTOM_c5.bp.v6.2.symbols BP.gmt_20.08.2018	1.83589e-06	2.18116e-05	1.81101e-10	7.7335e-10	[-1]	Group064	23.7942	74	[ABAT, ADM, APOLD1, ARNT2, ATM, BBC3, BCL2, BDKRB2, BECN1, BMP2, CAMK2D, CAPN2, CAV1, CCNA2, CCNB1, CDK4, CDKN1A, CITED2, CPEB4, CTGF, CXCR4, CYP1A1, DDIT4, DPP4, DRD1, EDN1, EGLN1, EGLN3, EIF4EBP1, ENDOG, EPAS1, FAS, HIPK2, HMOX1, HSD11B2, ITGA2, ITPR2, KCNK2, KCNMA1, LDHA, LIPC, MDM2, MMP13, MTHFR, NF1, NKX3-1, NR4A2, OXTR, PAK1, PAM, PDGFA, PDK1, PDK3, PGF, PINK1, PLAT, PLAU, PLK3, PLOD2, PMAI…
CUSTOM:GO_CELLULAR_RESPONSE_TO_OXYGEN_LEVELS	GO_CELLULAR_RESPONSE_TO_OXYGEN_LEVELS	CUSTOM_c5.bp.v6.2.symbols BP.gmt_20.08.2018	0.000126253	0.000853611	1.81101e-10	7.7335e-10	[-1]	Group064	25.8741	37	[BBC3, BCL2, BDKRB2, CAV1, CCNA2, CCNB1, CITED2, CPEB4, DRD1, EDN1, EGLN1, EGLN3, EIF4EBP1, ENDOG, EPAS1, FAS, HIPK2, HMOX1, KCNK2, MDM2, NKX3-1, PDK1, PDK3, PINK1, PLAU, PLK3, PMAIP1, PPARG, PRKCE, RGCC, RORA, SIRT1, SLC8A3, STC2, TIGAR, UBE2D1, VASN]
CUSTOM:GO_SENSORY_PERCEPTION	GO_SENSORY_PERCEPTION	CUSTOM_c5.bp.v6.2.symbols BP.gmt_20.08.2018	1.85709e-15	1.19143e-13	4.07857e-07	1.07402e-06	[-1]	Group065	5.86354	55	[ABLIM1, ADGRV1, ATF6, ATP8A2, ATP8B1, BBS1, BBS7, BBS9, CACNA1D, CACNA2D4, CACNB2, CCDC50, CDKN2D, CEMIP, CHM, COCH, COL2A1, DHRS3, DLL4, DRAM2, EDN1, EFEMP1, EPAS1, EYS, FAM107B, FAM161A, FBXO11, GJB2, HMCN1, HOMER2, ITGA2, KIFC3, LRIG1, LRTOMT, LXN, NAV2, NGFR, NIPBL, NXNL2, OAT, OPA1, PDE4A, PPT1, RDH10, RGS16, ROM1, SCNN1G, SERPINE2, SLITRK6, SOBP, SPATA7, TBL1X, TFAP2A, THRB, TIMP3]
CUSTOM:GO_NEUROLOGICAL_SYSTEM_PROCESS	GO_NEUROLOGICAL_SYSTEM_PROCESS	CUSTOM_c5.bp.v6.2.symbols BP.gmt_20.08.2018	4.43694e-11	1.40763e-09	4.07857e-07	1.07402e-06	[-1]	Group065	7.97101	99	[AARS, ABLIM1, ADAM2, ADCY1, ADGRV1, AGTPBP1, ALDH1A3, ANK3, ATF6, ATP8A2, ATP8B1, BBS1, BBS7, BBS9, BTG2, CACNA1D, CACNA2D4, CACNB2, CACNG4, CCDC50, CDKN2D, CEMIP, CHM, COCH, COL2A1, DHRS3, DLL4, DRAM2, DRD1, EDN1, EFEMP1, EPAS1, EYS, FAM107B, FAM161A, FBXO11, FEN1, FGF12, FGF13, FKBP1B, FOSL1, GAA, GALR2, GCH1, GJB2, GLS, GM2A, GRIN2C, HMCN1, HOMER2, IFT20, IGF2, ITGA2, JUN, KCNK2, KIFC3, LRIG1…
CUSTOM:GO_SYSTEM_PROCESS	GO_SYSTEM_PROCESS	CUSTOM_c5.bp.v6.2.symbols BP.gmt_20.08.2018	4.07857e-07	5.45131e-06	4.07857e-07	1.07402e-06	[-1]	Group065	10.028	179	[AARS, ABAT, ABLIM1, ACTA2, ADAM2, ADCY1, ADGRV1, ADM, ADRB1, AGTPBP1, AKR1C1, AKR1C3, ALDH1A3, AMOT, ANK3, ARG2, ASPH, ATF6, ATP6AP2, ATP8A2, ATP8B1, BBS1, BBS7, BBS9, BCL2, BDKRB2, BMPR2, BTC, BTG2, CACNA1D, CACNA2D4, CACNB2, CACNG4, CAMK2D, CAV1, CCDC50, CDKN2D, CEMIP, CHM, COCH, COL2A1, CPS1, CTSZ, CXCR4, DDAH1, DHRS3, DLG1, DLL4, DOCK4, DRAM2, DRD1, DTNA, EDN1, EFEMP1, EMP2, ENPEP, EPAS1, EP…
GO:0006892	post-Golgi vesicle-mediated transport	GO_BiologicalProcess-EBI-UniProt-GOA_28.08.2018_00h00	6.44642e-05	0.00047966	2.18018e-05	4.10082e-05	[6]	Group066	28.4404	31	[ABCD1, ACSL3, ANK3, AP3B2, ARL3, BBS1, CCDC91, COMMD1, EHD3, EPS15, EXOC4, EXOC7, FAS, GOLPH3L, GOSR2, KIF16B, LLGL1, MYO1B, NR2F2, OPTN, PIP5K1B, RAB31, SCAMP1, SNAP23, SORL1, SPTBN1, SYS1-DBNDD2, TAP1, TGOLN2, VAMP5, VPS54]
CUSTOM:GO_GOLGI_VESICLE_TRANSPORT	GO_GOLGI_VESICLE_TRANSPORT	CUSTOM_c5.bp.v6.2.symbols BP.gmt_20.08.2018	0.000205955	0.00127595	2.18018e-05	4.10082e-05	[-1]	Group066	21.3836	68	[ANK1, ANK3, ANKRD28, AP3B2, AREG, ARFGAP1, ARFGAP3, ARL3, ATP8A2, ATP9A, BBS1, BET1L, BNIP1, CD55, CD59, CENPE, COG1, COG5, COMMD1, CTSC, CTSZ, CUX1, DYNC2H1, DYNC2LI1, EHD3, EPS15, F8, GAS6, GCC2, GOLPH3L, GOSR2, KIF11, KIF15, KIF16B, KIF18A, KIF22, KIF23, KIF2C, KIF3C, KIF4A, KIF4B, LLGL1, MYO1B, NBAS, NKD2, NRBP2, OPTN, RAB31, RAB3IP, RACGAP1, RGPD1, RGPD2, RGPD3, RGPD4, RGPD5, RGPD6, RGPD8, …
CUSTOM:GO_POST_GOLGI_VESICLE_MEDIATED_TRANSPORT	GO_POST_GOLGI_VESICLE_MEDIATED_TRANSPORT	CUSTOM_c5.bp.v6.2.symbols BP.gmt_20.08.2018	0.0020632	0.00881133	2.18018e-05	4.10082e-05	[-1]	Group066	26.506	22	[ANK3, AP3B2, ARL3, BBS1, COMMD1, EHD3, EPS15, GCC2, GOSR2, KIF16B, LLGL1, MYO1B, OPTN, RAB31, RAB3IP, SCAMP1, SNAP23, SORL1, SPTBN1, TGOLN2, VAMP5, VPS54]
GO:0042771	intrinsic apoptotic signaling pathway in response to DNA damage by p53 class mediator	GO_BiologicalProcess-EBI-UniProt-GOA_28.08.2018_00h00	3.72756e-06	4.12317e-05	2.13048e-06	5.02412e-06	[6, 7, 8]	Group067	36.3636	24	[AEN, ATAD5, BCL2, BCL2L12, BRCA2, CD44, CDIP1, CDKN1A, CHEK2, DDIT4, FANCD2, HIPK2, MSH2, MUC1, NUPR1, PHLDA3, PML, RBBP8, RPS27L, S100A9, SIRT1, TMEM109, TP63, TRIAP1]
GO:0006978	DNA damage response, signal transduction by p53 class mediator resulting in transcription of p21 class mediator	GO_BiologicalProcess-EBI-UniProt-GOA_28.08.2018_00h00	0.000767163	0.00385853	2.13048e-06	5.02412e-06	[6, 7, 8]	Group067	39.2857	11	[BRCA1, BRCA2, CDKN1A, CHEK2, FANCD2, FOXM1, HIPK2, MUC1, RPS27L, SP100, TP63]
CUSTOM:GO_DNA_DAMAGE_RESPONSE_SIGNAL_TRANSDUCTION_RESULTING_IN_TRANSCRIPTION	GO_DNA_DAMAGE_RESPONSE_SIGNAL_TRANSDUCTION_RESULTING_IN_TRANSCRIPTION	CUSTOM_c5.bp.v6.2.symbols BP.gmt_20.08.2018	0.00222758	0.00940207	2.13048e-06	5.02412e-06	[-1]	Group067	46.6667	7	[BRCA1, BRCA2, FOXM1, HIPK2, MUC1, SP100, TP63]
GO:0038127	ERBB signaling pathway	GO_BiologicalProcess-EBI-UniProt-GOA_28.08.2018_00h00	0.000487019	0.00266292	0.0013413	0.00154691	[6, 7, 8]	Group068	23.1959	45	[AFAP1L2, AGR2, AREG, BCAR1, BTC, C11orf96, CHMP6, DUSP3, EFEMP1, EPS15, ERBB2, ERBB3, ERBB4, ERBIN, FAM83B, FBXO44, FER, GPRC5A, HAP1, HBEGF, HIP1, HSP90AA1, KIF16B, LGMN, MAGI2, NEU1, NRG4, NUP62, PDK1, PIGU, PIK3R1, PTK2, PTPN2, RASSF2, RNF115, SGCG, SH3KBP1, SNX5, SOS1, SOX9, SRSF5, TBC1D8, TMPO, TRIM37, ZGPAT]
GO:0007169	transmembrane receptor protein tyrosine kinase signaling pathway	GO_BiologicalProcess-EBI-UniProt-GOA_28.08.2018_00h00	0.00132559	0.00604579	0.0013413	0.00154691	[5, 6, 7]	Group068	17.6136	155	[ABI1, AFAP1L2, AGR2, ALG2, AP2A2, AP2B1, APOBEC3A, APOD, AREG, ATP6V0B, ATP6V1G1, BCAR1, BDKRB2, BLNK, BMP2, BTC, C11orf96, CDK4, CEP57, CHMP6, CHN1, COL4A5, CSRNP1, CTGF, CYFIP2, DDIT4, DGKQ, DHRS3, DOCK1, DUSP3, EFEMP1, EFNA5, EFNB3, EIF4EBP1, ELK3, ENPP1, EPHA2, EPHA7, EPS15, ERBB2, ERBB3, ERBB4, ERBIN, FAM20C, FAM83B, FAT4, FBXO44, FER, FGF12, FGF13, FGF18, FGF7, FGFR3, FLRT3, FOXC1, FRK, FS…
GO:0007167	enzyme linked receptor protein signaling pathway	GO_BiologicalProcess-EBI-UniProt-GOA_28.08.2018_00h00	0.0013413	0.0061078	0.0013413	0.00154691	[4, 5, 6]	Group068	16.9158	215	[ABI1, ACVR1C, AFAP1L2, AGR2, ALG2, AP2A2, AP2B1, APOBEC3A, APOD, AREG, ATM, ATP6V0B, ATP6V1G1, ATR, BCAR1, BDKRB2, BLNK, BMP2, BMPR1A, BMPR1B, BMPR2, BTC, C11orf96, CAV1, CCNA2, CD109, CDK4, CDKN1C, CEP57, CHMP6, CHN1, CITED2, CNPY2, COL4A5, CSRNP1, CTDSPL2, CTGF, CYFIP2, DAB2, DDIT4, DDX5, DGKQ, DHRS3, DOCK1, DUSP3, EFEMP1, EFNA5, EFNB3, EIF4EBP1, ELK3, ENPP1, EPHA2, EPHA7, EPS15, ERBB2, ERBB3,…
CUSTOM:GO_CYTOKINESIS	GO_CYTOKINESIS	CUSTOM_c5.bp.v6.2.symbols BP.gmt_20.08.2018	4.34132e-06	4.67664e-05	4.34132e-06	9.66096e-06	[-1]	Group069	33.3333	28	[ANK3, ANLN, ARL3, AURKB, BECN1, BIRC5, BRCA2, CEP55, CIT, CKAP2, DIAPH2, ECT2, ESPL1, KIF20A, KIF23, KIF4A, KIF4B, KLHL13, KLHL9, NEK6, NUSAP1, PRC1, RACGAP1, SPIRE1, SPIRE2, SPTBN1, STMN1, ZNF365]
CUSTOM:GO_CYTOSKELETON_DEPENDENT_CYTOKINESIS	GO_CYTOSKELETON_DEPENDENT_CYTOKINESIS	CUSTOM_c5.bp.v6.2.symbols BP.gmt_20.08.2018	2.72458e-05	0.000232031	4.34132e-06	9.66096e-06	[-1]	Group069	41.0256	16	[ANK3, ANLN, AURKB, CEP55, CKAP2, KIF20A, KIF23, KIF4A, KIF4B, NUSAP1, RACGAP1, SPIRE1, SPIRE2, SPTBN1, STMN1, ZNF365]
CUSTOM:GO_MITOTIC_CYTOKINESIS	GO_MITOTIC_CYTOKINESIS	CUSTOM_c5.bp.v6.2.symbols BP.gmt_20.08.2018	0.00011789	0.000802708	4.34132e-06	9.66096e-06	[-1]	Group069	41.9355	13	[ANK3, ANLN, CEP55, CKAP2, KIF20A, KIF23, KIF4A, KIF4B, NUSAP1, RACGAP1, SPTBN1, STMN1, ZNF365]
GO:0021895	cerebral cortex neuron differentiation	GO_BiologicalProcess-EBI-UniProt-GOA_28.08.2018_00h00	0.000453821	0.00251958	0.00114512	0.00134021	[4, 6, 7, 8, 9, 10]	Group070	35.8974	14	[ARX, ASCL1, ASH1L, CHD6, DLX2, DRD1, EMX1, EOMES, GDPD5, HPRT1, ID4, TBC1D8, TET2, WRB]
GO:0021953	central nervous system neuron differentiation	GO_BiologicalProcess-EBI-UniProt-GOA_28.08.2018_00h00	0.000830856	0.00410733	0.00114512	0.00134021	[5, 6, 7, 8, 9]	Group070	21.7021	51	[ACKR3, AGTPBP1, ARX, ASCL1, ASH1L, ATP7A, ATR, BCL11B, BTG2, CHD6, DCLK1, DLL4, DLX2, DRD1, ELK3, ELP4, EMX1, EOMES, ERBB4, GATA2, GBX2, GDPD5, GEMIN2, GLI3, GNAQ, HES1, HPRT1, HSP90AA1, ID4, INTS4, KRT6A, LDB1, LIPC, MAP2, MAPT, NANOS1, NELL2, NFIB, NR4A2, OPTN, PAM, PLXNA3, PTK2, RIT1, RORA, SLC4A10, SMOX, TBC1D8, TET2, UQCRQ, WRB]
CUSTOM:GO_CEREBRAL_CORTEX_NEURON_DIFFERENTIATION	GO_CEREBRAL_CORTEX_NEURON_DIFFERENTIATION	CUSTOM_c5.bp.v6.2.symbols BP.gmt_20.08.2018	0.00165133	0.00730076	0.00114512	0.00134021	[-1]	Group070	40.9091	9	[ARX, ASCL1, DLX2, DRD1, EMX1, EOMES, GDPD5, HPRT1, ID4]
GO:0031145	anaphase-promoting complex-dependent catabolic process	GO_BiologicalProcess-EBI-UniProt-GOA_28.08.2018_00h00	0.000535062	0.0028606	0.000257674	0.000403094	[7, 8, 9, 10, 11]	Group071	32.0755	17	[ANAPC10, AURKA, AURKB, BUB1B, BUB3, CCNB1, CDC20, CDC27, CDK1, CDK2, CDKN1A, CRYBG1, FBXO5, MAD2L1, PTTG1, UBE2C, UBE2D1]
GO:0016572	histone phosphorylation	GO_BiologicalProcess-EBI-UniProt-GOA_28.08.2018_00h00	0.00100051	0.00478224	0.000257674	0.000403094	[6, 7, 8]	Group071	31.4815	17	[AKAP8L, ATM, AURKA, AURKB, CCNA2, CCNB1, CDK1, CDK2, CDKN1A, CHEK1, CRYBG1, DRD1, JAK2, PAK1, PPP3CA, PRKAB1, VRK1]
CUSTOM:GO_PROTEIN_UBIQUITINATION_INVOLVED_IN_UBIQUITIN_DEPENDENT_PROTEIN_CATABOLIC_PROCESS	GO_PROTEIN_UBIQUITINATION_INVOLVED_IN_UBIQUITIN_DEPENDENT_PROTEIN_CATABOLIC_PROCESS	CUSTOM_c5.bp.v6.2.symbols BP.gmt_20.08.2018	0.0015404	0.00688411	0.000257674	0.000403094	[-1]	Group071	23.8806	32	[ANAPC10, AURKA, AURKB, BUB1B, BUB3, CCNB1, CDC20, CDC27, CDK1, GAN, HECTD3, HECW2, HERC4, KLHL15, KLHL21, KLHL7, LNX1, MAD2L1, MDM2, MYLIP, NEDD4, NEDD4L, PTTG1, RNF115, RNF144B, RNF146, RNF19B, UBE2C, UBE2D1, UBE2L3, UHRF1, WWP1]
GO:0046834	lipid phosphorylation	GO_BiologicalProcess-EBI-UniProt-GOA_28.08.2018_00h00	0.000969126	0.00465535	4.97203e-05	8.92706e-05	[5, 6]	Group072	24.4444	33	[AGK, BTC, DGKE, DGKQ, EFR3B, ERBB2, ERBB3, ERBB4, ESR1, FGF13, FGF18, FGF7, FGFR3, HBEGF, IL6, INPP1, IRS1, IRS2, NEU1, NRG4, PBK, PDGFA, PI4K2A, PIGU, PIK3CB, PIK3R1, PIP4K2A, PIP4K2C, PIP5K1B, SOS1, SPHK1, TMEM150A, TTC7B]
GO:0038128	ERBB2 signaling pathway	GO_BiologicalProcess-EBI-UniProt-GOA_28.08.2018_00h00	0.00205886	0.00880583	4.97203e-05	8.92706e-05	[7, 8, 9]	Group072	32.5	13	[BTC, ERBB2, ERBB3, ERBB4, ERBIN, HBEGF, HSP90AA1, NEU1, NRG4, PIGU, PIK3R1, SOS1, TMPO]
GO:0038127	ERBB signaling pathway	GO_BiologicalProcess-EBI-UniProt-GOA_28.08.2018_00h00	0.000487019	0.00266292	4.97203e-05	8.92706e-05	[6, 7, 8]	Group072	23.1959	45	[AFAP1L2, AGR2, AREG, BCAR1, BTC, C11orf96, CHMP6, DUSP3, EFEMP1, EPS15, ERBB2, ERBB3, ERBB4, ERBIN, FAM83B, FBXO44, FER, GPRC5A, HAP1, HBEGF, HIP1, HSP90AA1, KIF16B, LGMN, MAGI2, NEU1, NRG4, NUP62, PDK1, PIGU, PIK3R1, PTK2, PTPN2, RASSF2, RNF115, SGCG, SH3KBP1, SNX5, SOS1, SOX9, SRSF5, TBC1D8, TMPO, TRIM37, ZGPAT]
CUSTOM:GO_ANTIGEN_PROCESSING_AND_PRESENTATION_OF_ENDOGENOUS_PEPTIDE_ANTIGEN	GO_ANTIGEN_PROCESSING_AND_PRESENTATION_OF_ENDOGENOUS_PEPTIDE_ANTIGEN	CUSTOM_c5.bp.v6.2.symbols BP.gmt_20.08.2018	0.000182241	0.00115379	0.000453062	0.000627928	[-1]	Group073	57.1429	8	[B2M, ERAP1, HLA-A, HLA-B, HLA-C, HLA-E, TAP1, TAP2]
CUSTOM:GO_ANTIGEN_PROCESSING_AND_PRESENTATION_OF_ENDOGENOUS_ANTIGEN	GO_ANTIGEN_PROCESSING_AND_PRESENTATION_OF_ENDOGENOUS_ANTIGEN	CUSTOM_c5.bp.v6.2.symbols BP.gmt_20.08.2018	0.00100184	0.00478069	0.000453062	0.000627928	[-1]	Group073	47.0588	8	[B2M, ERAP1, HLA-A, HLA-B, HLA-C, HLA-E, TAP1, TAP2]
GO:0042270	protection from natural killer cell mediated cytotoxicity	GO_BiologicalProcess-EBI-UniProt-GOA_28.08.2018_00h00	0.00162356	0.00720004	0.000453062	0.000627928	[5, 6, 7, 8, 9, 10]	Group073	80	4	[HLA-A, HLA-B, HLA-E, SERPINB9]
GO:0001678	cellular glucose homeostasis	GO_BiologicalProcess-EBI-UniProt-GOA_28.08.2018_00h00	0.00169889	0.0074653	0.000505185	0.000682215	[4, 6, 7]	Group074	22.6744	39	[BAIAP3, BIRC5, CHMP1B, CSTA, EFNA5, ENDOG, FKBP1B, GAS6, GPR68, HK1, HLA-DRB1, HMGN3, HOOK1, IRS2, LGALS1, LOC105369230, MAP4K5, NUCKS1, OPA1, OXCT1, PDK3, PHPT1, PIK3R1, POLG, PPP3CA, PRKAB1, PRKCE, RAB11FIP2, RAP1A, SCG2, SIN3A, SIRT1, SMARCA4, SYBU, TIAM1, TRA2B, WDR35, XBP1, ZNF236]
GO:0042593	glucose homeostasis	GO_BiologicalProcess-EBI-UniProt-GOA_28.08.2018_00h00	0.0021307	0.00904608	0.000505185	0.000682215	[6]	Group074	20.4301	57	[BAIAP3, BIRC5, CEBPA, CHMP1B, CSTA, EFNA5, ELP4, ENDOG, ERO1B, FABP5, FKBP1B, GAS6, GPR68, HK1, HLA-DRB1, HMGN3, HOOK1, IGFBP5, IRS1, IRS2, LEPR, LGALS1, LOC105369230, MAP4K5, MCU, NGFR, NUCKS1, OPA1, OXCT1, PCK1, PDK3, PHPT1, PIK3R1, POLG, PPARG, PPP3CA, PRCP, PRKAB1, PRKCE, PTPN2, PYGL, RAB11FIP2, RAP1A, RMI1, SCG2, SESN2, SIN3A, SIRT1, SMARCA4, STAT3, SYBU, TCF7L2, TIAM1, TRA2B, WDR35, XBP1, …
CUSTOM:GO_CARBOHYDRATE_HOMEOSTASIS	GO_CARBOHYDRATE_HOMEOSTASIS	CUSTOM_c5.bp.v6.2.symbols BP.gmt_20.08.2018	0.00238053	0.00991715	0.000505185	0.000682215	[-1]	Group074	22.3529	38	[CEBPA, ENDOG, ERO1B, FAS, FN1, GAS6, HK1, IGFBP5, IL6, IRS1, IRS2, LEPR, LGALS1, MCU, NGFR, NMB, NUCKS1, PCK1, PDK3, PIK3R1, PLAU, POLG, PPARG, PPP3CA, PRCP, PTPN2, PYGL, RAB11FIP2, RAP1A, RMI1, SESN2, SIN3A, SIRT1, SLC18A2, STAT3, TCF7L2, XBP1, ZNF236]
CUSTOM:GO_IMP_METABOLIC_PROCESS	GO_IMP_METABOLIC_PROCESS	CUSTOM_c5.bp.v6.2.symbols BP.gmt_20.08.2018	0.000182241	0.00115379	0.000603252	0.000774909	[-1]	Group075	57.1429	8	[ADSL, ATIC, GART, HPRT1, NT5C2, PAICS, PFAS, PRTFDC1]
CUSTOM:GO_IMP_BIOSYNTHETIC_PROCESS	GO_IMP_BIOSYNTHETIC_PROCESS	CUSTOM_c5.bp.v6.2.symbols BP.gmt_20.08.2018	0.000189814	0.00119129	0.000603252	0.000774909	[-1]	Group075	63.6364	7	[ADSL, ATIC, GART, HPRT1, PAICS, PFAS, PRTFDC1]
GO:0046040	IMP metabolic process	GO_BiologicalProcess-EBI-UniProt-GOA_28.08.2018_00h00	0.00222758	0.00940207	0.000603252	0.000774909	[7, 8, 9, 10]	Group075	46.6667	7	[ADSL, ATIC, GART, HPRT1, NT5C2, PAICS, PFAS]
CUSTOM:GO_REGULATION_OF_SMOOTH_MUSCLE_CELL_PROLIFERATION	GO_REGULATION_OF_SMOOTH_MUSCLE_CELL_PROLIFERATION	CUSTOM_c5.bp.v6.2.symbols BP.gmt_20.08.2018	2.70658e-05	0.000231181	3.83963e-06	8.7922e-06	[-1]	Group076	30	30	[APOD, CAMK2D, CAV1, DDX39B, EDN1, ESR1, FOXP1, GSK3B, HBEGF, HDAC4, HMOX1, ID2, IGFBP3, IGFBP5, IL6, IL6R, ITGA2, JUN, MNAT1, NAMPT, NDRG4, NR4A3, ORC1, PPARG, PRKDC, TCF7L2, TNFAIP3, TRIB1, XRCC5, XRCC6]
GO:0048661	positive regulation of smooth muscle cell proliferation	GO_BiologicalProcess-EBI-UniProt-GOA_28.08.2018_00h00	0.000230242	0.0013906	3.83963e-06	8.7922e-06	[3, 4, 5, 6]	Group076	27.2727	30	[BMPR1A, CAMK2D, CHN1, DDX39A, DDX39B, DNMT1, EDN1, FGF13, FOXP1, HBEGF, HDAC4, HEXIM1, HMOX1, HPGD, ID2, IGFBP5, IL6, IL6R, ITGA2, JAK2, JUN, LDLRAP1, MDM2, MNAT1, MYB, NAMPT, NR4A3, PAK1, TGM2, THBS1]
GO:1904707	positive regulation of vascular smooth muscle cell proliferation	GO_BiologicalProcess-EBI-UniProt-GOA_28.08.2018_00h00	0.000922771	0.00447738	3.83963e-06	8.7922e-06	[4, 5, 6, 7]	Group076	32.6087	15	[BMPR1A, CHN1, DDX39A, DDX39B, DNMT1, EDN1, FGF13, HPGD, IGFBP5, JAK2, JUN, LDLRAP1, MDM2, NR4A3, PAK1]
CUSTOM:GO_REGULATION_OF_EPITHELIAL_CELL_PROLIFERATION	GO_REGULATION_OF_EPITHELIAL_CELL_PROLIFERATION	CUSTOM_c5.bp.v6.2.symbols BP.gmt_20.08.2018	6.26474e-05	0.000467347	1.27619e-05	2.52048e-05	[-1]	Group077	22.4561	64	[AGGF1, ATF2, BAX, BCL11B, BMP2, BMPR1A, BMPR2, BRCA2, CASK, CAV1, CCL26, CD109, CDKN1C, CTSV, DLG1, DLL4, EGFL7, EGR3, ERBB2, ESR1, FGF18, FGF7, GJA1, HES1, HMGB2, HOXA5, ID1, IFT80, IL6, JUN, LAMB1, LAMC1, LIMS1, MAGED1, MARVELD3, MTSS1, NF1, NFIB, NKX3-1, NR2F2, NR4A1, NR4A3, OVOL2, PBLD, PEX2, PGF, PLAU, PTPRK, RB1, RGCC, RPTOR, SCG2, SERPINB5, SFN, SIRT1, SOX11, SOX2, SOX9, SULF1, TGFBR1, TH…
GO:0050680	negative regulation of epithelial cell proliferation	GO_BiologicalProcess-EBI-UniProt-GOA_28.08.2018_00h00	6.84639e-05	0.000504223	1.27619e-05	2.52048e-05	[3, 4, 5, 6]	Group077	25.4438	43	[AREG, ATF2, ATP5G2, ATR, BRCA2, CASK, CAV1, CD109, CDKN1C, CTSV, DCPS, DLG1, DLL4, ELP4, EPPK1, FANCD2, FBXO44, GJA1, IFT80, MAGED1, MAGI2, MARVELD3, MTSS1, NF1, NFIB, NGFR, NKX3-1, NR2F2, PBLD, PEX2, PPARG, PTPRK, RACGAP1, RB1, REXO2, RGCC, SCG2, SFN, SOX2, SOX9, SULF1, TGFBR1, THBS1]
CUSTOM:GO_NEGATIVE_REGULATION_OF_EPITHELIAL_CELL_PROLIFERATION	GO_NEGATIVE_REGULATION_OF_EPITHELIAL_CELL_PROLIFERATION	CUSTOM_c5.bp.v6.2.symbols BP.gmt_20.08.2018	0.000556717	0.00294907	1.27619e-05	2.52048e-05	[-1]	Group077	26.087	30	[ATF2, BRCA2, CASK, CAV1, CD109, CDKN1C, CTSV, DLG1, DLL4, GJA1, IFT80, MAGED1, MARVELD3, MTSS1, NF1, NFIB, NKX3-1, NR2F2, PBLD, PEX2, PTPRK, RB1, RGCC, SCG2, SFN, SOX2, SOX9, SULF1, TGFBR1, THBS1]
CUSTOM:GO_REGULATION_OF_ATTACHMENT_OF_SPINDLE_MICROTUBULES_TO_KINETOCHORE	GO_REGULATION_OF_ATTACHMENT_OF_SPINDLE_MICROTUBULES_TO_KINETOCHORE	CUSTOM_c5.bp.v6.2.symbols BP.gmt_20.08.2018	0.000189814	0.00119129	7.02076e-05	0.000120574	[-1]	Group078	63.6364	7	[BECN1, CCNB1, ECT2, KNSTRN, NEK2, RACGAP1, SPAG5]
GO:0090235	regulation of metaphase plate congression	GO_BiologicalProcess-EBI-UniProt-GOA_28.08.2018_00h00	0.00195943	0.00844309	7.02076e-05	0.000120574	[4, 5, 6, 7]	Group078	62.5	5	[BECN1, HNRNPU, MAD1L1, SPAG5, TTL]
GO:0051988	regulation of attachment of spindle microtubules to kinetochore	GO_BiologicalProcess-EBI-UniProt-GOA_28.08.2018_00h00	0.000182241	0.00115379	7.02076e-05	0.000120574	[4, 5, 6]	Group078	57.1429	8	[BECN1, CCNB1, ECT2, HNRNPU, KNSTRN, NEK2, RACGAP1, SPAG5]
GO:0048762	mesenchymal cell differentiation	GO_BiologicalProcess-EBI-UniProt-GOA_28.08.2018_00h00	0.00110055	0.00515792	0.00192592	0.00207003	[4, 5, 6, 7]	Group079	21.371	53	[ALG2, ATR, BCL2, BMP2, BMPR1A, CDKN3, CITED2, CLASP1, DAB2, DDX5, EDN1, EOMES, ERBB4, EZH2, FAM172A, FN1, FOXC1, GBX2, GEMIN2, GLIPR2, GSK3B, HES1, HEY2, IL6, KBTBD8, LDLRAD4, LIPC, LOXL1, MAGI2, MCRIP1, MSX1, NELL2, NR2F2, OPTN, OVOL2, PBLD, POFUT2, RDH10, RGCC, S100A4, SDCBP, SEMA3C, SMOX, SNAI1, SOS1, SOX11, SOX9, TCF7L2, TGFBR1, TIAM1, TRAF4, VASN, WNT4]
GO:0060485	mesenchyme development	GO_BiologicalProcess-EBI-UniProt-GOA_28.08.2018_00h00	0.00192592	0.00834853	0.00192592	0.00207003	[4, 5, 6]	Group079	20.0617	65	[ACTA2, ALG2, ATR, BASP1, BCL2, BMP2, BMPR1A, BMPR2, CDKN3, CITED2, CLASP1, DAB2, DDX5, EDN1, EOMES, ERBB3, ERBB4, EXOC4, EZH2, FAM172A, FN1, FOXC1, GBX2, GEMIN2, GLIPR2, GSK3B, HES1, HEY2, HOXA5, IL6, KBTBD8, LDLRAD4, LIPC, LOXL1, MAGI2, MCRIP1, MDM2, MEIS2, MSX1, NELL2, NR2F2, OPTN, OVOL2, PBLD, POFUT2, RBM24, RDH10, RGCC, S100A4, S100A9, SDCBP, SEMA3C, SMOX, SNAI1, SOS1, SOX11, SOX9, TBX2, TCF…
GO:0014031	mesenchymal cell development	GO_BiologicalProcess-EBI-UniProt-GOA_28.08.2018_00h00	0.000771823	0.0038685	0.00192592	0.00207003	[4, 5, 6, 7, 8]	Group079	26.8817	25	[ALG2, BCL2, BMPR1A, CITED2, EDN1, ERBB4, FAM172A, FN1, FOXC1, GBX2, GEMIN2, HES1, HEY2, KBTBD8, LIPC, NELL2, NR2F2, OPTN, OVOL2, RDH10, SEMA3C, SMOX, SOX11, SOX9, TRAF4]
CUSTOM:GO_PROTEIN_LOCALIZATION_TO_CYTOSKELETON	GO_PROTEIN_LOCALIZATION_TO_CYTOSKELETON	CUSTOM_c5.bp.v6.2.symbols BP.gmt_20.08.2018	0.000365306	0.00208015	0.00100382	0.00120154	[-1]	Group080	40	12	[AURKA, CCDC14, CEP83, FAM83H, GSK3B, KIF20B, KLHL21, MID1, PIBF1, SNX10, SPAG5, STIL]
GO:0044380	protein localization to cytoskeleton	GO_BiologicalProcess-EBI-UniProt-GOA_28.08.2018_00h00	0.000836045	0.00412592	0.00100382	0.00120154	[6]	Group080	29.6875	19	[AURKA, CCDC14, CEP192, CEP83, FAM83H, GSK3B, HNRNPU, KIF20B, KLHL21, MBD1, METAP1, MID1, NCAPD2, NUP62, PIBF1, SNX10, SPAG5, STIL, TTK]
GO:0071539	protein localization to centrosome	GO_BiologicalProcess-EBI-UniProt-GOA_28.08.2018_00h00	0.00237994	0.00992904	0.00100382	0.00120154	[9]	Group080	33.3333	12	[AURKA, CCDC14, CEP192, CEP83, GSK3B, MBD1, NCAPD2, NUP62, PIBF1, SNX10, SPAG5, STIL]
GO:0032201	telomere maintenance via semi-conservative replication	GO_BiologicalProcess-EBI-UniProt-GOA_28.08.2018_00h00	7.83269e-05	0.000568165	5.45e-05	9.67527e-05	[3, 4, 5, 6, 7, 8, 9, 10, 11]	Group081	43.3333	13	[DNA2, FEN1, POLA1, POLA2, POLD3, PRIM1, PRIM2, RFC2, RFC3, RFC4, RFC5, RPA2, RPA3]
GO:1900264	positive regulation of DNA-directed DNA polymerase activity	GO_BiologicalProcess-EBI-UniProt-GOA_28.08.2018_00h00	0.00082951	0.00410771	5.45e-05	9.67527e-05	[6, 7, 8, 9, 10, 11]	Group081	71.4286	5	[DSCC1, RFC2, RFC3, RFC4, RFC5]
CUSTOM:GO_POSITIVE_REGULATION_OF_DNA_BIOSYNTHETIC_PROCESS	GO_POSITIVE_REGULATION_OF_DNA_BIOSYNTHETIC_PROCESS	CUSTOM_c5.bp.v6.2.symbols BP.gmt_20.08.2018	0.00218547	0.00923783	5.45e-05	9.67527e-05	[-1]	Group081	28.8136	17	[ATM, ATR, AURKB, DDX39B, DSCC1, GRHL2, GSK3B, HNRNPA1, NEK2, PARM1, PKIB, POT1, RFC2, RFC3, RFC4, RFC5, RGCC]
CUSTOM:GO_CHROMOSOME_LOCALIZATION	GO_CHROMOSOME_LOCALIZATION	CUSTOM_c5.bp.v6.2.symbols BP.gmt_20.08.2018	3.86219e-05	0.000314089	0.000875031	0.00108012	[-1]	Group082	34.4262	21	[ATM, BECN1, BIRC5, BRCA2, CCNB1, CDCA5, CDCA8, CENPE, CENPF, CEP55, CHMP1B, CHMP6, DLGAP5, GEM, KIF14, KIF18A, KIF22, KIF2C, KIFC1, MLH1, PIBF1]
CUSTOM:GO_SINGLE_ORGANISM_CELLULAR_LOCALIZATION	GO_SINGLE_ORGANISM_CELLULAR_LOCALIZATION	CUSTOM_c5.bp.v6.2.symbols BP.gmt_20.08.2018	0.00073272	0.00371116	0.000875031	0.00108012	[-1]	Group082	17.7258	159	[AKR1C3, ANK1, ANK3, ANKRD28, AP3B1, AP3B2, AP3M1, AREG, ASPM, ATG4C, ATM, BAX, BBC3, BBS1, BBS7, BCL2L11, BECN1, BLOC1S5, BRCA2, BSG, C2CD4A, CACNB2, CADPS2, CALCR, CAV1, CCNB1, CD59, CDCA5, CDCA8, CDK5RAP2, CENPA, CENPE, CEP55, CEP57, CHM, CHMP1B, CHMP6, CLASP1, CLIP1, CTSC, CTSZ, DENND1A, DLG1, DLGAP5, DPYSL2, DRD1, EFR3B, EHD3, EMP2, ESPL1, F8, FGF13, GAS6, GATA2, GCC2, GOSR2, GPHN, GPSM2, HA…
CUSTOM:GO_ORGANELLE_LOCALIZATION	GO_ORGANELLE_LOCALIZATION	CUSTOM_c5.bp.v6.2.symbols BP.gmt_20.08.2018	0.0011362	0.00529068	0.000875031	0.00108012	[-1]	Group082	19.5652	81	[ANKRD28, AP3B1, AP3B2, AP3M1, AREG, ASPM, ATM, AURKA, BBS7, BECN1, BIRC5, BLOC1S5, BRCA2, C2CD4A, CADPS2, CCNB1, CD59, CDCA5, CDCA8, CDK5RAP2, CENPA, CENPE, CENPF, CEP55, CHMP1B, CHMP6, CLASP1, CTSC, CTSZ, DENND1A, DLG1, DLGAP5, DOCK7, DPYSL2, ESPL1, F8, GATA2, GEM, GOSR2, GPSM2, HAP1, IFT20, KIF14, KIF18A, KIF22, KIF23, KIF2C, KIF3C, KIFC1, LLGL1, LYN, MAP4, MAPT, MLH1, MYO5B, NDC80, NR4A3, NUS…
CUSTOM:GO_PROTEIN_SUMOYLATION	GO_PROTEIN_SUMOYLATION	CUSTOM_c5.bp.v6.2.symbols BP.gmt_20.08.2018	3.6448e-08	5.91154e-07	1.77738e-06	4.25493e-06	[-1]	Group083	33.913	39	[AURKB, BIRC5, BLM, BRCA1, CBX4, CDCA8, MDC1, MDM2, NDC1, NSMCE1, NSMCE2, NSMCE4A, NUP107, NUP155, NUP205, NUP35, NUP37, NUP43, NUP62, NUP85, NUPL2, PARP1, PHC3, PML, POM121, POM121C, SAE1, SCMH1, SENP1, SMC1A, SMC3, SP100, STAG1, STAG2, SUMO3, TOP2A, WRN, XPC, XRCC4]
CUSTOM:GO_PEPTIDYL_AMINO_ACID_MODIFICATION	GO_PEPTIDYL_AMINO_ACID_MODIFICATION	CUSTOM_c5.bp.v6.2.symbols BP.gmt_20.08.2018	1.77738e-06	2.12036e-05	1.77738e-06	4.25493e-06	[-1]	Group083	19.6429	165	[ABI1, AGBL5, AGTPBP1, ASH1L, ASPH, ATF2, ATM, ATP7A, ATR, AURKA, AURKB, BCL2, BIRC5, BLM, BRCA1, BRCA2, BRPF1, BTC, CAMK2D, CBX4, CCNB1, CDC7, CDCA8, CDK1, CDK2, CHEK1, CHEK2, CLK1, CLSPN, CRTAP, CTH, CUX1, CWC27, DNAJC24, DPH5, DPY19L4, DYRK4, EEF1AKMT2, EFEMP1, EGLN1, EGLN3, EHMT1, ELP4, EPHA2, EPHA7, ERBB2, ERBB3, ERBB4, ETFBKMT, EZH2, FAM76A, FBXO11, FER, FGF18, FGF7, FGFR3, FKBP1B, FKBP5, F…
CUSTOM:GO_PEPTIDYL_LYSINE_MODIFICATION	GO_PEPTIDYL_LYSINE_MODIFICATION	CUSTOM_c5.bp.v6.2.symbols BP.gmt_20.08.2018	9.1188e-06	8.92406e-05	1.77738e-06	4.25493e-06	[-1]	Group083	23.1511	72	[ASH1L, ATF2, ATP7A, AURKB, BIRC5, BLM, BRCA1, BRCA2, BRPF1, CBX4, CDCA8, CTH, EEF1AKMT2, EHMT1, ELP4, ETFBKMT, EZH2, FAM76A, HAT1, HDAC4, JADE1, KAT6B, KMT2C, LDB1, MDC1, MDM2, MECOM, NDC1, NSD1, NSD2, NSMCE1, NSMCE2, NSMCE4A, NUP107, NUP155, NUP205, NUP35, NUP37, NUP43, NUP62, NUP85, NUPL2, PARP1, PER1, PHC3, PML, POM121, POM121C, PRDM16, SAE1, SCMH1, SENP1, SETD2, SETD7, SIRT1, SMC1A, SMC3, SM…
CUSTOM:GO_PROTEIN_COMPLEX_SUBUNIT_ORGANIZATION	GO_PROTEIN_COMPLEX_SUBUNIT_ORGANIZATION	CUSTOM_c5.bp.v6.2.symbols BP.gmt_20.08.2018	1.82258e-10	4.91757e-09	5.7262e-10	2.10404e-09	[-1]	Group084	19.4499	297	[ABI1, ACACA, ADRM1, ADSL, AHNAK, AKAP5, AKR1C1, ANKRD28, ANLN, ANO6, ANP32B, ANP32E, ANXA5, AP2B1, AREG, ARID2, ASPM, ATP7A, ATRX, AURKA, AURKB, BAX, BCAR1, BCL2, BIRC5, BLM, CADPS2, CAMK2D, CARMIL1, CAV1, CCNB1, CD59, CDC14A, CDK1, CENPA, CENPE, CENPF, CENPH, CENPI, CENPJ, CENPK, CENPL, CENPM, CENPN, CENPP, CENPQ, CENPS, CENPT, CENPU, CENPW, CEP192, CEP57, CHAF1A, CHEK2, CHMP1B, CHMP6, CLASP1, …
CUSTOM:GO_PROTEIN_COMPLEX_BIOGENESIS	GO_PROTEIN_COMPLEX_BIOGENESIS	CUSTOM_c5.bp.v6.2.symbols BP.gmt_20.08.2018	2.8592e-07	3.87536e-06	5.7262e-10	2.10404e-09	[-1]	Group084	19.1696	217	[ACACA, ADRM1, ADSL, AHNAK, AKR1C1, ANKRD28, ANLN, ANO6, ANP32B, ANXA5, AP2B1, AREG, ASPM, ATRX, AURKA, AURKB, BAX, BIRC5, BLM, CADPS2, CAMK2D, CAV1, CCNB1, CD59, CDC14A, CDK1, CENPA, CENPE, CENPF, CENPH, CENPI, CENPJ, CENPK, CENPL, CENPM, CENPN, CENPP, CENPQ, CENPS, CENPT, CENPU, CENPW, CEP192, CEP57, CHAF1A, CHEK2, CHMP6, CLASP1, CLGN, CLU, COA1, COLEC12, COX19, CTH, CTSC, CTSZ, DCXR, DNAAF4, E…
CUSTOM:GO_MACROMOLECULAR_COMPLEX_ASSEMBLY	GO_MACROMOLECULAR_COMPLEX_ASSEMBLY	CUSTOM_c5.bp.v6.2.symbols BP.gmt_20.08.2018	1.00939e-06	1.26152e-05	5.7262e-10	2.10404e-09	[-1]	Group084	18.3119	256	[ABCA1, ACACA, ACSL3, ADRM1, ADSL, AHNAK, AKR1C1, ANKRD28, ANLN, ANO6, ANP32B, ANXA5, AP2B1, AREG, ASPM, ATRX, AURKA, AURKB, BAX, BIRC5, BLM, CADPS2, CAMK2D, CAV1, CCNB1, CD2BP2, CD59, CDC14A, CDC45, CDK1, CENPA, CENPE, CENPF, CENPH, CENPI, CENPJ, CENPK, CENPL, CENPM, CENPN, CENPP, CENPQ, CENPS, CENPT, CENPU, CENPW, CEP192, CEP57, CHAF1A, CHEK2, CHMP6, CLASP1, CLGN, CLU, COA1, COLEC12, COX19, CTH…
CUSTOM:GO_REGULATION_OF_CELLULAR_RESPONSE_TO_STRESS	GO_REGULATION_OF_CELLULAR_RESPONSE_TO_STRESS	CUSTOM_c5.bp.v6.2.symbols BP.gmt_20.08.2018	4.52255e-10	1.13536e-08	0.000513428	0.000687472	[-1]	Group085	22.4313	155	[ACKR3, AGR2, AIDA, ARL6IP5, ARMT1, ATM, ATP6V0B, ATP6V1G1, ATR, BABAM2, BAX, BBC3, BCL2L11, BCL2L12, BDKRB2, BECN1, BMP2, BMPR1A, BRCA1, CAMK2D, CAV1, CD44, CDKN2D, CEBPG, CHEK1, CHEK2, CLU, CREBRF, CTGF, DDX39B, DDX5, DEK, DHFR, DLG1, DUSP3, EDA2R, EDN1, ENDOG, EXOC4, EXOC7, F2RL1, FIGN, FIGNL1, FKBP1B, FKTN, FOXM1, FUT8, FZD5, FZD8, GADD45A, GADD45G, GCH1, GPR37, GPS2, GRINA, GSK3B, HIPK2, HMG…
CUSTOM:GO_REGULATION_OF_RESPONSE_TO_DNA_DAMAGE_STIMULUS	GO_REGULATION_OF_RESPONSE_TO_DNA_DAMAGE_STIMULUS	CUSTOM_c5.bp.v6.2.symbols BP.gmt_20.08.2018	8.29597e-09	1.54519e-07	0.000513428	0.000687472	[-1]	Group085	32.4138	47	[ACKR3, ARMT1, ATM, ATR, BABAM2, BCL2L12, BRCA1, CD44, CDKN2D, CEBPG, CHEK1, CHEK2, CLU, DDX39B, DDX5, DEK, FIGN, FIGNL1, FOXM1, HMGB1, MDM2, MGMT, MSX1, MUC1, NKX3-1, NSD2, NSMCE1, NSMCE4A, PARPBP, PMAIP1, PML, POLH, POLQ, RAD51, RAD51AP1, RNASEH2B, RPA2, SIRT1, SLF1, SMYD2, SNAI1, SPIDR, SPRED1, THOC1, TIGAR, TRIAP1, USP1]
CUSTOM:GO_REGULATION_OF_RESPONSE_TO_STRESS	GO_REGULATION_OF_RESPONSE_TO_STRESS	CUSTOM_c5.bp.v6.2.symbols BP.gmt_20.08.2018	0.000513428	0.00277059	0.000513428	0.000687472	[-1]	Group085	16.8937	248	[ABAT, ACKR3, AGR2, AIDA, ANO6, ANXA1, ANXA5, AP2A2, AP2B1, APOD, ARL6IP5, ARMT1, ASH1L, ATM, ATP6V0B, ATP6V1G1, ATR, B2M, BABAM2, BAX, BBC3, BCL2L11, BCL2L12, BDKRB2, BECN1, BMP2, BMPR1A, BRCA1, BTRC, C5, CADM1, CAMK2D, CASK, CAV1, CCL26, CD109, CD14, CD44, CD55, CD59, CDK19, CDKN2D, CEBPG, CHEK1, CHEK2, CLASP1, CLU, COCH, COLEC12, CREBRF, CTGF, CTSL, DDX39B, DDX5, DEK, DHFR, DLG1, DUSP3, EDA2R,…
CUSTOM:GO_REGULATION_OF_CELL_PROLIFERATION	GO_REGULATION_OF_CELL_PROLIFERATION	CUSTOM_c5.bp.v6.2.symbols BP.gmt_20.08.2018	4.80451e-13	2.0398e-11	4.80451e-13	3.03645e-12	[-1]	Group086	20.3209	304	[ABI1, ACER2, ACER3, ACVR1C, ADK, ADM, AGGF1, AHR, AKR1C2, AKR1C3, ANXA1, APOD, AREG, ARNT2, ARX, ASCL1, ASPH, ASPM, ATF2, ATF3, ATM, ATP8A2, BAX, BCL11B, BCL2, BDKRB2, BECN1, BIRC5, BIRC6, BMP2, BMPR1A, BMPR1B, BMPR2, BNIPL, BRCA1, BRCA2, BRIP1, BTC, BTG1, BTG2, CAMK2D, CASK, CAV1, CCL26, CCNA2, CCNB1, CCPG1, CD109, CD55, CD59, CD81, CDC20, CDC6, CDC7, CDCA7, CDCA7L, CDK1, CDK2, CDK4, CDKN1A, CD…
CUSTOM:GO_NEGATIVE_REGULATION_OF_CELL_PROLIFERATION	GO_NEGATIVE_REGULATION_OF_CELL_PROLIFERATION	CUSTOM_c5.bp.v6.2.symbols BP.gmt_20.08.2018	1.05811e-09	2.34983e-08	4.80451e-13	3.03645e-12	[-1]	Group086	22.5505	145	[ABI1, ACVR1C, ADM, APOD, ASPH, ATF2, ATM, ATP8A2, BAX, BCL11B, BCL2, BDKRB2, BECN1, BMP2, BMPR1B, BMPR2, BNIPL, BRCA2, BRIP1, BTG1, BTG2, CASK, CAV1, CD109, CDC6, CDKN1A, CDKN1C, CDKN2C, CDKN2D, CDKN3, CEBPA, CTBP2, CTSV, DHRS2, DLG1, DLL4, ERBB2, ERBB4, ESR1, FABP6, FBXO2, FKTN, FNTB, FOSL1, FRK, FZD5, GAL, GATA2, GJA1, GLI3, GPNMB, HDAC4, HES1, HIST1H2AE, HLA-DRB1, HLA-DRB3, HLA-DRB4, HLA-DRB5…
CUSTOM:GO_POSITIVE_REGULATION_OF_CELL_PROLIFERATION	GO_POSITIVE_REGULATION_OF_CELL_PROLIFERATION	CUSTOM_c5.bp.v6.2.symbols BP.gmt_20.08.2018	4.41943e-06	4.72551e-05	4.80451e-13	3.03645e-12	[-1]	Group086	19.5332	159	[ACER2, ACER3, ADK, ADM, AGGF1, AKR1C2, AKR1C3, ANXA1, AREG, ARNT2, ASCL1, ASPM, ATF3, BCL2, BIRC5, BIRC6, BMP2, BMPR1A, BMPR2, BTC, CAMK2D, CAV1, CCL26, CCNA2, CCNB1, CCPG1, CD55, CD59, CD81, CDC20, CDC6, CDC7, CDCA7L, CDK1, CDK2, CDK4, CDKN1A, CGA, CIP2A, CLU, CRIP2, CTGF, CTSH, DDX39B, DLG1, DLL4, DPP4, EDN1, EFEMP1, EGFL7, EGR3, EMP2, ERBB2, ERBB4, ESR1, FER, FGF18, FGF7, FGFR3, FN1, FNTB, FO…
CUSTOM:GO_REGULATION_OF_CELL_JUNCTION_ASSEMBLY	GO_REGULATION_OF_CELL_JUNCTION_ASSEMBLY	CUSTOM_c5.bp.v6.2.symbols BP.gmt_20.08.2018	0.000680756	0.00348465	8.53923e-05	0.000140542	[-1]	Group087	29.4118	20	[APOD, BCAS3, CAV1, CLASP1, EFNA5, FMN1, FZD5, GJA1, ITGB1BP1, LDB1, LIMS1, PKP2, PRKCH, PTK2, RAP1A, SDC4, SNAI1, THBS1, WDPCP, WNT4]
CUSTOM:GO_REGULATION_OF_CELL_SUBSTRATE_ADHESION	GO_REGULATION_OF_CELL_SUBSTRATE_ADHESION	CUSTOM_c5.bp.v6.2.symbols BP.gmt_20.08.2018	0.000828329	0.00410891	8.53923e-05	0.000140542	[-1]	Group087	23.1214	40	[ACER2, AGR2, APOD, BCAS3, BCL2, CARMIL1, CASK, CCDC80, CCL28, CLASP1, EFNA5, EMP2, FMN1, FN1, GSK3B, HACD1, ITGB1BP1, JAK2, LDB1, LGALS1, LIMS1, NET1, NF1, NINJ1, PIK3CB, PIK3R1, PLAU, PLEKHA2, PRKCE, PTK2, RELL2, RSU1, SDC4, SEMA3E, ST6GAL1, THBS1, UTRN, VTN, WDPCP, WNT4]
CUSTOM:GO_REGULATION_OF_CELL_MATRIX_ADHESION	GO_REGULATION_OF_CELL_MATRIX_ADHESION	CUSTOM_c5.bp.v6.2.symbols BP.gmt_20.08.2018	7.70607e-05	0.000561803	8.53923e-05	0.000140542	[-1]	Group087	30	27	[ACER2, APOD, BCAS3, BCL2, CASK, CCL28, CLASP1, EFNA5, EMP2, FMN1, GSK3B, ITGB1BP1, LDB1, LIMS1, NF1, NINJ1, PIK3CB, PIK3R1, PLAU, PLEKHA2, PTK2, SDC4, SEMA3E, THBS1, UTRN, WDPCP, WNT4]
CUSTOM:GO_POSITIVE_REGULATION_OF_CELL_DIVISION	GO_POSITIVE_REGULATION_OF_CELL_DIVISION	CUSTOM_c5.bp.v6.2.symbols BP.gmt_20.08.2018	8.01225e-07	1.019e-05	3.55693e-07	9.52535e-07	[-1]	Group088	30.303	40	[ANAPC10, AURKA, AURKB, BECN1, BIRC5, BTC, CDC6, CDCA5, CIT, DLGAP5, ECT2, EDN1, ESPL1, FBXO5, FGF7, IGF2, ITGB1BP1, KIF14, KIF20B, KIF23, MACC1, MDK, MSX1, NKX3-1, NSMCE2, NUSAP1, PDGFA, PGF, PHIP, PKP4, PLCB1, PRKCE, RACGAP1, RANBP1, RB1, RGCC, SLF1, SVIL, UBE2C, WNT4]
CUSTOM:GO_REGULATION_OF_CYTOKINESIS	GO_REGULATION_OF_CYTOKINESIS	CUSTOM_c5.bp.v6.2.symbols BP.gmt_20.08.2018	0.000337063	0.00194232	3.55693e-07	9.52535e-07	[-1]	Group088	31.25	20	[AURKA, AURKB, BECN1, BIRC6, BRCA2, CDC6, CIT, E2F8, ECT2, KIF14, KIF20B, KIF23, KLHL21, PKP4, PLK3, PRKCE, RACGAP1, SVIL, TEX14, UVRAG]
GO:0032465	regulation of cytokinesis	GO_BiologicalProcess-EBI-UniProt-GOA_28.08.2018_00h00	0.000494651	0.00269445	3.55693e-07	9.52535e-07	[4, 5, 6]	Group088	26.1261	29	[AURKA, AURKB, BECN1, BIRC6, BRCA2, CABYR, CDC6, CIT, CRYBG1, E2F8, ECT2, FANCD2, KIF14, KIF20A, KIF20B, KIF23, KLHL13, KLHL21, KLHL9, NUP62, PKP4, PLK3, PRC1, PRKCE, RACGAP1, SETD2, SVIL, TEX14, UVRAG]
CUSTOM:GO_ESTABLISHMENT_OR_MAINTENANCE_OF_CELL_POLARITY	GO_ESTABLISHMENT_OR_MAINTENANCE_OF_CELL_POLARITY	CUSTOM_c5.bp.v6.2.symbols BP.gmt_20.08.2018	0.000195134	0.00122202	7.4751e-06	1.59603e-05	[-1]	Group089	25.5319	36	[AMOT, AMOTL1, ANK1, CAP2, CDK5RAP2, CENPA, CLASP1, CLIC4, DLG1, DOCK7, DST, ERBIN, FAT1, FGF13, FRMD4A, FSCN1, GPSM2, GSK3B, HES1, KIF2C, LIN7B, LLGL1, MAP4, MPP7, NDC80, NEK3, PARD3, PARVA, PTK2, RAB11FIP2, SDCCAG8, SHTN1, SPAG5, SYNE2, WDR81, WEE1]
CUSTOM:GO_SPINDLE_LOCALIZATION	GO_SPINDLE_LOCALIZATION	CUSTOM_c5.bp.v6.2.symbols BP.gmt_20.08.2018	0.000332904	0.00192219	7.4751e-06	1.59603e-05	[-1]	Group089	36.8421	14	[ASPM, CDK5RAP2, CENPA, CLASP1, ESPL1, GPSM2, LLGL1, MAP4, NDC80, NUSAP1, SPAG5, SPIRE1, SPIRE2, WDR81]
CUSTOM:GO_ESTABLISHMENT_OF_CELL_POLARITY	GO_ESTABLISHMENT_OF_CELL_POLARITY	CUSTOM_c5.bp.v6.2.symbols BP.gmt_20.08.2018	0.000889277	0.00435143	7.4751e-06	1.59603e-05	[-1]	Group089	27.2727	24	[AMOT, AMOTL1, CDK5RAP2, CENPA, CLASP1, DOCK7, FGF13, FRMD4A, FSCN1, GPSM2, GSK3B, HES1, LLGL1, MAP4, MPP7, NDC80, NEK3, PARD3, PTK2, RAB11FIP2, SDCCAG8, SPAG5, WDR81, WEE1]
GO:0051293	establishment of spindle localization	GO_BiologicalProcess-EBI-UniProt-GOA_28.08.2018_00h00	0.000922771	0.00447738	7.4751e-06	1.59603e-05	[4, 5, 6]	Group089	32.6087	15	[CDK5RAP2, CENPA, CLASP1, CRIP2, ELP4, ESPL1, GPSM2, MAP4, MOCOS, NDC80, NUSAP1, SPAG5, SPIRE1, SPIRE2, TET2]
CUSTOM:GO_RESPONSE_TO_IONIZING_RADIATION	GO_RESPONSE_TO_IONIZING_RADIATION	CUSTOM_c5.bp.v6.2.symbols BP.gmt_20.08.2018	8.29597e-09	1.54519e-07	5.72953e-08	1.64594e-07	[-1]	Group090	32.4138	47	[AEN, ANXA1, ATM, ATR, BABAM2, BAX, BCL2, BLM, BRCA1, BRCA2, CAV1, CDKN1A, CHEK2, DNMT1, ECT2, FANCD2, FIGNL1, GADD45A, IKBIP, INTS7, MGMT, MSH2, NET1, NIPBL, PMAIP1, PML, POLG, PRKDC, RAD51, RAD51AP1, RAD51B, RAD54B, RAD54L, RFWD2, RRM1, SIRT1, SPIDR, THBD, TICRR, TIGAR, TMEM109, TOPBP1, TP63, WRN, XRCC4, XRCC5, XRCC6]
CUSTOM:GO_AGING	GO_AGING	CUSTOM_c5.bp.v6.2.symbols BP.gmt_20.08.2018	4.44741e-05	0.000349855	5.72953e-08	1.64594e-07	[-1]	Group090	23.1061	61	[ABAT, ADM, APOD, ASS1, ATM, ATP2B1, ATP8A2, ATR, AURKB, BAX, BBC3, BCL2, BRCA2, CAV1, CDK1, CDKN1A, CDKN1C, CHEK1, CHEK2, CLU, CP, CTGF, CTSC, CTSV, CYP1A1, DNMT1, EDN1, ENDOG, ENO3, FAS, FURIN, GSK3B, ID2, IL6, JUN, LIMS1, MBD1, MSH2, MSH6, NSMCE2, NUP62, OPA1, PML, POLG, PPP1R9A, RAD54B, RAD54L, RXRA, SEC63, SIN3A, SIRT1, SLC18A2, SLC1A2, SOD2, STAT3, TBX2, TBX3, TIMP2, TIMP3, TP63, WRN]
CUSTOM:GO_RESPONSE_TO_GAMMA_RADIATION	GO_RESPONSE_TO_GAMMA_RADIATION	CUSTOM_c5.bp.v6.2.symbols BP.gmt_20.08.2018	6.97163e-05	0.00051214	5.72953e-08	1.64594e-07	[-1]	Group090	36	18	[ATM, ATR, BAX, BCL2, BRCA2, CAV1, CHEK2, FANCD2, PML, POLG, PRKDC, RAD51, TIGAR, TMEM109, TP63, WRN, XRCC5, XRCC6]
CUSTOM:GO_CELL_AGING	GO_CELL_AGING	CUSTOM_c5.bp.v6.2.symbols BP.gmt_20.08.2018	0.000565055	0.00298229	5.72953e-08	1.64594e-07	[-1]	Group090	29.8507	20	[ATM, ATR, BCL2, BRCA2, CAV1, CDK1, CDKN1A, CHEK1, CHEK2, ID2, LIMS1, NSMCE2, NUP62, OPA1, PML, SIRT1, TBX2, TBX3, TP63, WRN]
CUSTOM:GO_RELEASE_OF_CYTOCHROME_C_FROM_MITOCHONDRIA	GO_RELEASE_OF_CYTOCHROME_C_FROM_MITOCHONDRIA	CUSTOM_c5.bp.v6.2.symbols BP.gmt_20.08.2018	0.000330689	0.00191323	0.00043997	0.000615179	[-1]	Group091	45.4545	10	[BAX, BBC3, BCL2, CLU, GGCT, IFI6, JUN, PMAIP1, SFN, SOD2]
CUSTOM:GO_APOPTOTIC_MITOCHONDRIAL_CHANGES	GO_APOPTOTIC_MITOCHONDRIAL_CHANGES	CUSTOM_c5.bp.v6.2.symbols BP.gmt_20.08.2018	0.000663213	0.00341301	0.00043997	0.000615179	[-1]	Group091	31.5789	18	[ATF2, BAX, BBC3, BCL2, BCL2L11, CLU, ERBB4, EYA2, GGCT, IFI6, IFIT2, JUN, MOAP1, PMAIP1, RTL10, SFN, SLC25A4, SOD2]
CUSTOM:GO_POSITIVE_REGULATION_OF_MITOCHONDRIAL_MEMBRANE_PERMEABILITY	GO_POSITIVE_REGULATION_OF_MITOCHONDRIAL_MEMBRANE_PERMEABILITY	CUSTOM_c5.bp.v6.2.symbols BP.gmt_20.08.2018	0.00158595	0.0070549	0.00043997	0.000615179	[-1]	Group091	44.4444	8	[ATF2, BAX, BBC3, BCL2L11, EYA2, MOAP1, PMAIP1, RTL10]
GO:0001836	release of cytochrome c from mitochondria	GO_BiologicalProcess-EBI-UniProt-GOA_28.08.2018_00h00	0.000411885	0.00231796	0.00043997	0.000615179	[4, 5, 6]	Group091	29.1139	23	[BAX, BBC3, BCL2, BCL2L11, CLU, GGCT, IFI6, IL6, JUN, MLLT11, MOAP1, OPA1, PDSS2, PINK1, PMAIP1, REXO2, SFN, SOD2, SOS1, TNFSF10, TRIAP1, UTRN, WDR35]
CUSTOM:GO_RESPONSE_TO_ABIOTIC_STIMULUS	GO_RESPONSE_TO_ABIOTIC_STIMULUS	CUSTOM_c5.bp.v6.2.symbols BP.gmt_20.08.2018	1.81101e-10	4.93244e-09	1.81101e-10	7.7335e-10	[-1]	Group092	20.8984	214	[ABAT, ADAM2, ADIRF, ADM, ADRB1, AEN, AKAP5, ANXA1, APOLD1, ARNT2, ASCL1, ASNS, ATF2, ATM, ATP2B1, ATP8A2, ATR, AURKB, BABAM2, BAX, BBC3, BCL2, BDKRB2, BECN1, BLM, BMP2, BRCA1, BRCA2, BTG2, CA2, CACNA2D4, CAMK2D, CAPN2, CAV1, CCNA2, CCNB1, CD14, CDC25A, CDK2, CDK4, CDKN1A, CDKN2D, CHEK1, CHEK2, CITED2, CLU, CPEB4, CRADD, CTGF, CXCR4, CYP1A1, DDIT4, DENND5B, DNAJA4, DNMT1, DPP4, DRD1, DTL, DUSP1, …
CUSTOM:GO_RESPONSE_TO_RADIATION	GO_RESPONSE_TO_RADIATION	CUSTOM_c5.bp.v6.2.symbols BP.gmt_20.08.2018	5.20437e-09	1.02211e-07	1.81101e-10	7.7335e-10	[-1]	Group092	24.4552	101	[ADAM2, ADIRF, AEN, ANXA1, ASNS, ATM, ATP8A2, ATR, AURKB, BABAM2, BAX, BCL2, BLM, BRCA1, BRCA2, CACNA2D4, CAV1, CDC25A, CDKN1A, CDKN2D, CHEK1, CHEK2, CLU, DNMT1, DRD1, DTL, DUSP1, ECT2, ELOVL4, ERCC4, EYS, FANCD2, FEN1, FIGNL1, GADD45A, GNAQ, GTF2H2, HIST3H2A, ID2, IFT20, IGF2, IKBIP, INTS7, JUN, MAP3K20, MAP4K3, MDM2, MEIS2, MGMT, MSH2, MSH6, NDRG4, NEDD4, NET1, NF1, NIPBL, PBK, PCLAF, PER1, PIK…
CUSTOM:GO_RESPONSE_TO_OXYGEN_LEVELS	GO_RESPONSE_TO_OXYGEN_LEVELS	CUSTOM_c5.bp.v6.2.symbols BP.gmt_20.08.2018	1.83589e-06	2.18116e-05	1.81101e-10	7.7335e-10	[-1]	Group092	23.7942	74	[ABAT, ADM, APOLD1, ARNT2, ATM, BBC3, BCL2, BDKRB2, BECN1, BMP2, CAMK2D, CAPN2, CAV1, CCNA2, CCNB1, CDK4, CDKN1A, CITED2, CPEB4, CTGF, CXCR4, CYP1A1, DDIT4, DPP4, DRD1, EDN1, EGLN1, EGLN3, EIF4EBP1, ENDOG, EPAS1, FAS, HIPK2, HMOX1, HSD11B2, ITGA2, ITPR2, KCNK2, KCNMA1, LDHA, LIPC, MDM2, MMP13, MTHFR, NF1, NKX3-1, NR4A2, OXTR, PAK1, PAM, PDGFA, PDK1, PDK3, PGF, PINK1, PLAT, PLAU, PLK3, PLOD2, PMAI…
CUSTOM:GO_RESPONSE_TO_LIGHT_STIMULUS	GO_RESPONSE_TO_LIGHT_STIMULUS	CUSTOM_c5.bp.v6.2.symbols BP.gmt_20.08.2018	0.00157653	0.00702382	1.81101e-10	7.7335e-10	[-1]	Group092	20.7143	58	[ADAM2, ASNS, ATP8A2, ATR, AURKB, BAX, BCL2, BRCA2, CACNA2D4, CDC25A, CDKN1A, CDKN2D, CHEK1, CLU, DRD1, DTL, DUSP1, ELOVL4, ERCC4, EYS, FEN1, GNAQ, GTF2H2, HIST3H2A, ID2, IFT20, MAP4K3, MDM2, MEIS2, MSH2, MSH6, NDRG4, NEDD4, NF1, PBK, PCLAF, PER1, PIK3R1, PMAIP1, PML, POLG, POLH, PRIMPOL, PTPRK, RAD18, SGK1, SIK1, SIRT1, SLC1A2, SLC4A10, TIPIN, TP53INP1, TP63, TRIAP1, USP1, WRN, XPC, ZRANB3]
CUSTOM:GO_ESTABLISHMENT_OF_LOCALIZATION_IN_CELL	GO_ESTABLISHMENT_OF_LOCALIZATION_IN_CELL	CUSTOM_c5.bp.v6.2.symbols BP.gmt_20.08.2018	3.04602e-05	0.000254895	1.05257e-06	2.59854e-06	[-1]	Group093	17.2744	289	[ABCA1, ABCD1, ACACA, AKAP5, AKR1C3, ANK1, ANK3, ANKRD28, AP2A2, AP2B1, AP3B1, AP3B2, AP3M1, AP5M1, AREG, ARFGAP1, ARFGAP3, ARL3, ARL4C, ATF2, ATG4C, ATM, ATP5G2, ATP5S, ATP8A2, ATP9A, ATXN1, BAIAP3, BAX, BBC3, BBS1, BBS7, BCL2, BCL2L11, BECN1, BET1L, BIRC5, BLOC1S5, BNIP1, BRCA2, BSG, C2CD4A, CADPS2, CASK, CCNB1, CCS, CD55, CD59, CDCA5, CDCA8, CDK5RAP2, CENPA, CENPE, CENPF, CEP55, CEP57, CHM, CH…
CUSTOM:GO_PROTEIN_LOCALIZATION	GO_PROTEIN_LOCALIZATION	CUSTOM_c5.bp.v6.2.symbols BP.gmt_20.08.2018	0.000483832	0.00265052	1.05257e-06	2.59854e-06	[-1]	Group093	16.5743	299	[ABCA1, AGAP1, AKAP5, AKR1C3, AMOT, ANK1, ANK3, ANXA1, AP2A2, AP2B1, AP3B1, AP3B2, AP3M1, AP5M1, ARFGAP1, ARFGAP3, ARL3, ARL4C, ARMCX3, ATG10, ATG4C, ATG9A, ATP6V0B, ATP6V1G1, ATR, ATRX, AURKA, AURKB, BAX, BBC3, BBS1, BBS7, BBS9, BCL2L11, BECN1, BET1L, BIRC5, BRCA2, BSG, BUB1B, CACNB2, CADPS2, CALCR, CAV1, CCDC14, CCDC91, CD81, CDK1, CENPA, CENPF, CEP55, CEP57, CEP68, CEP83, CHM, CHMP1B, CHMP6, C…
CUSTOM:GO_SINGLE_ORGANISM_CELLULAR_LOCALIZATION	GO_SINGLE_ORGANISM_CELLULAR_LOCALIZATION	CUSTOM_c5.bp.v6.2.symbols BP.gmt_20.08.2018	0.00073272	0.00371116	1.05257e-06	2.59854e-06	[-1]	Group093	17.7258	159	[AKR1C3, ANK1, ANK3, ANKRD28, AP3B1, AP3B2, AP3M1, AREG, ASPM, ATG4C, ATM, BAX, BBC3, BBS1, BBS7, BCL2L11, BECN1, BLOC1S5, BRCA2, BSG, C2CD4A, CACNB2, CADPS2, CALCR, CAV1, CCNB1, CD59, CDCA5, CDCA8, CDK5RAP2, CENPA, CENPE, CEP55, CEP57, CHM, CHMP1B, CHMP6, CLASP1, CLIP1, CTSC, CTSZ, DENND1A, DLG1, DLGAP5, DPYSL2, DRD1, EFR3B, EHD3, EMP2, ESPL1, F8, FGF13, GAS6, GATA2, GCC2, GOSR2, GPHN, GPSM2, HA…
CUSTOM:GO_ORGANELLE_LOCALIZATION	GO_ORGANELLE_LOCALIZATION	CUSTOM_c5.bp.v6.2.symbols BP.gmt_20.08.2018	0.0011362	0.00529068	1.05257e-06	2.59854e-06	[-1]	Group093	19.5652	81	[ANKRD28, AP3B1, AP3B2, AP3M1, AREG, ASPM, ATM, AURKA, BBS7, BECN1, BIRC5, BLOC1S5, BRCA2, C2CD4A, CADPS2, CCNB1, CD59, CDCA5, CDCA8, CDK5RAP2, CENPA, CENPE, CENPF, CEP55, CHMP1B, CHMP6, CLASP1, CTSC, CTSZ, DENND1A, DLG1, DLGAP5, DOCK7, DPYSL2, ESPL1, F8, GATA2, GEM, GOSR2, GPSM2, HAP1, IFT20, KIF14, KIF18A, KIF22, KIF23, KIF2C, KIF3C, KIFC1, LLGL1, LYN, MAP4, MAPT, MLH1, MYO5B, NDC80, NR4A3, NUS…
CUSTOM:GO_DNA_SYNTHESIS_INVOLVED_IN_DNA_REPAIR	GO_DNA_SYNTHESIS_INVOLVED_IN_DNA_REPAIR	CUSTOM_c5.bp.v6.2.symbols BP.gmt_20.08.2018	4.21003e-12	1.50054e-10	7.94786e-12	3.92426e-11	[-1]	Group094	47.2973	35	[ATM, BARD1, BLM, BRCA1, BRCA2, BRIP1, CDKN2D, DNA2, DTL, EXO1, ISG15, MRE11, NBN, PCLAF, POLA1, POLD3, POLE2, POLH, POLK, PRIMPOL, RAD51, RAD51AP1, RAD51B, RBBP8, RFC2, RFC3, RFC4, RFC5, RMI1, RMI2, RPA2, RPA3, SIRT1, USP43, WRN]
CUSTOM:GO_DNA_BIOSYNTHETIC_PROCESS	GO_DNA_BIOSYNTHETIC_PROCESS	CUSTOM_c5.bp.v6.2.symbols BP.gmt_20.08.2018	1.44485e-09	3.18418e-08	7.94786e-12	3.92426e-11	[-1]	Group094	35.5372	43	[ATM, BARD1, BLM, BRCA1, BRCA2, BRIP1, CDKN2D, CENPF, CTGF, DNA2, DTL, EXO1, ISG15, LIN9, MRE11, NBN, PCLAF, POLA1, POLA2, POLD3, POLE2, POLG, POLH, POLK, POLQ, POT1, PRIMPOL, RAD51, RAD51AP1, RAD51B, RBBP8, RFC2, RFC3, RFC4, RFC5, RMI1, RMI2, RPA2, RPA3, SIRT1, TK1, USP43, WRN]
CUSTOM:GO_STRAND_DISPLACEMENT	GO_STRAND_DISPLACEMENT	CUSTOM_c5.bp.v6.2.symbols BP.gmt_20.08.2018	2.11577e-09	4.42625e-08	7.94786e-12	3.92426e-11	[-1]	Group094	65.3846	17	[ATM, BARD1, BLM, BRCA1, BRCA2, BRIP1, DNA2, EXO1, MRE11, NBN, RAD51, RAD51AP1, RAD51B, RBBP8, RMI1, RMI2, WRN]
CUSTOM:GO_RECOMBINATIONAL_REPAIR	GO_RECOMBINATIONAL_REPAIR	CUSTOM_c5.bp.v6.2.symbols BP.gmt_20.08.2018	2.71817e-08	4.50997e-07	7.94786e-12	3.92426e-11	[-1]	Group094	38.75	31	[ATM, BLM, BRCA1, BRCA2, CDC45, CDC7, ERCC4, FEN1, GEN1, GINS2, MCM8, MCM9, MMS22L, MRE11, NBN, NSMCE1, NSMCE2, PARP1, POLQ, RAD51, RAD51AP1, RAD51B, RAD54B, RAD54L, RBBP8, RECQL, RPA2, RPA3, SFPQ, SFR1, SPIDR]
CUSTOM:GO_MITOTIC_CHROMOSOME_CONDENSATION	GO_MITOTIC_CHROMOSOME_CONDENSATION	CUSTOM_c5.bp.v6.2.symbols BP.gmt_20.08.2018	1.89037e-05	0.000167408	0.00346474	0.00346474	[-1]	Group095	64.2857	9	[AKAP8L, CDCA5, NCAPD2, NCAPD3, NCAPG, NCAPH, NUSAP1, SMC2, SMC4]
CUSTOM:GO_CHROMOSOME_CONDENSATION	GO_CHROMOSOME_CONDENSATION	CUSTOM_c5.bp.v6.2.symbols BP.gmt_20.08.2018	0.00011789	0.000802708	0.00346474	0.00346474	[-1]	Group095	41.9355	13	[AKAP8L, CCNB1, CDCA5, CDK1, NCAPD2, NCAPD3, NCAPG, NCAPG2, NCAPH, NUSAP1, SMC2, SMC4, TOP2A]
GO:0007076	mitotic chromosome condensation	GO_BiologicalProcess-EBI-UniProt-GOA_28.08.2018_00h00	0.000453062	0.00252021	0.00346474	0.00346474	[4, 5, 6, 7, 8]	Group095	47.3684	9	[AKAP8L, CDCA5, NCAPD2, NCAPD3, NCAPG, NCAPH, NUSAP1, SMC2, SMC4]
GO:0030261	chromosome condensation	GO_BiologicalProcess-EBI-UniProt-GOA_28.08.2018_00h00	0.00176608	0.00773697	0.00346474	0.00346474	[7]	Group095	31.8182	14	[AKAP8L, CCNB1, CDCA5, CDK1, CDKN1A, NCAPD2, NCAPD3, NCAPG, NCAPG2, NCAPH, NUSAP1, SMC2, SMC4, TOP2A]
CUSTOM:GO_DNA_CONFORMATION_CHANGE	GO_DNA_CONFORMATION_CHANGE	CUSTOM_c5.bp.v6.2.symbols BP.gmt_20.08.2018	3.27844e-13	1.41266e-11	1.02943e-12	6.02406e-12	[-1]	Group096	30.7692	84	[AKAP8L, ANP32B, ANXA1, ASH1L, ATRX, BLM, BRIP1, CCNB1, CDC45, CDCA5, CDK1, CENPA, CENPH, CENPI, CENPK, CENPL, CENPM, CENPN, CENPP, CENPQ, CENPS, CENPT, CENPU, CENPW, CHAF1A, DNA2, GINS1, GINS2, GTF2H2, GTF2H4, H1FX, HAT1, HELLS, HIST1H2BD, HIST1H2BE, HIST1H2BF, HIST1H2BG, HIST1H3G, HIST1H4C, HIST1H4D, HIST2H2BE, HIST2H2BF, HJURP, HMGB1, HMGB2, ITGB3BP, KAT6B, KNL1, MCM2, MCM3, MCM6, MCM7, MIS18A…
CUSTOM:GO_DNA_GEOMETRIC_CHANGE	GO_DNA_GEOMETRIC_CHANGE	CUSTOM_c5.bp.v6.2.symbols BP.gmt_20.08.2018	1.48616e-07	2.15606e-06	1.02943e-12	6.02406e-12	[-1]	Group096	37.037	30	[ANXA1, ATRX, BLM, BRIP1, CDC45, DNA2, GINS1, GINS2, GTF2H2, GTF2H4, HMGB1, HMGB2, MCM2, MCM3, MCM6, MCM7, MRE11, NBN, PARP1, PIF1, POT1, RAD51, RAD54B, RECQL, TOP2A, WRN, XPC, XRCC5, XRCC6, ZRANB3]
GO:0032508	DNA duplex unwinding	GO_BiologicalProcess-EBI-UniProt-GOA_28.08.2018_00h00	2.16787e-07	3.00896e-06	1.02943e-12	6.02406e-12	[7]	Group096	37.1795	29	[ANXA1, ATRX, BLM, BRIP1, CCNL1, CDC45, CHMP1B, DNA2, DSCAM, GINS1, GINS2, MCM2, MCM6, MCM7, MRE11, NBN, PIF1, POT1, RAD51, RAD54B, RAD54L, RECQL, TAP1, TAP2, TOP2A, WRN, XRCC5, XRCC6, ZRANB3]
GO:0032392	DNA geometric change	GO_BiologicalProcess-EBI-UniProt-GOA_28.08.2018_00h00	1.04247e-06	1.29724e-05	1.02943e-12	6.02406e-12	[6]	Group096	33.6957	31	[ANXA1, ATRX, BLM, BRIP1, CCNL1, CDC45, CHMP1B, DNA2, DSCAM, GINS1, GINS2, HMGB1, HMGB2, MCM2, MCM6, MCM7, MRE11, NBN, PIF1, POT1, RAD51, RAD54B, RAD54L, RECQL, TAP1, TAP2, TOP2A, WRN, XRCC5, XRCC6, ZRANB3]
GO:0038127	ERBB signaling pathway	GO_BiologicalProcess-EBI-UniProt-GOA_28.08.2018_00h00	0.000487019	0.00266292	0.00132559	0.00154003	[6, 7, 8]	Group097	23.1959	45	[AFAP1L2, AGR2, AREG, BCAR1, BTC, C11orf96, CHMP6, DUSP3, EFEMP1, EPS15, ERBB2, ERBB3, ERBB4, ERBIN, FAM83B, FBXO44, FER, GPRC5A, HAP1, HBEGF, HIP1, HSP90AA1, KIF16B, LGMN, MAGI2, NEU1, NRG4, NUP62, PDK1, PIGU, PIK3R1, PTK2, PTPN2, RASSF2, RNF115, SGCG, SH3KBP1, SNX5, SOS1, SOX9, SRSF5, TBC1D8, TMPO, TRIM37, ZGPAT]
GO:0007173	epidermal growth factor receptor signaling pathway	GO_BiologicalProcess-EBI-UniProt-GOA_28.08.2018_00h00	0.000511185	0.00276365	0.00132559	0.00154003	[7, 8, 9]	Group097	24.0741	39	[AFAP1L2, AGR2, AREG, BCAR1, BTC, C11orf96, CHMP6, DUSP3, EFEMP1, EPS15, ERBIN, FAM83B, FBXO44, FER, GPRC5A, HAP1, HBEGF, HIP1, HSP90AA1, KIF16B, MAGI2, NUP62, PDK1, PIGU, PIK3R1, PTK2, PTPN2, RASSF2, RNF115, SGCG, SH3KBP1, SNX5, SOS1, SOX9, SRSF5, TBC1D8, TMPO, TRIM37, ZGPAT]
GO:0007169	transmembrane receptor protein tyrosine kinase signaling pathway	GO_BiologicalProcess-EBI-UniProt-GOA_28.08.2018_00h00	0.00132559	0.00604579	0.00132559	0.00154003	[5, 6, 7]	Group097	17.6136	155	[ABI1, AFAP1L2, AGR2, ALG2, AP2A2, AP2B1, APOBEC3A, APOD, AREG, ATP6V0B, ATP6V1G1, BCAR1, BDKRB2, BLNK, BMP2, BTC, C11orf96, CDK4, CEP57, CHMP6, CHN1, COL4A5, CSRNP1, CTGF, CYFIP2, DDIT4, DGKQ, DHRS3, DOCK1, DUSP3, EFEMP1, EFNA5, EFNB3, EIF4EBP1, ELK3, ENPP1, EPHA2, EPHA7, EPS15, ERBB2, ERBB3, ERBB4, ERBIN, FAM20C, FAM83B, FAT4, FBXO44, FER, FGF12, FGF13, FGF18, FGF7, FGFR3, FLRT3, FOXC1, FRK, FS…
GO:0038128	ERBB2 signaling pathway	GO_BiologicalProcess-EBI-UniProt-GOA_28.08.2018_00h00	0.00205886	0.00880583	0.00132559	0.00154003	[7, 8, 9]	Group097	32.5	13	[BTC, ERBB2, ERBB3, ERBB4, ERBIN, HBEGF, HSP90AA1, NEU1, NRG4, PIGU, PIK3R1, SOS1, TMPO]
CUSTOM:GO_SPHINGOLIPID_METABOLIC_PROCESS	GO_SPHINGOLIPID_METABOLIC_PROCESS	CUSTOM_c5.bp.v6.2.symbols BP.gmt_20.08.2018	0.00120947	0.00558677	0.000915105	0.00112083	[-1]	Group098	23.913	33	[ACER2, ACER3, AGK, ALDH3A2, ARSJ, ASAH1, B4GALNT1, BAX, CERS6, CREM, DEGS2, GM2A, HACD1, HACD2, HTRA2, LARGE1, NEU1, NSMAF, ORMDL2, PLPP1, PPT1, SAMD8, SERINC2, SMPD1, SMPD3, SPHK1, SPNS2, ST3GAL1, ST3GAL4, ST3GAL5, ST6GALNAC2, ST8SIA4, ST8SIA6]
GO:0046467	membrane lipid biosynthetic process	GO_BiologicalProcess-EBI-UniProt-GOA_28.08.2018_00h00	0.00169889	0.0074653	0.000915105	0.00112083	[4, 5, 6]	Group098	22.6744	39	[ACER2, ACER3, AGK, ALDH3A2, ATAD5, B3GNT5, B4GALNT1, CCNA2, CERS6, DEGS2, ELOVL2, ELOVL4, ELOVL5, ELOVL6, HACD1, HACD2, LARGE1, MUC1, NSMAF, ORMDL2, PBK, PEMT, PGF, PIGB, PIGF, PIGK, PIGU, PLPP1, PPP3CA, SAMD8, SMPD1, SMPD3, SPHK1, ST3GAL4, ST3GAL5, ST8SIA4, ST8SIA6, TP53INP2, VANGL1]
CUSTOM:GO_CERAMIDE_METABOLIC_PROCESS	GO_CERAMIDE_METABOLIC_PROCESS	CUSTOM_c5.bp.v6.2.symbols BP.gmt_20.08.2018	0.00193103	0.00835815	0.000915105	0.00112083	[-1]	Group098	27.3973	20	[ACER2, ACER3, AGK, ASAH1, B4GALNT1, CERS6, DEGS2, GM2A, HTRA2, NEU1, NSMAF, ORMDL2, SAMD8, SMPD1, ST3GAL1, ST3GAL4, ST3GAL5, ST6GALNAC2, ST8SIA4, ST8SIA6]
GO:0006665	sphingolipid metabolic process	GO_BiologicalProcess-EBI-UniProt-GOA_28.08.2018_00h00	0.00215956	0.00915514	0.000915105	0.00112083	[4, 5, 6]	Group098	21.875	42	[ACER2, ACER3, AGK, ALDH3A2, ASAH1, B3GALNT1, B4GALNT1, BAX, CCNA2, CERS6, CREM, DEGS2, EGFL7, ELOVL2, ELOVL4, ELOVL5, ELOVL6, GM2A, HACD1, HACD2, HTRA2, LARGE1, MUC1, NEU1, NSMAF, ORMDL2, PBK, PEMT, PLPP1, PPP3CA, PPT1, PTPRH, SAMD8, SERINC2, SMPD1, SMPD3, SPHK1, SPNS2, ST3GAL5, ST8SIA4, ST8SIA6, VANGL1]
GO:0060419	heart growth	GO_BiologicalProcess-EBI-UniProt-GOA_28.08.2018_00h00	0.000275249	0.00162504	0.000275249	0.000418166	[3, 4, 5, 6, 7]	Group099	26.7857	30	[ARID2, BASP1, BMPR1A, CAMK2D, CCNB1, CDK1, CDKN1A, CITED2, DDX39A, DDX39B, EDN1, ERBB4, FGF13, FOXC1, FOXP1, GJA1, HEXIM1, HEY2, JARID2, KCNK2, MEIS1, NDRG4, PAK1, PARP2, PDLIM5, PIM1, RGS2, RXRA, TBX2, TGFBR1]
GO:0060038	cardiac muscle cell proliferation	GO_BiologicalProcess-EBI-UniProt-GOA_28.08.2018_00h00	0.000292568	0.00171676	0.000275249	0.000418166	[4, 5, 6, 7, 8, 9]	Group099	31.746	20	[ARID2, BMPR1A, CCNB1, CDK1, CDKN1A, CITED2, ERBB4, FGF13, FOXC1, FOXP1, GJA1, HEY2, JARID2, KCNK2, MEIS1, NDRG4, PIM1, RXRA, TBX2, TGFBR1]
GO:0060420	regulation of heart growth	GO_BiologicalProcess-EBI-UniProt-GOA_28.08.2018_00h00	0.000466741	0.00258634	0.000275249	0.000418166	[4, 5, 6, 7, 8]	Group099	28.75	23	[BASP1, BMPR1A, CCNB1, CDK1, CDKN1A, CITED2, DDX39A, DDX39B, EDN1, ERBB4, FGF13, FOXP1, GJA1, HEY2, JARID2, KCNK2, MEIS1, PAK1, PARP2, PIM1, RGS2, TBX2, TGFBR1]
GO:0060043	regulation of cardiac muscle cell proliferation	GO_BiologicalProcess-EBI-UniProt-GOA_28.08.2018_00h00	0.000795448	0.00397311	0.000275249	0.000418166	[3, 4, 5, 6, 7, 8, 9, 10, 11]	Group099	32	16	[BMPR1A, CCNB1, CDK1, CDKN1A, CITED2, ERBB4, FGF13, FOXP1, GJA1, HEY2, JARID2, KCNK2, MEIS1, PIM1, TBX2, TGFBR1]
GO:0030334	regulation of cell migration	GO_BiologicalProcess-EBI-UniProt-GOA_28.08.2018_00h00	2.11791e-05	0.000185848	8.36115e-05	0.000139059	[4, 5, 6]	Group100	18.457	189	[ABHD2, ACKR3, ACVR1C, ALG2, AMOT, AMOTL1, ANKHD1, ANO6, ANXA1, APOD, ARHGEF39, ARID2, ATM, ATP5G2, ATP7A, ATR, BCAR1, BCAS3, BCL2, BMP2, BMPR1A, BMPR2, C5, CAMK1D, CAMK2D, CARMIL1, CAV1, CCL26, CCL28, CCNA2, CEMIP, CGA, CHN1, CITED2, CLASP1, CLIC4, CREB3L4, CTSH, DAB2, DCPS, DLL4, DOCK1, DOCK4, DOCK7, DRD1, DTNA, DUSP3, EDN1, ELP4, ELP6, EMP2, ENC1, EPHA2, EPPK1, ERBB4, EVL, F2RL1, FAM83H, FBXO5…
CUSTOM:GO_REGULATION_OF_CELLULAR_COMPONENT_MOVEMENT	GO_REGULATION_OF_CELLULAR_COMPONENT_MOVEMENT	CUSTOM_c5.bp.v6.2.symbols BP.gmt_20.08.2018	0.000419241	0.00235477	8.36115e-05	0.000139059	[-1]	Group100	18.2879	141	[ABHD2, ACVR1C, AMOT, AMOTL1, ANO6, ANXA1, ANXA5, APOD, ARHGEF39, BCAR1, BCAS3, BCL2, BMP2, BMPR2, BTC, C5, CAMK1D, CAMK2D, CARMIL1, CAV1, CCL26, CCL28, CD81, CEMIP, CGA, CITED2, CLASP1, CLIC4, CTSH, CXCR4, DAB2, DLL4, DOCK4, DOCK7, DRD1, DSC2, DSCAM, EDN1, EFEMP1, ELP6, EMP2, EPHA2, ERBB2, ERBB3, ERBB4, EVL, F2RL1, FAM83H, FER, FGF18, FGF7, FN1, FOXP1, FURIN, GAS6, GLIPR2, GSK3B, GTSE1, HAP1, HB…
GO:0030335	positive regulation of cell migration	GO_BiologicalProcess-EBI-UniProt-GOA_28.08.2018_00h00	0.000474207	0.00261766	8.36115e-05	0.000139059	[4, 5, 6, 7]	Group100	18.7801	117	[ACKR3, ALG2, AMOTL1, ANO6, ANXA1, ARHGEF39, ATM, ATP5G2, ATP7A, BCAR1, BCAS3, BCL2, BMP2, BMPR2, CAMK1D, CAMK2D, CARMIL1, CAV1, CCL26, CCNA2, CEMIP, CGA, CHN1, CLASP1, CREB3L4, CTSH, DAB2, DOCK1, DOCK4, DOCK7, DRD1, EDN1, ELP6, F2RL1, FAM83H, FBXO5, FER, FGF13, FGF18, FGF7, FN1, FOLH1, FOXP1, GAS6, GATA2, GJA1, GLIPR2, GPNMB, GTSE1, HBEGF, HDAC4, HEXIM1, HMGB1, HMOX1, IGF1R, IGFBP5, IL6, IL6R, I…
GO:2000147	positive regulation of cell motility	GO_BiologicalProcess-EBI-UniProt-GOA_28.08.2018_00h00	0.000702359	0.00358253	8.36115e-05	0.000139059	[3, 4, 5, 6]	Group100	18.5647	119	[ACKR3, ALG2, AMOTL1, ANO6, ANXA1, ARHGEF39, ATM, ATP5G2, ATP7A, BCAR1, BCAS3, BCL2, BMP2, BMPR2, CAMK1D, CAMK2D, CARMIL1, CAV1, CCL26, CCNA2, CEMIP, CGA, CHN1, CLASP1, CREB3L4, CTSH, DAB2, DEFB1, DOCK1, DOCK4, DOCK7, DRD1, EDN1, ELP6, F2RL1, FAM83H, FBXO5, FER, FGF13, FGF18, FGF7, FN1, FOLH1, FOXP1, GAS6, GATA2, GJA1, GLIPR2, GPNMB, GTSE1, HBEGF, HDAC4, HEXIM1, HMGB1, HMOX1, IGF1R, IGFBP5, IL6, …
GO:2001020	regulation of response to DNA damage stimulus	GO_BiologicalProcess-EBI-UniProt-GOA_28.08.2018_00h00	4.78966e-10	1.17184e-08	7.00851e-15	4.81454e-14	[4, 5, 6]	Group101	28.8	72	[ACKR3, ARMT1, ATAD5, ATM, ATR, BABAM2, BCL2, BCL2L12, BRCA1, BTG2, CA8, CD44, CDKN2D, CDKN3, CEBPG, CHEK1, CHEK2, CLU, DDIAS, DDX39A, DDX39B, DDX5, DEK, DEPDC1B, ERCC4, EYA2, FBXO4, FIGN, FIGNL1, FOXM1, HMGB1, KLHL15, KRT6A, LRIF1, MAFK, MAPT, MDM2, MGMT, MRNIP, MSX1, MUC1, NKX3-1, NSD2, NSMCE1, NSMCE4A, PARP1, PARPBP, PMAIP1, PML, POLH, POLK, POLQ, RAD51, RAD51AP1, RAP1A, RNASEH2B, RPA2, S100A9…
CUSTOM:GO_REGULATION_OF_RESPONSE_TO_DNA_DAMAGE_STIMULUS	GO_REGULATION_OF_RESPONSE_TO_DNA_DAMAGE_STIMULUS	CUSTOM_c5.bp.v6.2.symbols BP.gmt_20.08.2018	8.29597e-09	1.54519e-07	7.00851e-15	4.81454e-14	[-1]	Group101	32.4138	47	[ACKR3, ARMT1, ATM, ATR, BABAM2, BCL2L12, BRCA1, CD44, CDKN2D, CEBPG, CHEK1, CHEK2, CLU, DDX39B, DDX5, DEK, FIGN, FIGNL1, FOXM1, HMGB1, MDM2, MGMT, MSX1, MUC1, NKX3-1, NSD2, NSMCE1, NSMCE4A, PARPBP, PMAIP1, PML, POLH, POLQ, RAD51, RAD51AP1, RNASEH2B, RPA2, SIRT1, SLF1, SMYD2, SNAI1, SPIDR, SPRED1, THOC1, TIGAR, TRIAP1, USP1]
GO:2001021	negative regulation of response to DNA damage stimulus	GO_BiologicalProcess-EBI-UniProt-GOA_28.08.2018_00h00	0.00182346	0.0079282	7.00851e-15	4.81454e-14	[3, 4, 5, 6, 7]	Group101	25.5102	25	[ACKR3, ATAD5, BCL2, BCL2L12, CD44, CDKN2D, CHEK2, CLU, DDIAS, DDX39A, DDX39B, ERCC4, KLHL15, LRIF1, MDM2, MUC1, PARPBP, POLH, POLK, POLQ, S100A9, SIRT1, SNAI1, THOC1, TRIAP1]
GO:0008630	intrinsic apoptotic signaling pathway in response to DNA damage	GO_BiologicalProcess-EBI-UniProt-GOA_28.08.2018_00h00	9.93022e-08	1.49315e-06	7.00851e-15	4.81454e-14	[5, 6, 7]	Group101	31.8519	43	[ACKR3, AEN, ATAD5, BAX, BCL2, BCL2L11, BCL2L12, BRCA1, BRCA2, CD44, CDIP1, CDKN1A, CDKN2D, CHEK2, CLU, CRIP2, DDIAS, DDIT4, EPHA2, FANCD2, HIPK2, HMOX1, HTRA2, MLH1, MOAP1, MSH2, MSH6, MUC1, NUPR1, PHLDA3, PIK3R1, PML, PRKDC, RBBP8, REXO2, RPS27L, S100A9, SFN, SIRT1, SNAI1, TMEM109, TP63, TRIAP1]
GO:0033044	regulation of chromosome organization	GO_BiologicalProcess-EBI-UniProt-GOA_28.08.2018_00h00	9.58915e-11	2.88374e-09	1.17181e-10	5.14294e-10	[5, 6]	Group102	25.4673	109	[AKAP8L, ASPM, ASRGL1, ATAD2, ATAD2B, ATM, ATR, ATRNL1, ATRX, AURKB, BECN1, BRCA1, BUB1, BUB1B, BUB3, CAMK2D, CCNB1, CCNL1, CDC20, CDC27, CDC45, CDC6, CDCA5, CDK5RAP2, CDKN3, CDT1, CENPE, CENPF, CHEK1, CRIP2, CRYBG1, CTCFL, DLGAP5, DNAAF4, DNMT1, DUSP1, ERCC4, ESPL1, FBXO4, FBXO5, FEN1, GATA2, GEN1, HDAC8, HECW2, HNRNPA1, HNRNPD, HNRNPU, IGF2, JARID2, KDM4C, LIF, LRIF1, MAD1L1, MAD2L1, MAPT, MCM2…
CUSTOM:GO_REGULATION_OF_CHROMOSOME_ORGANIZATION	GO_REGULATION_OF_CHROMOSOME_ORGANIZATION	CUSTOM_c5.bp.v6.2.symbols BP.gmt_20.08.2018	9.15708e-08	1.39876e-06	1.17181e-10	5.14294e-10	[-1]	Group102	25.8993	72	[AKAP8L, ANAPC10, ATAD2, ATAD2B, ATM, ATR, ATRX, AURKB, BECN1, BRCA1, BUB1, BUB1B, BUB3, CAMK2D, CCNB1, CDC27, CDC45, CDC6, CDCA5, CENPE, CENPF, CHEK1, CTCFL, DLGAP5, DNMT1, DUSP1, ERCC4, ESPL1, FBXO5, GATA2, GEN1, HDAC8, HNRNPA1, HNRNPU, JARID2, LIF, MAD1L1, MAD2L1, MRE11, MTHFR, MUC1, MYB, NBN, NEK2, NEK6, NIPBL, NSD1, NSMCE2, PADI2, PARP1, PHF19, PIF1, PKIB, PML, POT1, PTTG1, PTTG3P, RB1, SETD…
GO:0010638	positive regulation of organelle organization	GO_BiologicalProcess-EBI-UniProt-GOA_28.08.2018_00h00	1.44293e-05	0.000133947	1.17181e-10	5.14294e-10	[4, 5, 6]	Group102	19.2649	152	[ABLIM3, AKAP8L, ANK1, ANKH, ANXA1, APOBEC3A, APOBEC3B, ASAP1, ATM, ATMIN, ATR, ATRX, AURKA, AURKB, BAX, BBC3, BCAS3, BCL2, BCL2L11, BECN1, BRCA1, BTC, CABYR, CARMIL1, CCL26, CCNB1, CDC42EP3, CDCA5, CDK5RAP2, CDKN3, CDT1, CENPJ, CEP135, CEP295, CLASP1, CLIP1, CNOT1, CRIP2, CRYBG1, CTGF, DLG1, DLGAP5, DNAAF4, DNMT1, EDN1, ESPL1, EVL, F2RL1, FBXO4, FBXO44, FEN1, FER, FMN1, FN1, FSCN1, FZD5, GPSM2, …
GO:2001252	positive regulation of chromosome organization	GO_BiologicalProcess-EBI-UniProt-GOA_28.08.2018_00h00	0.00165397	0.00727896	1.17181e-10	5.14294e-10	[5, 6, 7]	Group102	21.5247	48	[AKAP8L, ATM, ATR, ATRX, AURKB, BECN1, BRCA1, CCNB1, CDKN3, CDT1, CRIP2, CRYBG1, DLGAP5, DNAAF4, DNMT1, ESPL1, FBXO4, FEN1, HNRNPA1, HNRNPD, HNRNPU, JARID2, LIF, LRIF1, MRE11, MUC1, MYB, NANOS1, NBN, NEK2, NIPBL, NSMCE2, PARN, PARP4, PEX2, PHF19, PHYH, PINK1, PKIB, PML, POT1, RAD54L, RB1, SFPQ, SIN3A, SIRT1, SLF1, XRCC5]
CUSTOM:GO_PEPTIDYL_LYSINE_MODIFICATION	GO_PEPTIDYL_LYSINE_MODIFICATION	CUSTOM_c5.bp.v6.2.symbols BP.gmt_20.08.2018	9.1188e-06	8.92406e-05	1.09257e-06	2.65577e-06	[-1]	Group103	23.1511	72	[ASH1L, ATF2, ATP7A, AURKB, BIRC5, BLM, BRCA1, BRCA2, BRPF1, CBX4, CDCA8, CTH, EEF1AKMT2, EHMT1, ELP4, ETFBKMT, EZH2, FAM76A, HAT1, HDAC4, JADE1, KAT6B, KMT2C, LDB1, MDC1, MDM2, MECOM, NDC1, NSD1, NSD2, NSMCE1, NSMCE2, NSMCE4A, NUP107, NUP155, NUP205, NUP35, NUP37, NUP43, NUP62, NUP85, NUPL2, PARP1, PER1, PHC3, PML, POM121, POM121C, PRDM16, SAE1, SCMH1, SENP1, SETD2, SETD7, SIRT1, SMC1A, SMC3, SM…
CUSTOM:GO_MEMBRANE_DISASSEMBLY	GO_MEMBRANE_DISASSEMBLY	CUSTOM_c5.bp.v6.2.symbols BP.gmt_20.08.2018	2.66443e-05	0.000228256	1.09257e-06	2.65577e-06	[-1]	Group103	38.2979	18	[AKAP8L, CCNB1, CCNB2, CDK1, NDC1, NEK6, NUP107, NUP155, NUP205, NUP35, NUP37, NUP43, NUP62, NUP85, NUPL2, POM121, POM121C, VRK1]
CUSTOM:GO_REGULATION_OF_CELLULAR_RESPONSE_TO_HEAT	GO_REGULATION_OF_CELLULAR_RESPONSE_TO_HEAT	CUSTOM_c5.bp.v6.2.symbols BP.gmt_20.08.2018	0.000607448	0.00314284	1.09257e-06	2.65577e-06	[-1]	Group103	28.9474	22	[ATM, ATR, CAMK2D, GSK3B, HSBP1, HSP90AA1, NDC1, NUP107, NUP155, NUP205, NUP35, NUP37, NUP43, NUP62, NUP85, NUPL2, POM121, POM121C, RPA2, RPA3, RPTOR, SIRT1]
CUSTOM:GO_TRNA_TRANSPORT	GO_TRNA_TRANSPORT	CUSTOM_c5.bp.v6.2.symbols BP.gmt_20.08.2018	0.00135945	0.00617098	1.09257e-06	2.65577e-06	[-1]	Group103	35.2941	12	[NDC1, NUP107, NUP155, NUP205, NUP35, NUP37, NUP43, NUP62, NUP85, NUPL2, POM121, POM121C]
CUSTOM:GO_PROTEIN_SUMOYLATION	GO_PROTEIN_SUMOYLATION	CUSTOM_c5.bp.v6.2.symbols BP.gmt_20.08.2018	3.6448e-08	5.91154e-07	1.09257e-06	2.65577e-06	[-1]	Group103	33.913	39	[AURKB, BIRC5, BLM, BRCA1, CBX4, CDCA8, MDC1, MDM2, NDC1, NSMCE1, NSMCE2, NSMCE4A, NUP107, NUP155, NUP205, NUP35, NUP37, NUP43, NUP62, NUP85, NUPL2, PARP1, PHC3, PML, POM121, POM121C, SAE1, SCMH1, SENP1, SMC1A, SMC3, SP100, STAG1, STAG2, SUMO3, TOP2A, WRN, XPC, XRCC4]
GO:0042573	retinoic acid metabolic process	GO_BiologicalProcess-EBI-UniProt-GOA_28.08.2018_00h00	4.16051e-06	4.51557e-05	0.00266545	0.00268242	[4, 6, 7, 8, 9]	Group104	48.3871	15	[AKR1C1, AKR1C3, ALDH1A3, CRABP1, CRABP2, CYP1A1, CYP26A1, RDH10, SCPEP1, UGT1A1, UGT1A3, UGT1A6, UGT1A7, UGT1A8, UGT1A9]
CUSTOM:GO_RETINOIC_ACID_METABOLIC_PROCESS	GO_RETINOIC_ACID_METABOLIC_PROCESS	CUSTOM_c5.bp.v6.2.symbols BP.gmt_20.08.2018	4.15479e-06	4.52637e-05	0.00266545	0.00268242	[-1]	Group104	57.1429	12	[ALDH1A3, CRABP1, CRABP2, CYP1A1, CYP26A1, RDH10, SCPEP1, UGT1A1, UGT1A3, UGT1A7, UGT1A8, UGT1A9]
CUSTOM:GO_CELLULAR_HORMONE_METABOLIC_PROCESS	GO_CELLULAR_HORMONE_METABOLIC_PROCESS	CUSTOM_c5.bp.v6.2.symbols BP.gmt_20.08.2018	0.000154517	0.00100698	0.00266545	0.00268242	[-1]	Group104	27.8846	29	[ADM, AKR1B15, AKR1C1, AKR1C2, AKR1C3, ALDH1A3, CRABP1, CRABP2, CYP1A1, CYP26A1, DGAT1, DHRS2, DHRS3, ESR1, FDX1L, FDXR, HSD17B11, HSD17B4, RDH10, RDH14, RETSAT, SCP2, SCPEP1, UGT1A1, UGT1A3, UGT1A7, UGT1A8, UGT1A9, WNT4]
CUSTOM:GO_REGULATION_OF_HORMONE_LEVELS	GO_REGULATION_OF_HORMONE_LEVELS	CUSTOM_c5.bp.v6.2.symbols BP.gmt_20.08.2018	0.00196352	0.00844811	0.00266545	0.00268242	[-1]	Group104	18.8285	90	[ABAT, ACVR1C, ADM, AKR1B15, AKR1C1, AKR1C2, AKR1C3, ALDH1A3, ANXA1, ANXA5, ATP6AP2, BMP2, CACNA1D, CGA, CRABP1, CRABP2, CTSZ, CYP1A1, CYP26A1, DGAT1, DHRS2, DHRS3, EDN1, EFNA5, ENPEP, ERO1B, ESR1, FDX1L, FDXR, FKBP1B, FURIN, GAL, GJA1, GPR68, HADH, HCAR2, HLA-DRB1, HLA-DRB3, HLA-DRB4, HLA-DRB5, HMGN3, HSD17B11, HSD17B4, ICA1, IL6, IRS1, IRS2, ITPR2, JAK2, LIF, LYN, MARCKS, MCU, NKX3-1, NMB, OXCT…
CUSTOM:GO_HORMONE_METABOLIC_PROCESS	GO_HORMONE_METABOLIC_PROCESS	CUSTOM_c5.bp.v6.2.symbols BP.gmt_20.08.2018	0.00205614	0.00880725	0.00266545	0.00268242	[-1]	Group104	22.561	37	[ADM, AKR1B15, AKR1C1, AKR1C2, AKR1C3, ALDH1A3, ATP6AP2, CGA, CRABP1, CRABP2, CTSZ, CYP1A1, CYP26A1, DGAT1, DHRS2, DHRS3, ENPEP, ERO1B, ESR1, FDX1L, FDXR, FURIN, HSD17B11, HSD17B4, PCSK1N, RDH10, RDH14, RETSAT, SCG5, SCP2, SCPEP1, UGT1A1, UGT1A3, UGT1A7, UGT1A8, UGT1A9, WNT4]
CUSTOM:GO_DNA_SYNTHESIS_INVOLVED_IN_DNA_REPAIR	GO_DNA_SYNTHESIS_INVOLVED_IN_DNA_REPAIR	CUSTOM_c5.bp.v6.2.symbols BP.gmt_20.08.2018	4.21003e-12	1.50054e-10	1.01435e-15	8.43516e-15	[-1]	Group105	47.2973	35	[ATM, BARD1, BLM, BRCA1, BRCA2, BRIP1, CDKN2D, DNA2, DTL, EXO1, ISG15, MRE11, NBN, PCLAF, POLA1, POLD3, POLE2, POLH, POLK, PRIMPOL, RAD51, RAD51AP1, RAD51B, RBBP8, RFC2, RFC3, RFC4, RFC5, RMI1, RMI2, RPA2, RPA3, SIRT1, USP43, WRN]
CUSTOM:GO_REGULATION_OF_SIGNAL_TRANSDUCTION_BY_P53_CLASS_MEDIATOR	GO_REGULATION_OF_SIGNAL_TRANSDUCTION_BY_P53_CLASS_MEDIATOR	CUSTOM_c5.bp.v6.2.symbols BP.gmt_20.08.2018	6.45527e-10	1.52757e-08	1.01435e-15	8.43516e-15	[-1]	Group105	32.716	53	[ATM, ATR, AURKA, AURKB, BARD1, BCL2L12, BDKRB2, BLM, BRCA1, BRIP1, BRPF1, CD44, CDK2, CHEK1, CHEK2, DDX5, DNA2, EHMT1, EXO1, HEXIM1, HIPK2, MDM2, MRE11, MSX1, MUC1, NBN, PLK3, PMAIP1, PML, PRKAB1, RBBP8, RFC2, RFC3, RFC4, RFC5, RMI1, RMI2, RPA2, RPA3, RRM2B, SIRT1, SMYD2, SNAI1, SPRED1, SSRP1, TOPBP1, TP53INP1, TP53RK, TP63, TPX2, TRIAP1, TTC5, WRN]
CUSTOM:GO_DNA_BIOSYNTHETIC_PROCESS	GO_DNA_BIOSYNTHETIC_PROCESS	CUSTOM_c5.bp.v6.2.symbols BP.gmt_20.08.2018	1.44485e-09	3.18418e-08	1.01435e-15	8.43516e-15	[-1]	Group105	35.5372	43	[ATM, BARD1, BLM, BRCA1, BRCA2, BRIP1, CDKN2D, CENPF, CTGF, DNA2, DTL, EXO1, ISG15, LIN9, MRE11, NBN, PCLAF, POLA1, POLA2, POLD3, POLE2, POLG, POLH, POLK, POLQ, POT1, PRIMPOL, RAD51, RAD51AP1, RAD51B, RBBP8, RFC2, RFC3, RFC4, RFC5, RMI1, RMI2, RPA2, RPA3, SIRT1, TK1, USP43, WRN]
GO:1901796	regulation of signal transduction by p53 class mediator	GO_BiologicalProcess-EBI-UniProt-GOA_28.08.2018_00h00	0.000187168	0.00118239	1.01435e-15	8.43516e-15	[5, 6, 7]	Group105	23.8095	45	[ACKR3, ATAD5, ATM, ATR, AURKA, AURKB, BCL2, BCL2L12, BDKRB2, BRPF1, CA8, CD44, CDK2, CHD6, CHEK1, CHEK2, COLEC12, CRYBG1, DDX5, HEXIM1, HIPK2, KANK2, MAFK, MDM2, MSX1, MUC1, PLK3, PMAIP1, PML, RBM14, RRM2B, S100A9, SIRT1, SMYD2, SNAI1, SPRED1, SSRP1, TMEM158, TP53INP1, TP53RK, TP63, TPX2, TRIAP1, TTC5, WRB]
GO:0072331	signal transduction by p53 class mediator	GO_BiologicalProcess-EBI-UniProt-GOA_28.08.2018_00h00	2.17243e-10	5.75394e-09	1.01435e-15	8.43516e-15	[4, 5, 6]	Group105	27.2727	87	[ACKR3, AEN, ATAD5, ATM, ATR, ATRX, AURKA, AURKB, BATF, BAX, BCL2, BCL2L12, BDKRB2, BRCA1, BRCA2, BRPF1, BTG2, CA8, CCNB1, CD44, CDC25C, CDIP1, CDK1, CDK2, CDKN1A, CHAF1A, CHD6, CHEK1, CHEK2, CNOT1, COLEC12, CRADD, CRYBG1, DDIT4, DDX5, E2F8, EDA2R, FANCD2, FOXM1, GADD45A, GTSE1, HEXIM1, HIPK2, KANK2, KRT6A, MAFK, MDM2, MSH2, MSX1, MUC1, NBN, NUPR1, PCBP4, PHLDA3, PIDD1, PLK3, PMAIP1, PML, POPDC2,…
GO:0009267	cellular response to starvation	GO_BiologicalProcess-EBI-UniProt-GOA_28.08.2018_00h00	0.000113548	0.000776806	1.47481e-05	2.84171e-05	[4, 5, 6]	Group106	24.581	44	[AKR1C1, AKR1C3, ANKHD1, ASNS, ASPM, ATF2, ATF3, ATR, BCL2, BECN1, BLM, BMPR2, CADPS2, CDKN1A, CPEB4, CTSV, DSC2, FAS, FBXO22, GAS2L1, GAS6, HNRNPA1, JUN, KIAA1324, KRT20, LARS, MAP1LC3B, MARS, PCK1, PMAIP1, PPM1D, PRKAB1, ROPN1L, RPTOR, SESN1, SESN2, SIRT1, STK3, TAP1, UPP1, WNT4, WRN, XBP1, ZFYVE1]
CUSTOM:GO_CELLULAR_RESPONSE_TO_EXTERNAL_STIMULUS	GO_CELLULAR_RESPONSE_TO_EXTERNAL_STIMULUS	CUSTOM_c5.bp.v6.2.symbols BP.gmt_20.08.2018	0.000294525	0.00172473	1.47481e-05	2.84171e-05	[-1]	Group106	21.9697	58	[AKR1C3, ASNS, ATF3, ATP2B1, BCL2, BECN1, BMPR2, BRIP1, CADPS2, CAV1, CBS, CDKN1A, CHEK1, CPEB4, CRADD, CTSV, CYP24A1, DSC2, FAS, FBXO22, FOSL1, GADD45A, GAS2L1, GAS6, GJA1, GSK3B, HDAC4, HMOX1, IGF2, IRF1, ITGA2, ITGA6, JUN, KIAA1324, LYN, MAP1LC3B, MAP3K1, MDM2, NR4A2, NUDT1, PCK1, PIM1, PMAIP1, PPARG, PPM1D, RPTOR, SIRT1, SLC1A2, SOX9, SPHK1, TLR5, TNFRSF10A, TNFRSF10B, UPP1, WNT4, WRN, XBP1, …
CUSTOM:GO_RESPONSE_TO_EXTRACELLULAR_STIMULUS	GO_RESPONSE_TO_EXTRACELLULAR_STIMULUS	CUSTOM_c5.bp.v6.2.symbols BP.gmt_20.08.2018	0.000587592	0.00307315	1.47481e-05	2.84171e-05	[-1]	Group106	19.7279	87	[ABCA1, ACSL3, ACVR1C, ADM, ADRB1, AKR1C3, ASCL1, ASNS, ASS1, ATF3, ATP2B1, BCAS3, BCL2, BECN1, BMPR2, BRCA1, BRCA2, BRIP1, CADPS2, CAV1, CBS, CDKN1A, CDKN2D, CP, CPEB4, CPS1, CTSV, CYP1A1, CYP24A1, DNMT1, DRD1, DSC2, FBXO22, FKBP1B, FOSL1, GAS2L1, GAS6, HAT1, HLCS, HMOX1, HSD11B2, IGF2, IL6, ITGA2, ITGA6, JUN, KIAA1324, KYNU, LDHA, LIPC, LYN, MAP1LC3B, MAPT, MBD1, MDM2, MGMT, MTHFR, NOCT, NR4A2,…
CUSTOM:GO_CELLULAR_RESPONSE_TO_EXTRACELLULAR_STIMULUS	GO_CELLULAR_RESPONSE_TO_EXTRACELLULAR_STIMULUS	CUSTOM_c5.bp.v6.2.symbols BP.gmt_20.08.2018	0.000880428	0.00432278	1.47481e-05	2.84171e-05	[-1]	Group106	22.8723	43	[AKR1C3, ASNS, ATF3, ATP2B1, BCL2, BECN1, BMPR2, BRIP1, CADPS2, CAV1, CBS, CDKN1A, CPEB4, CTSV, CYP24A1, DSC2, FBXO22, FOSL1, GAS2L1, GAS6, HMOX1, ITGA6, JUN, KIAA1324, LYN, MAP1LC3B, MDM2, NR4A2, NUDT1, PCK1, PIM1, PMAIP1, PPARG, PPM1D, RPTOR, SIRT1, SLC1A2, SPHK1, UPP1, WNT4, WRN, XBP1, ZFYVE1]
CUSTOM:GO_RESPONSE_TO_STARVATION	GO_RESPONSE_TO_STARVATION	CUSTOM_c5.bp.v6.2.symbols BP.gmt_20.08.2018	0.0013728	0.00622178	1.47481e-05	2.84171e-05	[-1]	Group106	23.3766	36	[ADM, AKR1C3, ASNS, ATF3, BCAS3, BCL2, BECN1, BMPR2, CADPS2, CAV1, CDKN1A, CPEB4, CPS1, CTSV, DSC2, FBXO22, GAS2L1, GAS6, JUN, KIAA1324, MAP1LC3B, OXCT1, PCK1, PMAIP1, PPARG, PPM1D, SIRT1, SLC18A2, SPHK1, TBC1D5, UGT1A1, UPP1, WNT4, WRN, XBP1, ZFYVE1]
CUSTOM:GO_CELL_DEATH	GO_CELL_DEATH	CUSTOM_c5.bp.v6.2.symbols BP.gmt_20.08.2018	2.56588e-13	1.12238e-11	2.30289e-10	9.32965e-10	[-1]	Group107	22.1	221	[ACER2, ACVR1C, AEN, AHR, ANP32B, APLP1, ARL6IP5, ATF2, ATM, BABAM2, BAX, BBC3, BCL2, BCL2L11, BCL2L12, BECN1, BEX2, BIRC5, BIRC6, BLCAP, BMPR2, BNIP1, BNIPL, BRCA1, BRCA2, BUB1, BUB1B, CADM1, CARD8, CASP7, CAV1, CD14, CD44, CDCA7, CDIP1, CDK1, CDKN1A, CDKN2D, CHEK2, CKAP2, CLIC4, CLSPN, CLU, CRADD, CSRNP1, CSRNP2, CTGF, CTSC, CTSH, CTSL, CTSV, CXCR4, CYFIP2, DAB2, DAP3, DDIAS, DDIT4, DDX5, DEDD2…
CUSTOM:GO_POSITIVE_REGULATION_OF_CELL_DEATH	GO_POSITIVE_REGULATION_OF_CELL_DEATH	CUSTOM_c5.bp.v6.2.symbols BP.gmt_20.08.2018	9.50727e-09	1.73718e-07	2.30289e-10	9.32965e-10	[-1]	Group107	22.314	135	[ACER2, ACVR1C, ADM, AKR1C3, ALDH1A3, ANO6, ANP32B, ANXA1, ANXA5, APBB2, ARHGEF9, ARL6IP5, ASCL1, ATF2, ATF3, ATM, BARD1, BAX, BBC3, BCL2, BCL2L11, BMP2, BMPR1B, BTG1, CAMK1D, CAMK2D, CARD8, CASP7, CAV1, CDK19, CDK4, CDKN1A, CHEK2, CLU, CRADD, CTGF, CTSC, CTSH, DDIT4, DEDD2, DUSP1, ECT2, EGLN3, ENDOG, EPHA7, FAF1, FAS, FGD4, FOSL1, GADD45A, GADD45G, GAL, GSK3B, HCAR2, HDAC4, HIP1, HMGB1, HOXA5, H…
CUSTOM:GO_REGULATION_OF_CELL_DEATH	GO_REGULATION_OF_CELL_DEATH	CUSTOM_c5.bp.v6.2.symbols BP.gmt_20.08.2018	3.98617e-08	6.35806e-07	2.30289e-10	9.32965e-10	[-1]	Group107	18.75	276	[AARS, ACER2, ACKR3, ACVR1C, ADM, AGR2, AKR1C3, ALDH1A3, AMIGO2, ANO6, ANP32B, ANXA1, ANXA5, APBB2, ARHGEF9, ARL6IP5, ARNT2, ASCL1, ASNS, ATF2, ATF3, ATM, AURKA, AURKB, BARD1, BAX, BBC3, BCAR1, BCL11B, BCL2, BCL2L11, BCL2L12, BDKRB2, BECN1, BEX2, BIRC5, BIRC6, BMP2, BMPR1B, BNIP1, BRCA1, BTC, BTG1, BTG2, CAMK1D, CAMK2D, CARD8, CASP7, CAV1, CBX4, CD44, CD59, CDK1, CDK19, CDK4, CDKN1A, CDKN2D, CEAC…
GO:0042981	regulation of apoptotic process	GO_BiologicalProcess-EBI-UniProt-GOA_28.08.2018_00h00	1.00867e-07	1.50883e-06	2.30289e-10	9.32965e-10	[5, 6]	Group107	17.9167	344	[AARS, ABCB6, ACER2, ACKR3, ACVR1C, ADM, AKR1C1, AKR1C3, ALDH1A3, ALG2, AMIGO2, ANKHD1, ANO6, ANP32B, ANP32E, ANXA1, ANXA5, APBB2, APOBEC3B, AREG, ARG2, ARHGEF9, ARL6IP5, ARNT2, ASCL1, ASH1L, ASNS, ASPM, ATAD5, ATF2, ATF3, ATF6, ATF7IP, ATM, ATR, AURKA, AURKB, BABAM2, BACE1, BARD1, BAX, BBC3, BCAR1, BCL11B, BCL2, BCL2L11, BCL2L12, BDKRB2, BECN1, BEX2, BIRC5, BIRC6, BLM, BMP2, BMPR1B, BNIP1, BRCA1…
CUSTOM:GO_APOPTOTIC_SIGNALING_PATHWAY	GO_APOPTOTIC_SIGNALING_PATHWAY	CUSTOM_c5.bp.v6.2.symbols BP.gmt_20.08.2018	3.78778e-08	6.07518e-07	2.30289e-10	9.32965e-10	[-1]	Group107	25.9516	75	[AEN, ARL6IP5, ATM, BAX, BBC3, BCL2, BCL2L11, BRCA1, BRCA2, CAV1, CD14, CDIP1, CDKN1A, CHEK2, CLU, CRADD, DAP3, DDIT4, DDX5, DEDD2, DNAJC10, EDA2R, EPHA2, ERBB3, EYA2, FAS, FGFR3, GGCT, GSK3B, HIP1, HIPK2, HMOX1, HTRA2, IFI27, IFI6, IL6R, JAK2, JUN, MAPT, MELK, MLH1, MLLT11, MOAP1, MSH2, MSH6, NBN, NF1, NGFR, NUPR1, PARP2, PDK1, PHLDA3, PIK3R1, PMAIP1, PML, PPP2R5C, PRKDC, RPS27L, RTL10, SELENOK,…
GO:0045005	DNA-dependent DNA replication maintenance of fidelity	GO_BiologicalProcess-EBI-UniProt-GOA_28.08.2018_00h00	1.82455e-05	0.00016308	5.54457e-06	1.21673e-05	[5, 6, 7, 8, 9]	Group108	38	19	[ATRX, BLM, BRCA2, CENPS, CENPS-CORT, EME2, FANCD2, GEN1, MMS22L, MRE11, NUCKS1, PRIMPOL, RAD51, RAD54L, THOC1, TIPIN, WRN, ZNF365, ZRANB3]
CUSTOM:GO_MEIOSIS_I	GO_MEIOSIS_I	CUSTOM_c5.bp.v6.2.symbols BP.gmt_20.08.2018	0.000128284	0.000865314	5.54457e-06	1.21673e-05	[-1]	Group108	29.5455	26	[ATM, AURKA, BCL2L11, BRCA2, C11orf80, CCNB1IP1, CENPS, ERCC4, ESPL1, FANCD2, FBXO5, MLH1, MRE11, MSH2, MSH3, MSH6, NDC1, PTTG1, PTTG3P, RAD51, RAD51B, RAD54B, SLC2A8, SYCP2, TOP2A, TRIP13]
CUSTOM:GO_RECIPROCAL_DNA_RECOMBINATION	GO_RECIPROCAL_DNA_RECOMBINATION	CUSTOM_c5.bp.v6.2.symbols BP.gmt_20.08.2018	0.000163402	0.00105065	5.54457e-06	1.21673e-05	[-1]	Group108	37.5	15	[ATM, C11orf80, CCNB1IP1, CENPS, ERCC4, MLH1, MRE11, MSH2, MSH3, MSH6, RAD51, RAD51B, RAD54B, TOP2A, TRIP13]
GO:0006312	mitotic recombination	GO_BiologicalProcess-EBI-UniProt-GOA_28.08.2018_00h00	0.000250514	0.00149121	5.54457e-06	1.21673e-05	[6, 7, 8]	Group108	41.3793	12	[BRCA2, CENPS, CENPS-CORT, ERCC4, FANCD2, GEN1, MLH1, MRE11, NSMCE2, RAD51, RAD51B, RAD54B]
GO:0007131	reciprocal meiotic recombination	GO_BiologicalProcess-EBI-UniProt-GOA_28.08.2018_00h00	0.00154641	0.00690027	5.54457e-06	1.21673e-05	[3, 4, 5, 6, 7, 8, 9]	Group108	29.8246	17	[ATM, BRIP1, C11orf80, CCNB1IP1, CENPS, CENPS-CORT, EME2, ERCC4, MLH1, MND1, MRE11, MSH2, RAD51, RAD51B, RAD54B, TOP2A, TRIP13]
CUSTOM:GO_REGULATION_OF_ORGANELLE_ORGANIZATION	GO_REGULATION_OF_ORGANELLE_ORGANIZATION	CUSTOM_c5.bp.v6.2.symbols BP.gmt_20.08.2018	1.04226e-11	3.58215e-10	1.71101e-12	9.65501e-12	[-1]	Group109	20.798	245	[ABLIM3, AKAP8L, AMOT, ANAPC10, ANK1, ANLN, ANXA1, ASPM, ATAD2, ATAD2B, ATM, ATR, ATRX, AURKA, AURKB, BAX, BBC3, BCAS3, BCL2, BCL2L11, BECN1, BIRC5, BORA, BRCA1, BTC, BUB1, BUB1B, BUB3, CAMK2D, CAPN2, CARMIL1, CAV1, CCL26, CCNB1, CCNF, CDC14A, CDC20, CDC25C, CDC27, CDC42EP3, CDC45, CDC6, CDCA5, CDK5RAP2, CENPE, CENPF, CENPJ, CEP192, CEP295, CHEK1, CHEK2, CHMP1B, CKAP2, CLASP1, CLIC4, CLIP1, CNOT1…
CUSTOM:GO_REGULATION_OF_CYTOSKELETON_ORGANIZATION	GO_REGULATION_OF_CYTOSKELETON_ORGANIZATION	CUSTOM_c5.bp.v6.2.symbols BP.gmt_20.08.2018	2.68924e-08	4.48776e-07	1.71101e-12	9.65501e-12	[-1]	Group109	22.9084	115	[AMOT, ASPM, AURKA, AURKB, BCAS3, BECN1, BIRC5, BORA, BRCA1, CAPN2, CARMIL1, CAV1, CCL26, CCNB1, CCNF, CDC14A, CDC42EP3, CDK5RAP2, CENPJ, CEP192, CHEK1, CHEK2, CHMP1B, CKAP2, CLASP1, CLIC4, CLIP1, CTGF, CTSV, DLG1, ECT2, EDN1, EFNA5, EML1, ESPL1, EVL, F2RL1, FBXO5, FER, FGF13, FMN1, FSCN1, GAS2L1, GEN1, GPSM2, GRHL3, HAUS1, HAUS2, HAUS4, HAUS6, HAUS7, ID1, ITGB1BP1, KIF11, KIF18A, KIF23, KIF4A, K…
GO:0070507	regulation of microtubule cytoskeleton organization	GO_BiologicalProcess-EBI-UniProt-GOA_28.08.2018_00h00	2.08746e-07	2.92548e-06	1.71101e-12	9.65501e-12	[4, 5, 6, 7]	Group109	26.4706	63	[AURKA, BCL2L11, BLMH, BORA, BRCA1, CABYR, CCNF, CDK5RAP2, CENPJ, CEP295, CEP70, CEP97, CHEK1, CHMP1B, CKAP2, CLASP1, CLIP1, EFNA5, FGF13, GEN1, GNAI1, GPSM2, GSK3B, HNRNPU, KANK2, KIF11, KIF18A, MAGI2, MAP2, MAPT, MDM1, MID1, NCAPD2, NEK2, NUP62, PAK1, PARP2, PLK4, PRKAB1, RANBP1, RBM14, RGPD2, RGPD4, RNASE1, SKA1, SKA2, SKA3, SMC1A, SMC3, SNURF, SPAG5, STAG1, STAG2, STIL, STMN1, TACC3, TET2, TM…
GO:0010638	positive regulation of organelle organization	GO_BiologicalProcess-EBI-UniProt-GOA_28.08.2018_00h00	1.44293e-05	0.000133947	1.71101e-12	9.65501e-12	[4, 5, 6]	Group109	19.2649	152	[ABLIM3, AKAP8L, ANK1, ANKH, ANXA1, APOBEC3A, APOBEC3B, ASAP1, ATM, ATMIN, ATR, ATRX, AURKA, AURKB, BAX, BBC3, BCAS3, BCL2, BCL2L11, BECN1, BRCA1, BTC, CABYR, CARMIL1, CCL26, CCNB1, CDC42EP3, CDCA5, CDK5RAP2, CDKN3, CDT1, CENPJ, CEP135, CEP295, CLASP1, CLIP1, CNOT1, CRIP2, CRYBG1, CTGF, DLG1, DLGAP5, DNAAF4, DNMT1, EDN1, ESPL1, EVL, F2RL1, FBXO4, FBXO44, FEN1, FER, FMN1, FN1, FSCN1, FZD5, GPSM2, …
GO:0051493	regulation of cytoskeleton organization	GO_BiologicalProcess-EBI-UniProt-GOA_28.08.2018_00h00	0.000502216	0.00272537	1.71101e-12	9.65501e-12	[5, 6]	Group109	18.7599	118	[APOBEC3A, APOBEC3B, ATR, AURKA, BCAS3, BCL2L11, BLMH, BORA, BRCA1, CABYR, CAPN2, CARMIL1, CCL26, CCNF, CDC42EP3, CDK5RAP2, CENPJ, CEP135, CEP295, CEP70, CEP97, CHEK1, CHMP1B, CIT, CKAP2, CLASP1, CLIC4, CLIP1, CLU, CTGF, CTSV, DLG1, EDN1, EFNA5, EVL, F2RL1, FCHSD2, FER, FGF13, FMN1, FSCN1, GEN1, GNAI1, GPSM2, GRHL3, GSK3B, HEXIM1, HNRNPU, ID1, ITGB1BP1, KANK2, KIF11, KIF18A, LIMCH1, MAGI2, MAP2, …
GO:0034502	protein localization to chromosome	GO_BiologicalProcess-EBI-UniProt-GOA_28.08.2018_00h00	6.52441e-06	6.63238e-05	1.13657e-05	2.30228e-05	[6]	Group110	29.661	35	[ATR, ATRX, AURKB, BRCA2, BUB1B, CDCA5, CDK1, CDKN1A, CDT1, CENPA, CENPQ, CENPT, CRYBG1, ESCO2, ESR1, EZH2, FANCD2, HDAC8, KNL1, MRNIP, MTBP, NDC80, NIPBL, PARP2, PARP4, POT1, RAD54L, RAP1A, RB1, RPA2, SETD2, SLF1, SPIDR, TTK, XRCC5]
GO:0071459	protein localization to chromosome, centromeric region	GO_BiologicalProcess-EBI-UniProt-GOA_28.08.2018_00h00	0.000171223	0.00109122	1.13657e-05	2.30228e-05	[7]	Group110	38.8889	14	[AURKB, BUB1B, CDK1, CDKN1A, CDT1, CENPA, CENPQ, CENPT, CRYBG1, KNL1, MTBP, NDC80, RB1, TTK]
CUSTOM:GO_PROTEIN_LOCALIZATION_TO_CHROMOSOME	GO_PROTEIN_LOCALIZATION_TO_CHROMOSOME	CUSTOM_c5.bp.v6.2.symbols BP.gmt_20.08.2018	0.00071178	0.00362418	1.13657e-05	2.30228e-05	[-1]	Group110	33.3333	15	[ATR, ATRX, AURKB, BRCA2, BUB1B, CDK1, CENPA, ESCO2, ESR1, EZH2, KNL1, MTBP, POT1, RB1, SLF1]
GO:0034501	protein localization to kinetochore	GO_BiologicalProcess-EBI-UniProt-GOA_28.08.2018_00h00	0.000730383	0.00370583	1.13657e-05	2.30228e-05	[8]	Group110	37.5	12	[AURKB, BUB1B, CDK1, CDKN1A, CDT1, CENPQ, CENPT, CRYBG1, KNL1, MTBP, NDC80, TTK]
CUSTOM:GO_PROTEIN_LOCALIZATION_TO_CHROMOSOME_CENTROMERIC_REGION	GO_PROTEIN_LOCALIZATION_TO_CHROMOSOME_CENTROMERIC_REGION	CUSTOM_c5.bp.v6.2.symbols BP.gmt_20.08.2018	0.000765211	0.00386218	1.13657e-05	2.30228e-05	[-1]	Group110	53.8462	7	[AURKB, BUB1B, CDK1, CENPA, KNL1, MTBP, RB1]
CUSTOM:GO_RESPONSE_TO_OXIDATIVE_STRESS	GO_RESPONSE_TO_OXIDATIVE_STRESS	CUSTOM_c5.bp.v6.2.symbols BP.gmt_20.08.2018	5.07885e-06	5.29338e-05	5.19065e-08	1.51875e-07	[-1]	Group111	22.7273	80	[AKR1C3, ALDH3A2, ANXA1, APOD, AREG, ARL6IP5, ATP7A, BCL2, CCNA2, CCS, CDK1, CDK2, CHD6, DHRS2, DUSP1, ECT2, EDN1, EGLN1, ENDOG, EPAS1, EZH2, FAS, FER, FKBP1B, FN1, FOSL1, GJB2, GPX3, GPX8, GSK3B, GSR, HMOX1, HNRNPD, HTRA2, IL6, JAK2, JUN, LDHA, MAPT, MDM2, MELK, MGMT, MSRA, MTR, NET1, NGFR, NR4A2, NR4A3, NUDT1, NUDT2, OSER1, OXR1, PARP1, PDK1, PINK1, PLK3, PML, PNPT1, PRDX3, PRNP, PSIP1, PTPRK, …
CUSTOM:GO_RESPONSE_TO_INORGANIC_SUBSTANCE	GO_RESPONSE_TO_INORGANIC_SUBSTANCE	CUSTOM_c5.bp.v6.2.symbols BP.gmt_20.08.2018	2.12023e-05	0.000185488	5.19065e-08	1.51875e-07	[-1]	Group111	20.8768	100	[ABAT, ADCY1, AKR1C3, ALG2, ANK3, ANXA1, ANXA5, AREG, ASCL1, ASPH, ASS1, ATF2, ATIC, ATP7A, ATRX, B2M, BAX, BCL2, BECN1, BLM, BSG, CA2, CAMK2D, CAV1, CCNA2, CCNB1, CCS, CD14, CDK1, CDK2, CDK4, CEBPA, CLIC4, CLU, CP, CPS1, CYP1A1, DNMT1, DTYMK, DUSP1, ECT2, EDN1, EGLN1, ENDOG, EZH2, FAS, FKBP1B, FN1, FNTB, FOSL1, FSTL3, GART, GDI1, GSK3B, HMOX1, HNRNPD, ID2, IL6, JUN, KCNMA1, LDHA, LIPC, MDM2, MNA…
CUSTOM:GO_RESPONSE_TO_REACTIVE_OXYGEN_SPECIES	GO_RESPONSE_TO_REACTIVE_OXYGEN_SPECIES	CUSTOM_c5.bp.v6.2.symbols BP.gmt_20.08.2018	0.000126031	0.000854112	5.19065e-08	1.51875e-07	[-1]	Group111	24.0838	46	[AKR1C3, ALDH3A2, ANXA1, APOD, AREG, ATP7A, BCL2, CCNA2, CCS, CDK1, CDK2, DUSP1, ECT2, EDN1, EGLN1, EZH2, FAS, FER, FKBP1B, FN1, FOSL1, GPX3, GPX8, GSK3B, GSR, HMOX1, HNRNPD, IL6, JUN, LDHA, MDM2, MTR, NET1, NR4A3, NUDT2, OSER1, PLK3, PRDX3, PTPRK, S100A7, SCGB1A1, SIRT1, SOD2, SPHK1, TNFAIP3, ZNF277]
CUSTOM:GO_RESPONSE_TO_METAL_ION	GO_RESPONSE_TO_METAL_ION	CUSTOM_c5.bp.v6.2.symbols BP.gmt_20.08.2018	0.000153533	0.00100283	5.19065e-08	1.51875e-07	[-1]	Group111	21.3213	71	[ABAT, ADCY1, AKR1C3, ALG2, ANK3, ANXA5, ASCL1, ASPH, ASS1, ATP7A, B2M, BAX, BCL2, BECN1, BSG, CA2, CAMK2D, CAV1, CCNB1, CD14, CDK1, CDK2, CDK4, CEBPA, CLIC4, CLU, CP, CPS1, CYP1A1, DNMT1, DTYMK, DUSP1, ECT2, EDN1, ENDOG, FAS, FN1, FSTL3, GDI1, GSK3B, HMOX1, HNRNPD, ID2, IL6, JUN, KCNMA1, LIPC, MDM2, MNAT1, MT1X, MT2A, NEDD4, NEDD4L, NT5E, PAM, PPP3CA, PRNP, S100A13, SLC18A2, SLC25A12, SLC25A24, …
CUSTOM:GO_CELLULAR_RESPONSE_TO_INORGANIC_SUBSTANCE	GO_CELLULAR_RESPONSE_TO_INORGANIC_SUBSTANCE	CUSTOM_c5.bp.v6.2.symbols BP.gmt_20.08.2018	0.000165914	0.00106443	5.19065e-08	1.51875e-07	[-1]	Group111	25	39	[ADCY1, AKR1C3, ANK3, ANXA5, ASPH, ATRX, B2M, BECN1, BLM, CAMK2D, CCNA2, CCNB1, CDK2, CEBPA, CLIC4, DNMT1, ECT2, EDN1, ENDOG, FAS, FN1, FSTL3, GSK3B, HMOX1, HNRNPD, ID2, JUN, MT1X, MT2A, MTR, PRNP, RAD51, SLC25A24, SPIDR, SYT1, TFAP2A, TIGAR, XRCC4, ZNF658]
CUSTOM:GO_CELLULAR_RESPONSE_TO_OXIDATIVE_STRESS	GO_CELLULAR_RESPONSE_TO_OXIDATIVE_STRESS	CUSTOM_c5.bp.v6.2.symbols BP.gmt_20.08.2018	7.79131e-07	9.95288e-06	5.19065e-08	1.51875e-07	[-1]	Group111	27.7174	51	[AKR1C3, ANXA1, ARL6IP5, ATP7A, BCL2, CCNA2, CCS, CDK1, CDK2, CHD6, DHRS2, ECT2, ENDOG, EPAS1, EZH2, FAS, FER, GJB2, GSK3B, HMOX1, HNRNPD, HTRA2, IL6, JAK2, MAPT, MDM2, MELK, MGMT, MTR, NET1, NGFR, NR4A2, OSER1, OXR1, PARP1, PDK1, PINK1, PML, PNPT1, PRDX3, PTPRK, SIN3A, SIRT1, SLC25A24, SOD2, SPHK1, TNFAIP3, TP53INP1, VRK2, XBP1, ZNF277]
CUSTOM:GO_SPINDLE_ASSEMBLY	GO_SPINDLE_ASSEMBLY	CUSTOM_c5.bp.v6.2.symbols BP.gmt_20.08.2018	2.36309e-07	3.24869e-06	8.48549e-06	1.76409e-05	[-1]	Group112	38.5714	27	[ASPM, AURKA, AURKB, BIRC5, CDC14A, CEP192, CHEK2, CLASP1, FBXO5, HAUS1, HAUS2, HAUS4, HAUS6, HAUS7, KIF11, KIF23, KIF4A, KIF4B, KIFC1, MLH1, MYBL2, NEK2, NEK6, PIBF1, RACGAP1, TPX2, TUBB]
GO:0097711	ciliary basal body-plasma membrane docking	GO_BiologicalProcess-EBI-UniProt-GOA_28.08.2018_00h00	2.74947e-05	0.000232777	8.48549e-06	1.76409e-05	[4, 5, 6, 7]	Group112	27.907	36	[CDK1, CDK5RAP2, CDKN1A, CENPJ, CEP135, CEP152, CEP164, CEP192, CEP57, CEP70, CEP83, CEP97, CLASP1, HAUS1, HAUS2, HAUS4, HAUS6, HAUS7, HSP90AA1, IQCB1, MBD1, NCAPD2, NEK2, PCNT, PLK4, PRKAR2B, PTPRH, RAB3IP, SCLT1, SDCCAG8, TET2, TMEM67, TUBA1A, TUBA4A, TUBB, TUBB2A]
CUSTOM:GO_CELL_PROJECTION_ORGANIZATION	GO_CELL_PROJECTION_ORGANIZATION	CUSTOM_c5.bp.v6.2.symbols BP.gmt_20.08.2018	0.000163125	0.00105121	8.48549e-06	1.76409e-05	[-1]	Group112	18.202	164	[ABI1, ABLIM1, ABLIM3, ADCY1, ADM, ALCAM, ANK3, ANO6, APBB2, APOD, AREG, ARL13B, ARL3, ARX, ASAP1, ATMIN, ATP7A, ATP8A2, AURKA, BBS1, BBS7, BBS9, BCL11B, BCL2, BLOC1S5, BMPR1B, BTG2, CARMIL1, CDC14A, CELSR2, CEP152, CEP164, CEP83, CEP97, CHN1, CLU, CTNND2, DCLK1, DHFR, DNAAF4, DNM3, DOCK7, DPYSL2, DPYSL4, DSCAM, DYNC2H1, DYNC2LI1, EFNA5, EFNB3, EHD1, EHD3, EMP2, EMX1, ENAH, EPHA7, ERBB2, EVL, FAM…
GO:0060271	cilium assembly	GO_BiologicalProcess-EBI-UniProt-GOA_28.08.2018_00h00	0.000206391	0.00127319	8.48549e-06	1.76409e-05	[5, 6]	Group112	20.1357	89	[ABLIM1, ABLIM3, APOBEC3A, ARL13B, ARL3, ASAP1, ASPM, ATMIN, BBS1, BBS7, BBS9, CDC14A, CDK1, CDK5RAP2, CDKN1A, CENPJ, CEP135, CEP152, CEP164, CEP192, CEP57, CEP70, CEP83, CEP97, CFAP206, CLASP1, DNAAF4, DYNC2H1, DYNC2LI1, DYNLRB2, EHD1, EHD3, FAM161A, FN1, FOPNL, HAP1, HAUS1, HAUS2, HAUS4, HAUS6, HAUS7, HSP90AA1, IFT20, IFT80, IQCB1, KIAA0586, KIF3C, LRRC6, MAP4, MAPKAP1, MBD1, MNS1, NCAPD2, NEK1…
CUSTOM:GO_CELL_PROJECTION_ASSEMBLY	GO_CELL_PROJECTION_ASSEMBLY	CUSTOM_c5.bp.v6.2.symbols BP.gmt_20.08.2018	0.000294525	0.00172473	8.48549e-06	1.76409e-05	[-1]	Group112	21.9697	58	[ABLIM1, ABLIM3, ANO6, ARL13B, BBS1, BBS7, BBS9, CARMIL1, CDC14A, CEP164, CEP83, DNAAF4, DNM3, DYNC2H1, DYNC2LI1, EHD1, EHD3, EMP2, FAM161A, FGD4, FOPNL, FSCN1, IFT20, IFT80, INPPL1, IQCB1, ITGA6, KIAA0586, LRRC6, MTSS1, NEK1, NUP85, PCNT, PDGFA, PIBF1, POC1B, RAB3IP, RAP1A, RAP2B, RAP2C, RAPGEF6, RDX, SCLT1, SDCBP, SHTN1, SNX10, SPAG1, SRGAP2, SSX2IP, TMEM67, TRIM59, TTC26, TTLL5, VAV2, VAV3, WD…
CUSTOM:GO_ORGANELLE_ASSEMBLY	GO_ORGANELLE_ASSEMBLY	CUSTOM_c5.bp.v6.2.symbols BP.gmt_20.08.2018	0.000343607	0.00197215	8.48549e-06	1.76409e-05	[-1]	Group112	19.596	97	[ABLIM1, ABLIM3, ANLN, ARL13B, ASPM, ATG2A, ATG2B, ATG4C, ATG9A, AURKA, AURKB, BBS1, BBS7, BBS9, BECN1, BIRC5, CDC14A, CDK2, CDK5RAP2, CENPA, CENPE, CENPF, CENPH, CENPJ, CENPT, CENPW, CEP135, CEP152, CEP164, CEP192, CEP83, CHEK2, CHMP1B, CHMP6, CLASP1, DDX6, DNAAF4, DYNC2H1, DYNC2LI1, EHD1, EHD3, ELF1, FAM161A, FBXO5, FOPNL, HAUS1, HAUS2, HAUS4, HAUS6, HAUS7, IFT20, IFT80, IQCB1, KIAA0586, KIAA13…
CUSTOM:GO_REGULATION_OF_INTRACELLULAR_SIGNAL_TRANSDUCTION	GO_REGULATION_OF_INTRACELLULAR_SIGNAL_TRANSDUCTION	CUSTOM_c5.bp.v6.2.symbols BP.gmt_20.08.2018	1.68463e-06	2.02647e-05	3.75089e-05	6.89117e-05	[-1]	Group113	17.814	295	[ABCA1, ACKR3, ADRB1, AIDA, AKAP1, AKAP5, AKR1C2, AKR1C3, AMOT, ARHGAP11A, ARHGAP11B, ARHGAP19, ARHGAP26, ARHGAP45, ARHGAP5, ARHGEF39, ARHGEF9, ARL6IP5, ASH1L, ASPH, ATF3, ATM, ATP6AP2, ATR, AURKA, AURKB, AVPI1, BARD1, BAX, BBC3, BCL2, BCL2L11, BCL2L12, BDKRB2, BECN1, BLM, BMP2, BRCA1, BRIP1, BRPF1, BTC, BTRC, C18orf32, C5, CAMK2D, CARD8, CAV1, CCL26, CD44, CD81, CDK1, CDK2, CDKN2D, CHEK1, CHEK2,…
GO:2001233	regulation of apoptotic signaling pathway	GO_BiologicalProcess-EBI-UniProt-GOA_28.08.2018_00h00	0.000113297	0.000776931	3.75089e-05	6.89117e-05	[4, 5, 6, 7]	Group113	19.8095	104	[ACKR3, AREG, ATAD5, ATF3, ATR, BAX, BBC3, BCL2, BCL2L11, BCL2L12, BDKRB2, BIRC6, BMPR1B, BRCA1, CAV1, CD44, CDKN2D, CLU, COL2A1, CRADD, CREB3L4, CSTA, CTH, CTSC, CTSH, DDIAS, DEDD2, DEPTOR, EPRS, EYA2, FAF1, FAS, FBXO44, FIGNL1, GRINA, GSK3B, HELLS, HLA-DRB4, HMGB2, HMOX1, HTRA2, IFI6, IL6, ITGA6, JAK2, KANK2, MAGED1, MAGI2, MDM2, MLLT11, MOAP1, MSX1, MUC1, NF1, NKX3-1, NONO, NR4A2, OPA1, OPTN, …
CUSTOM:GO_NEGATIVE_REGULATION_OF_RESPONSE_TO_STIMULUS	GO_NEGATIVE_REGULATION_OF_RESPONSE_TO_STIMULUS	CUSTOM_c5.bp.v6.2.symbols BP.gmt_20.08.2018	0.000506965	0.00274598	3.75089e-05	6.89117e-05	[-1]	Group113	17.0588	232	[ABAT, ACKR3, ADM, AIDA, ANXA1, ANXA5, AP2A2, AP2B1, APCDD1, APOD, ASH1L, ATF3, ATM, BAX, BCDIN3D, BCL2, BCL2L12, BDKRB2, BIRC6, BMP2, BRCA1, BTRC, C5, CARD8, CASK, CAV1, CD109, CD14, CD44, CD55, CD59, CDKN2D, CHEK2, CLASP1, CLIC2, CLU, CNOT1, COL2A1, CREBRF, CTDSPL2, CTH, CYP26A1, DAB2, DDIT4, DDX39B, DEPTOR, DHRS3, DLG1, DLL4, DLX2, DRD1, DUSP1, DUSP16, DUSP3, DUSP5, EDN1, EGFL7, ELF1, ENPP1, E…
GO:0009968	negative regulation of signal transduction	GO_BiologicalProcess-EBI-UniProt-GOA_28.08.2018_00h00	0.00058885	0.00307416	3.75089e-05	6.89117e-05	[3, 4, 5, 6]	Group113	16.8601	247	[ABCB6, ACKR3, ADM, AIDA, ALG2, APCDD1, APLP1, APOD, AREG, ASH1L, ATAD5, ATF3, ATF7IP, ATM, ATR, BAX, BCL2, BCL2L12, BDKRB2, BIRC6, BMP2, BRCA1, BTRC, CARD8, CAV1, CCDC3, CD109, CD14, CD44, CDKN2D, CHAF1A, CHMP6, CLIC2, CLU, CNOT1, COL2A1, CREB3L4, CREBRF, CSTA, CTDSPL2, CTH, CYP26A1, DAB2, DDIAS, DDIT4, DEPTOR, DHRS3, DLG1, DLL4, DLX2, DNAJB9, DUSP1, DUSP16, DUSP28, DUSP3, DUSP5, EGFL7, ELF1, EN…
GO:1902531	regulation of intracellular signal transduction	GO_BiologicalProcess-EBI-UniProt-GOA_28.08.2018_00h00	0.000937913	0.00452802	3.75089e-05	6.89117e-05	[4, 5, 6]	Group113	16.098	368	[ABCA1, ABCB6, ACKR3, ADRB1, AIDA, AKAP1, AKAP5, AKR1C1, AKR1C2, AKR1C3, ALG2, AMOT, ANKHD1, APLP1, APOL2, AREG, ARHGAP11A, ARHGAP11B, ARHGAP19, ARHGAP26, ARHGAP45, ARHGAP5, ARHGEF39, ARHGEF9, ARL6IP5, ASH1L, ATAD5, ATF3, ATM, ATP6AP2, ATR, AURKA, AURKB, AVPI1, BAX, BBC3, BCL2, BCL2L11, BCL2L12, BDKRB2, BECN1, BMP2, BRPF1, BTC, BTRC, C18orf32, C5, CA8, CALCR, CAMK2D, CARD8, CAV1, CCL26, CCNA2, CD…
CUSTOM:GO_NEGATIVE_REGULATION_OF_CELL_COMMUNICATION	GO_NEGATIVE_REGULATION_OF_CELL_COMMUNICATION	CUSTOM_c5.bp.v6.2.symbols BP.gmt_20.08.2018	0.00234345	0.00983365	3.75089e-05	6.89117e-05	[-1]	Group113	16.8624	201	[ACKR3, ACVR1C, ADM, AIDA, ANXA5, AP2A2, AP2B1, APCDD1, APOD, ASH1L, ATF3, ATM, BAX, BCL2, BCL2L12, BDKRB2, BIRC6, BMP2, BRCA1, BTRC, CARD8, CAV1, CD109, CD14, CD44, CDKN2D, CLIC2, CLU, CNOT1, COL2A1, CREBRF, CTDSPL2, CTH, CYP26A1, DAB2, DDIT4, DEPTOR, DHRS3, DLG1, DLL4, DLX2, DRD1, DUSP1, DUSP16, DUSP3, DUSP5, EDN1, EGFL7, ELF1, ENPP1, EPHA2, EPS15, ERBB3, ERBIN, ESR1, EZH2, F2RL1, FAF1, FAS, FI…
CUSTOM:GO_PTERIDINE_CONTAINING_COMPOUND_BIOSYNTHETIC_PROCESS	GO_PTERIDINE_CONTAINING_COMPOUND_BIOSYNTHETIC_PROCESS	CUSTOM_c5.bp.v6.2.symbols BP.gmt_20.08.2018	3.79662e-05	0.000309628	0.000557016	0.000721381	[-1]	Group114	55.5556	10	[ATIC, DHFR, DHFR2, GART, GCH1, MTHFD1, MTHFD1L, MTHFD2, PCBD1, PCBD2]
CUSTOM:GO_PTERIDINE_CONTAINING_COMPOUND_METABOLIC_PROCESS	GO_PTERIDINE_CONTAINING_COMPOUND_METABOLIC_PROCESS	CUSTOM_c5.bp.v6.2.symbols BP.gmt_20.08.2018	3.89612e-05	0.000314193	0.000557016	0.000721381	[-1]	Group114	41.6667	15	[ATIC, DHFR, DHFR2, FOLH1, GART, GCH1, MTHFD1, MTHFD1L, MTHFD2, MTHFR, MTR, PCBD1, PCBD2, SHMT1, SHMT2]
CUSTOM:GO_COENZYME_BIOSYNTHETIC_PROCESS	GO_COENZYME_BIOSYNTHETIC_PROCESS	CUSTOM_c5.bp.v6.2.symbols BP.gmt_20.08.2018	0.000247541	0.00147961	0.000557016	0.000721381	[-1]	Group114	25.9843	33	[ACACA, ACSF2, ACSL3, AGK, ATIC, COQ3, DHFR, DHFR2, ELOVL2, ELOVL5, ELOVL6, GART, GCH1, GPHN, HACD1, HACD2, KYNU, ME1, MOCOS, MOCS3, MTHFD1, MTHFD1L, MTHFD2, NAMPT, NDUFA9, NMNAT1, PCBD1, PCBD2, PDSS2, PNP, PNPO, PPT1, TPK1]
CUSTOM:GO_COFACTOR_METABOLIC_PROCESS	GO_COFACTOR_METABOLIC_PROCESS	CUSTOM_c5.bp.v6.2.symbols BP.gmt_20.08.2018	0.000297911	0.00173751	0.000557016	0.000721381	[-1]	Group114	20.9581	70	[ABCB6, ACACA, ACSF2, ACSL3, AGK, AKR1B10, AKR1C1, AKR1C2, AKR1C3, ALDOC, ATIC, COQ3, CRYZL1, CYP1A1, DCXR, DGAT1, DHFR, DHFR2, DHTKD1, DNMT1, ELOVL2, ELOVL5, ELOVL6, ENO3, FAR1, FOLH1, GART, GCH1, GPHN, HACD1, HACD2, HK1, HLCS, HMOX1, HSD17B4, ISCU, KYNU, LDHA, ME1, MOCOS, MOCS3, MRI1, MTHFD1, MTHFD1L, MTHFD2, MTHFR, NAMPT, NDUFA9, NMNAT1, PC, PCBD1, PCBD2, PCCA, PDSS2, PEMT, PFKFB2, PFKFB3, PFK…
CUSTOM:GO_SMALL_MOLECULE_BIOSYNTHETIC_PROCESS	GO_SMALL_MOLECULE_BIOSYNTHETIC_PROCESS	CUSTOM_c5.bp.v6.2.symbols BP.gmt_20.08.2018	0.00101035	0.0047896	0.000557016	0.000721381	[-1]	Group114	19.4131	86	[ABAT, ABHD3, ACACA, ACADM, ACER2, ACER3, ACSL3, ADM, AKR1C3, ALDH1A3, ALDH4A1, ALDOC, ASNS, ASS1, ATF3, ATIC, BRCA1, CBS, COQ3, CPS1, CTH, CYB5R1, CYP1A1, DHFR, DHFR2, DPYD, DSEL, EDN1, EIF2B2, ELOVL2, ELOVL4, ELOVL5, ELOVL6, ENO3, FABP5, FGF7, FOLH1, FOLH1B, GART, GCH1, GLS, GLS2, GPD2, GPT2, HACD1, HACD2, HMGCLL1, HSD17B4, ISYNA1, KYNU, LBR, LIPC, MMACHC, MRI1, MTHFD1, MTHFD1L, MTHFD2, MTR, ND…
CUSTOM:GO_COENZYME_METABOLIC_PROCESS	GO_COENZYME_METABOLIC_PROCESS	CUSTOM_c5.bp.v6.2.symbols BP.gmt_20.08.2018	0.00165153	0.00729047	0.000557016	0.000721381	[-1]	Group114	20.7547	55	[ACACA, ACSF2, ACSL3, AGK, ALDOC, ATIC, COQ3, DCXR, DGAT1, DHFR, DHFR2, DHTKD1, DNMT1, ELOVL2, ELOVL5, ELOVL6, ENO3, FAR1, FOLH1, GART, GCH1, GPHN, HACD1, HACD2, HK1, HSD17B4, KYNU, LDHA, ME1, MOCOS, MOCS3, MRI1, MTHFD1, MTHFD1L, MTHFD2, MTHFR, NAMPT, NDUFA9, NMNAT1, PCBD1, PCBD2, PDSS2, PEMT, PFKFB2, PFKFB3, PFKP, PGM1, PNP, PNPO, PPT1, SHMT1, SHMT2, SUCLG2, TP53I3, TPK1]
CUSTOM:GO_MITOTIC_RECOMBINATION	GO_MITOTIC_RECOMBINATION	CUSTOM_c5.bp.v6.2.symbols BP.gmt_20.08.2018	1.96431e-09	4.16983e-08	5.66238e-06	1.22556e-05	[-1]	Group115	53.6585	22	[BRCA2, DNA2, FEN1, GEN1, NSMCE2, POLA1, POLA2, POLD3, POLE2, PRIM1, PRIM2, RAD51, RAD51B, RAD54B, RFC2, RFC3, RFC4, RFC5, RPA2, RPA3, TOP2A, WRN]
GO:0000723	telomere maintenance	GO_BiologicalProcess-EBI-UniProt-GOA_28.08.2018_00h00	1.77961e-08	3.13277e-07	5.66238e-06	1.22556e-05	[5, 6, 7]	Group115	28.6385	61	[ASRGL1, ATM, ATR, ATRNL1, ATRX, AURKB, BLM, BRCA2, CCNE2, CRYBG1, DCLRE1A, DCLRE1B, DNA2, ERCC4, EXO1, FANCD2, FBXO4, FEN1, HAP1, HDAC8, HIST1H4C, HIST1H4D, HNRNPA1, HNRNPD, HNRNPU, HSP90AA1, LRIF1, MRE11, NBN, NEK2, NSMCE2, PARN, PARP1, PARP2, PARP4, PIF1, PKIB, PML, POLA1, POLA2, POLD3, POT1, PRIM1, PRIM2, PRKDC, RAD51, RAD54L, RAP1A, RFC2, RFC3, RFC4, RFC5, RPA2, RPA3, SP100, STON1, TEN1, WRN…
CUSTOM:GO_TELOMERE_MAINTENANCE_VIA_RECOMBINATION	GO_TELOMERE_MAINTENANCE_VIA_RECOMBINATION	CUSTOM_c5.bp.v6.2.symbols BP.gmt_20.08.2018	2.18344e-08	3.79734e-07	5.66238e-06	1.22556e-05	[-1]	Group115	56.25	18	[BRCA2, DNA2, FEN1, NSMCE2, POLA1, POLA2, POLD3, POLE2, PRIM1, PRIM2, RAD51, RFC2, RFC3, RFC4, RFC5, RPA2, RPA3, WRN]
CUSTOM:GO_TELOMERE_ORGANIZATION	GO_TELOMERE_ORGANIZATION	CUSTOM_c5.bp.v6.2.symbols BP.gmt_20.08.2018	8.93126e-07	1.1309e-05	5.66238e-06	1.22556e-05	[-1]	Group115	32.6923	34	[ATM, BRCA2, DCLRE1A, DCLRE1B, DNA2, ERCC4, FBXO4, FEN1, HIST1H3G, HIST1H4C, HIST1H4D, MRE11, NBN, NSMCE2, PIF1, POLA1, POLA2, POLD3, POLE2, POT1, PRIM1, PRIM2, PRKDC, RAD51, RFC2, RFC3, RFC4, RFC5, RPA2, RPA3, SP100, WRN, XRCC5, XRCC6]
CUSTOM:GO_ANATOMICAL_STRUCTURE_HOMEOSTASIS	GO_ANATOMICAL_STRUCTURE_HOMEOSTASIS	CUSTOM_c5.bp.v6.2.symbols BP.gmt_20.08.2018	6.26474e-05	0.000467347	5.66238e-06	1.22556e-05	[-1]	Group115	22.4561	64	[ACACA, ADGRV1, ANKRD11, ATM, B2M, BARD1, BAX, BBS1, BCL2, BRCA2, COL2A1, CTGF, CTSH, CXADR, DCLRE1A, DCLRE1B, DNA2, DRAM2, EPAS1, ERCC4, FBXO4, FEN1, FGF7, FGGY, FOXC1, GAA, GATA2, HIST1H4C, HIST1H4D, IL6, IQCB1, LARGE1, LDB1, MRE11, NBN, NELL2, NSMCE2, NXNL2, PBLD, PIF1, POC1B, POLA1, POLA2, POLD3, POLE2, POT1, PRIM1, PRIM2, PRKDC, RAD51, RFC2, RFC3, RFC4, RFC5, RPA2, RPA3, SOX9, SP100, SPATA7,…
CUSTOM:GO_HOMEOSTATIC_PROCESS	GO_HOMEOSTATIC_PROCESS	CUSTOM_c5.bp.v6.2.symbols BP.gmt_20.08.2018	0.000242572	0.00145292	5.66238e-06	1.22556e-05	[-1]	Group115	17.2775	231	[ABCA1, ABCB6, ABCB7, ACACA, ACADM, ADCY1, ADGRV1, ADM, ADRB1, AKR1C1, ANK3, ANKRD11, ANO6, ANXA1, ATM, ATP13A4, ATP2A3, ATP2B1, ATP6V0B, ATP6V1G1, ATP7A, B2M, BARD1, BAX, BBC3, BBS1, BCL2, BCL2L11, BDKRB2, BRCA2, CA12, CA2, CALCR, CAMK2D, CAV1, CCL28, CCNB2, CD55, CEBPA, CEBPG, CKB, CLIC4, CLN5, COL2A1, COMMD1, CP, CPS1, CTGF, CTSH, CXADR, CXCR4, DCLRE1A, DCLRE1B, DEDD2, DGAT1, DNA2, DNAJC10, DR…
CUSTOM:GO_MITOTIC_SISTER_CHROMATID_SEGREGATION	GO_MITOTIC_SISTER_CHROMATID_SEGREGATION	CUSTOM_c5.bp.v6.2.symbols BP.gmt_20.08.2018	1.49703e-18	1.23483e-16	1.1817e-09	4.24339e-09	[-1]	Group116	52.7473	48	[AKAP8L, AURKB, BECN1, BUB3, CCNB1, CDC14A, CDCA5, CDCA8, CENPE, CEP55, CEP57, CEP57L1, CHMP1B, CHMP6, DLGAP5, DSCC1, ESPL1, KIF14, KIF18A, KIF22, KIF23, KIF2C, KIF4A, KIF4B, KIFC1, KNSTRN, MAD2L1, NCAPD2, NCAPD3, NCAPG, NCAPH, NDC80, NEK2, NIPBL, NUSAP1, PDS5A, PDS5B, PIBF1, PRC1, RACGAP1, RB1, SMC1A, SMC2, SMC3, SMC4, SPAG5, TEX14, ZWINT]
GO:0051310	metaphase plate congression	GO_BiologicalProcess-EBI-UniProt-GOA_28.08.2018_00h00	6.98225e-07	8.959e-06	1.1817e-09	4.24339e-09	[4, 5, 6]	Group116	38.4615	25	[BECN1, CCNB1, CDCA5, CDCA8, CDT1, CENPE, CENPF, CENPQ, CHMP1B, CHMP6, GEM, GJB2, HNRNPU, KIF14, KIF18A, KIF22, KIF2C, KIFC1, MAD1L1, MLH1, NDC80, NUP62, PIBF1, SPAG5, TTL]
CUSTOM:GO_METAPHASE_PLATE_CONGRESSION	GO_METAPHASE_PLATE_CONGRESSION	CUSTOM_c5.bp.v6.2.symbols BP.gmt_20.08.2018	4.10759e-06	4.50898e-05	1.1817e-09	4.24339e-09	[-1]	Group116	42.8571	18	[BECN1, BRCA2, CCNB1, CDCA5, CDCA8, CENPE, CENPF, CEP55, CHMP1B, CHMP6, GEM, KIF14, KIF18A, KIF22, KIF2C, KIFC1, MLH1, PIBF1]
GO:0007080	mitotic metaphase plate congression	GO_BiologicalProcess-EBI-UniProt-GOA_28.08.2018_00h00	1.82455e-05	0.00016308	1.1817e-09	4.24339e-09	[4, 5, 6, 7, 8]	Group116	38	19	[BECN1, CCNB1, CDCA5, CDCA8, CDT1, CENPE, CHMP1B, CHMP6, GJB2, HNRNPU, KIF14, KIF18A, KIF22, KIF2C, KIFC1, MAD1L1, NDC80, NUP62, PIBF1]
CUSTOM:GO_CHROMOSOME_LOCALIZATION	GO_CHROMOSOME_LOCALIZATION	CUSTOM_c5.bp.v6.2.symbols BP.gmt_20.08.2018	3.86219e-05	0.000314089	1.1817e-09	4.24339e-09	[-1]	Group116	34.4262	21	[ATM, BECN1, BIRC5, BRCA2, CCNB1, CDCA5, CDCA8, CENPE, CENPF, CEP55, CHMP1B, CHMP6, DLGAP5, GEM, KIF14, KIF18A, KIF22, KIF2C, KIFC1, MLH1, PIBF1]
CUSTOM:GO_ORGANELLE_LOCALIZATION	GO_ORGANELLE_LOCALIZATION	CUSTOM_c5.bp.v6.2.symbols BP.gmt_20.08.2018	0.0011362	0.00529068	1.1817e-09	4.24339e-09	[-1]	Group116	19.5652	81	[ANKRD28, AP3B1, AP3B2, AP3M1, AREG, ASPM, ATM, AURKA, BBS7, BECN1, BIRC5, BLOC1S5, BRCA2, C2CD4A, CADPS2, CCNB1, CD59, CDCA5, CDCA8, CDK5RAP2, CENPA, CENPE, CENPF, CEP55, CHMP1B, CHMP6, CLASP1, CTSC, CTSZ, DENND1A, DLG1, DLGAP5, DOCK7, DPYSL2, ESPL1, F8, GATA2, GEM, GOSR2, GPSM2, HAP1, IFT20, KIF14, KIF18A, KIF22, KIF23, KIF2C, KIF3C, KIFC1, LLGL1, LYN, MAP4, MAPT, MLH1, MYO5B, NDC80, NR4A3, NUS…
GO:1903829	positive regulation of cellular protein localization	GO_BiologicalProcess-EBI-UniProt-GOA_28.08.2018_00h00	1.1152e-05	0.00010732	3.93833e-06	8.88936e-06	[2, 3, 4, 5, 6]	Group117	21.7284	88	[ABCB6, ABLIM3, ACSL3, AGR2, AKAP5, ANK3, ANP32B, AP2B1, B3GAT3, BBC3, BCAS3, BCL2, C11orf96, CDK1, CDKN1A, CDKN3, CDT1, CEMIP, CENPQ, CTDSPL2, DHRS3, DLG1, ECT2, EFCAB7, EPB41, EPB41L2, EPHA2, ERBB2, ERBB4, FBXO44, FZD5, GAS6, GLI3, GNAI1, GPSM2, GSK3B, GTSE1, HTRA2, ITGB1BP1, JAK2, KIF20B, LEPR, LIF, MAGI1, MAPT, MBD1, MDM2, METAP1, NCAPD2, NDC80, NEU1, NGFR, NKD2, NUP62, PAK1, PARP1, PCNT, PDK…
GO:1904375	regulation of protein localization to cell periphery	GO_BiologicalProcess-EBI-UniProt-GOA_28.08.2018_00h00	0.000126253	0.000853611	3.93833e-06	8.88936e-06	[5, 6]	Group117	25.8741	37	[ABCB6, ACSL3, AGR2, AKAP5, AREG, C11orf96, CAMK2D, CENPJ, DAB2, DLG1, EFCAB7, EPB41, EPB41L2, EPHA2, FAS, GNAI1, GPC6, GPSM2, LDLRAP1, LRPAP1, NKD2, PDK1, PIK3R1, PLS1, PMAIP1, PPP2R5A, PRKCE, PRKCH, PRNP, RAB11FIP2, RAP1A, SPTBN1, SQSTM1, STX8, TAP1, TMBIM1, TMEM59]
GO:1904377	positive regulation of protein localization to cell periphery	GO_BiologicalProcess-EBI-UniProt-GOA_28.08.2018_00h00	0.000370159	0.00210364	3.93833e-06	8.88936e-06	[3, 4, 5, 6, 7]	Group117	29.4872	23	[ABCB6, ACSL3, AGR2, AKAP5, C11orf96, DLG1, EFCAB7, EPB41, EPB41L2, EPHA2, GNAI1, GPSM2, NKD2, PDK1, PIK3R1, PLS1, PMAIP1, PRKCE, PRKCH, PRNP, RAB11FIP2, SPTBN1, SQSTM1]
GO:1905475	regulation of protein localization to membrane	GO_BiologicalProcess-EBI-UniProt-GOA_28.08.2018_00h00	0.000552763	0.00293891	3.93833e-06	8.88936e-06	[5, 6]	Group117	22.1277	52	[ABCB6, ACSL3, AGR2, AKAP5, ANK3, AP2B1, AREG, BBC3, BCL2, C11orf96, CAMK2D, CEMIP, CENPJ, DAB2, DLG1, EFCAB7, EPHA2, ERBB2, FAS, GDI1, GPC6, ITGB1BP1, LDLRAP1, LRPAP1, NEU1, NKD2, PAK1, PDK1, PDZK1, PIK3R1, PLS1, PMAIP1, PPP2R5A, PRKCE, PRKCH, PRNP, RAB11FIP2, RAP1A, REXO2, RHOV, SFN, SPTBN1, SQSTM1, STOM, STX8, TAP1, TFDP2, TMBIM1, TMEM158, TMEM59, TP63, ZMYND8]
GO:1905477	positive regulation of protein localization to membrane	GO_BiologicalProcess-EBI-UniProt-GOA_28.08.2018_00h00	0.00131007	0.00599395	3.93833e-06	8.88936e-06	[3, 4, 5, 6, 7]	Group117	23.5294	36	[ABCB6, ACSL3, AGR2, AKAP5, ANK3, AP2B1, BBC3, BCL2, C11orf96, CEMIP, DLG1, EFCAB7, EPHA2, ERBB2, ITGB1BP1, NEU1, NKD2, PAK1, PDK1, PDZK1, PIK3R1, PLS1, PMAIP1, PRKCE, PRKCH, PRNP, RAB11FIP2, REXO2, RHOV, SFN, SPTBN1, SQSTM1, STOM, TFDP2, TMEM158, TP63]
GO:1903076	regulation of protein localization to plasma membrane	GO_BiologicalProcess-EBI-UniProt-GOA_28.08.2018_00h00	0.00149199	0.0067093	3.93833e-06	8.88936e-06	[6, 7]	Group117	24.3902	30	[ABCB6, ACSL3, AGR2, AKAP5, AREG, C11orf96, CAMK2D, CENPJ, DAB2, DLG1, EPHA2, FAS, LDLRAP1, LRPAP1, NKD2, PDK1, PIK3R1, PLS1, PMAIP1, PPP2R5A, PRKCE, PRKCH, PRNP, RAB11FIP2, SPTBN1, SQSTM1, STX8, TAP1, TMBIM1, TMEM59]
CUSTOM:GO_REGULATION_OF_MULTICELLULAR_ORGANISMAL_DEVELOPMENT	GO_REGULATION_OF_MULTICELLULAR_ORGANISMAL_DEVELOPMENT	CUSTOM_c5.bp.v6.2.symbols BP.gmt_20.08.2018	1.55562e-05	0.000142574	2.3325e-06	5.41963e-06	[-1]	Group118	17.4043	291	[ACVR1C, ADM, AGGF1, AKAP5, AMIGO2, AMIGO3, AMOT, ANKH, ANO6, ANXA1, AP2A2, AP2B1, AP3B1, APOLD1, ASAP1, ASCL1, ASPM, ATP8A2, B2M, BASP1, BAX, BCL11B, BCL2, BMP2, BMPR1A, BMPR1B, BMPR2, BRCA1, BRCA2, BTG1, C5, CA2, CAMK1D, CAPRIN2, CAV1, CCNB1, CD109, CDC20, CDK1, CDK5RAP2, CELSR2, CENPF, CHN1, CITED2, CLASP1, CLSTN2, COL5A1, CRABP2, CTGF, CTH, CTSH, CUX1, CXCR4, DAAM1, DAB2, DDAH1, DDX39B, DDX5,…
CUSTOM:GO_NEUROGENESIS	GO_NEUROGENESIS	CUSTOM_c5.bp.v6.2.symbols BP.gmt_20.08.2018	0.000149553	0.000990272	2.3325e-06	5.41963e-06	[-1]	Group118	17.2734	242	[ADCY1, ADM, AGTPBP1, AKAP5, ALCAM, ANK3, ANXA1, APBB2, APCDD1, APOD, AREG, ARL3, ARX, ASAP1, ASCL1, ASPM, ATP7A, ATP8A2, ATP8B1, AURKA, B2M, BAX, BCL11B, BCL2, BECN1, BLOC1S5, BMP2, BMPR1A, BMPR1B, BMPR2, BTG2, CAMK1D, CAPRIN2, CAV1, CDC20, CDK1, CDK5RAP2, CDKN1C, CDKN2C, CELSR2, CHN1, CIT, CLN5, CLU, CRABP2, CTNND2, CUX1, CXCR4, DCLK1, DDIT4, DDX6, DHFR, DLL4, DLX2, DNAAF4, DNM3, DNMT1, DOCK7, …
CUSTOM:GO_REGULATION_OF_ANATOMICAL_STRUCTURE_MORPHOGENESIS	GO_REGULATION_OF_ANATOMICAL_STRUCTURE_MORPHOGENESIS	CUSTOM_c5.bp.v6.2.symbols BP.gmt_20.08.2018	0.000221543	0.00134651	2.3325e-06	5.41963e-06	[-1]	Group118	17.8257	182	[ADM, AGGF1, AKAP5, AMOT, ANXA1, AP2A2, AP2B1, BASP1, BAX, BCL2, BMP2, BMPR1A, BMPR2, BRCA1, BRWD1, BTG1, C5, CAPRIN2, CARMIL1, CDC42EP3, CDC7, CELSR2, CHN1, CITED2, CLASP1, COCH, COL5A1, CRABP2, CST3, CTSH, CUX1, DAAM1, DAB2, DDAH1, DLG1, DLL4, DNM3, DPYSL2, DSCAM, EDN1, EFNA5, EGLN1, EHD1, EMP2, EPHA2, EPHA7, ERAP1, ERBB2, ESR1, EZH2, FGD4, FGF13, FGF18, FGF7, FN1, FOXC1, FOXP1, FSTL4, FZD5, GA…
GO:0022008	neurogenesis	GO_BiologicalProcess-EBI-UniProt-GOA_28.08.2018_00h00	0.000340404	0.00195766	2.3325e-06	5.41963e-06	[4, 5, 6]	Group118	16.5792	316	[ABI1, ACKR3, ADCY1, ADM, AGTPBP1, ALCAM, ANK3, ANKHD1, ANXA1, APBB2, APCDD1, APOD, AREG, ARID1B, ARL3, ARX, ASAP1, ASCL1, ASH1L, ASPM, ATF2, ATF7IP, ATM, ATP7A, ATP8A2, ATP8B1, ATR, AURKA, B2M, BAX, BCL11B, BCL2, BECN1, BLOC1S5, BMP2, BMPR1A, BMPR1B, BMPR2, BTG2, CA8, CABYR, CAMK1D, CAPRIN2, CDC20, CDC25C, CDK1, CDK5RAP2, CDKN1A, CDKN2C, CDNF, CELSR2, CEP68, CHD6, CHN1, CIT, CLN5, CLU, CRABP2, C…
GO:0048699	generation of neurons	GO_BiologicalProcess-EBI-UniProt-GOA_28.08.2018_00h00	0.000596525	0.003103	2.3325e-06	5.41963e-06	[5, 6, 7]	Group118	16.5641	296	[ABI1, ACKR3, ADCY1, ADM, AGTPBP1, ALCAM, ANK3, ANKHD1, APBB2, APOD, AREG, ARID1B, ARL3, ARX, ASAP1, ASCL1, ASH1L, ASPM, ATF2, ATF7IP, ATP7A, ATP8A2, ATP8B1, ATR, AURKA, B2M, BAX, BCL11B, BCL2, BECN1, BLOC1S5, BMP2, BMPR1A, BMPR1B, BMPR2, BTG2, CA8, CABYR, CAMK1D, CAPRIN2, CDC20, CDC25C, CDK1, CDK5RAP2, CDKN1A, CDNF, CELSR2, CEP68, CHD6, CHN1, CIT, CLN5, CRABP2, CTNND2, CTSZ, CUX1, CXCR4, CYFIP2,…
CUSTOM:GO_REGULATION_OF_CELL_DIFFERENTIATION	GO_REGULATION_OF_CELL_DIFFERENTIATION	CUSTOM_c5.bp.v6.2.symbols BP.gmt_20.08.2018	0.00114004	0.00529149	2.3325e-06	5.41963e-06	[-1]	Group118	16.689	249	[ABCA1, ABCA5, ADGRV1, ADIRF, ADM, AKAP5, ANP32B, ANXA1, AP3B1, APOLD1, AREG, ASAP1, ASCL1, ASPM, ATP8A2, AURKA, B2M, BAX, BCL11B, BCL2, BHLHE41, BLOC1S5, BMP2, BMPR1A, BMPR1B, BMPR2, BTC, BTG1, CA2, CAMK1D, CAPRIN2, CARMIL1, CAV1, CD109, CDC20, CDK1, CDK5RAP2, CEACAM5, CEBPA, CHN1, CLASP1, CLU, CNOT1, COL5A1, CRABP2, CTGF, CTH, CUX1, CXCR4, DAB2, DDX39B, DDX5, DDX6, DLL4, DLX2, DNM3, DOCK7, DPYS…
CUSTOM:GO_CELL_CYCLE_PHASE_TRANSITION	GO_CELL_CYCLE_PHASE_TRANSITION	CUSTOM_c5.bp.v6.2.symbols BP.gmt_20.08.2018	2.36242e-25	4.01194e-23	6.87596e-39	2.1728e-37	[-1]	Group119	40	102	[AKAP8L, AURKA, BIRC5, BORA, BTRC, BUB1B, CAMK2D, CCNB1, CCNB2, CCNE2, CCNY, CDC25A, CDC25C, CDC27, CDC45, CDC6, CDC7, CDCA5, CDK1, CDK2, CDK3, CDK4, CDK5RAP2, CDKN1A, CDKN2C, CDKN2D, CDKN3, CDT1, CENPJ, CEP135, CEP152, CEP164, CEP192, CEP57, CEP70, CHEK1, CHEK2, CLASP1, DBF4, DHFR, EIF4EBP1, FBXO5, FOXM1, GADD45A, HAUS1, HAUS2, HAUS4, HAUS6, HAUS7, HMMR, HSP90AA1, ID2, ID4, KHDRBS1, LATS2, MASTL…
GO:0006261	DNA-dependent DNA replication	GO_BiologicalProcess-EBI-UniProt-GOA_28.08.2018_00h00	8.77605e-22	1.10158e-19	6.87596e-39	2.1728e-37	[6, 7, 8]	Group119	41.4141	82	[ANAPC10, ATAD5, ATRX, BCL2L11, BLM, BLMH, BRCA2, CCNE2, CCNL1, CDC45, CDC6, CDC7, CDK2, CDT1, CENPS, CENPS-CORT, CHEK2, CHMP1B, DNA2, DSCC1, E2F8, EME2, FANCD2, FBXO44, FEN1, FILIP1L, GEN1, GINS1, GINS2, GINS3, GMNN, LRIG1, MCM10, MCM2, MCM3, MCM6, MCM7, MCM8, MCM9, MMS22L, MRE11, NBN, NUCKS1, ORC1, ORC3, ORC5, ORC6, PARP1, PARP2, POLA1, POLA2, POLD3, POLE2, POLG, POLH, POLK, POLQ, PRIM1, PRIM2,…
GO:0000082	G1/S transition of mitotic cell cycle	GO_BiologicalProcess-EBI-UniProt-GOA_28.08.2018_00h00	1.71906e-19	1.60095e-17	6.87596e-39	2.1728e-37	[5, 6]	Group119	33.6508	106	[ANXA1, ATM, AURKA, BAX, BCL2, BRIP1, BTG2, CCNB1, CCNE2, CCNL1, CDC25A, CDC25C, CDC45, CDC6, CDC7, CDK1, CDK2, CDK3, CDK4, CDKN1A, CDKN2C, CDKN2D, CDKN3, CDT1, CHAF1A, CHEK2, CNOT1, CRADD, CTDSPL, CYP1A1, DBF4, DHFR, E2F8, EIF4A2, EIF4EBP1, EZH2, FBXO5, GADD45A, GMNN, GPNMB, GTSE1, HAP1, ID2, ID4, JADE1, KANK2, KIF14, KRT6A, LATS2, MCM10, MCM2, MCM3, MCM6, MCM7, MCM8, MDM2, MNAT1, MTBP, MUC1, NA…
CUSTOM:GO_CELL_CYCLE_G1_S_PHASE_TRANSITION	GO_CELL_CYCLE_G1_S_PHASE_TRANSITION	CUSTOM_c5.bp.v6.2.symbols BP.gmt_20.08.2018	6.88841e-15	4.14309e-13	6.87596e-39	2.1728e-37	[-1]	Group119	44.1441	49	[CAMK2D, CCNE2, CDC25A, CDC45, CDC6, CDC7, CDCA5, CDK1, CDK2, CDK3, CDK4, CDKN1A, CDKN2C, CDKN2D, CDKN3, CDT1, DBF4, DHFR, EIF4EBP1, FBXO5, ID2, ID4, LATS2, MCM10, MCM2, MCM3, MCM6, MCM7, MCM8, MNAT1, NPAT, ORC1, ORC3, ORC5, ORC6, PLK3, POLA1, POLA2, POLE2, PPP3CA, PRIM1, PRIM2, RANBP1, RB1, RBBP8, RPA2, RPA3, RRM2, USP37]
CUSTOM:GO_DNA_DEPENDENT_DNA_REPLICATION	GO_DNA_DEPENDENT_DNA_REPLICATION	CUSTOM_c5.bp.v6.2.symbols BP.gmt_20.08.2018	1.21382e-13	5.74476e-12	6.87596e-39	2.1728e-37	[-1]	Group119	44.4444	44	[ATRX, BLM, BRCA2, CCNE2, CDC45, CDC6, CDC7, CENPS, DNA2, FEN1, GINS1, GINS2, GINS3, MCM10, MCM2, MCM3, MCM6, MCM7, MMS22L, ORC1, ORC5, PARP1, PARP2, POLA1, POLA2, POLD3, POLE2, POLG, POLQ, PRIM1, PRIM2, PRIMPOL, RAD51, RFC2, RFC3, RFC4, RFC5, RNASEH2A, RRM2B, THOC1, TIPIN, TOP2A, WRN, ZRANB3]
GO:0006270	DNA replication initiation	GO_BiologicalProcess-EBI-UniProt-GOA_28.08.2018_00h00	1.07147e-10	3.18901e-09	6.87596e-39	2.1728e-37	[5, 6, 7, 8, 9]	Group119	54.3478	25	[CCNE2, CCNL1, CDC45, CDC6, CDC7, CDK2, CDT1, GINS2, MCM10, MCM2, MCM3, MCM6, MCM7, MCM8, MCM9, NBN, ORC1, ORC3, ORC5, ORC6, POLA1, POLA2, TAP2, TICRR, TOPBP1]
CUSTOM:GO_DNA_REPLICATION_INITIATION	GO_DNA_REPLICATION_INITIATION	CUSTOM_c5.bp.v6.2.symbols BP.gmt_20.08.2018	2.31986e-08	3.98657e-07	6.87596e-39	2.1728e-37	[-1]	Group119	58.6207	17	[CCNE2, CDC45, CDC6, CDC7, GINS2, MCM10, MCM2, MCM3, MCM6, MCM7, ORC1, ORC5, POLA1, POLA2, POLE2, PRIM1, PRIM2]
CUSTOM:GO_CENTROMERE_COMPLEX_ASSEMBLY	GO_CENTROMERE_COMPLEX_ASSEMBLY	CUSTOM_c5.bp.v6.2.symbols BP.gmt_20.08.2018	2.39191e-09	4.96794e-08	4.50319e-09	1.51384e-08	[-1]	Group120	50	24	[CENPA, CENPE, CENPF, CENPH, CENPI, CENPK, CENPL, CENPM, CENPN, CENPP, CENPQ, CENPS, CENPT, CENPU, CENPW, HELLS, HIST1H4C, HIST1H4D, HJURP, ITGB3BP, KNL1, MIS18A, MIS18BP1, OIP5]
GO:0034508	centromere complex assembly	GO_BiologicalProcess-EBI-UniProt-GOA_28.08.2018_00h00	3.9423e-09	7.95904e-08	4.50319e-09	1.51384e-08	[5, 6, 7]	Group120	46.4286	26	[CENPA, CENPE, CENPF, CENPH, CENPI, CENPK, CENPL, CENPM, CENPN, CENPP, CENPQ, CENPS, CENPT, CENPU, CENPW, HELLS, HIST1H4C, HIST1H4D, HJURP, ITGB3BP, KNL1, MIS18A, MIS18BP1, OIP5, RB1, SNURF]
CUSTOM:GO_DNA_REPLICATION_INDEPENDENT_NUCLEOSOME_ORGANIZATION	GO_DNA_REPLICATION_INDEPENDENT_NUCLEOSOME_ORGANIZATION	CUSTOM_c5.bp.v6.2.symbols BP.gmt_20.08.2018	2.86631e-08	4.70172e-07	4.50319e-09	1.51384e-08	[-1]	Group120	45.283	24	[ATRX, CENPA, CENPH, CENPI, CENPK, CENPL, CENPM, CENPN, CENPP, CENPQ, CENPS, CENPT, CENPU, CENPW, HAT1, HIST1H4C, HIST1H4D, HJURP, ITGB3BP, KNL1, MIS18A, MIS18BP1, NASP, OIP5]
GO:0031055	chromatin remodeling at centromere	GO_BiologicalProcess-EBI-UniProt-GOA_28.08.2018_00h00	5.14626e-08	8.03094e-07	4.50319e-09	1.51384e-08	[5, 7]	Group120	46.8085	22	[CENPA, CENPH, CENPI, CENPK, CENPL, CENPM, CENPN, CENPP, CENPQ, CENPS, CENPT, CENPU, CENPW, HELLS, HIST1H4C, HIST1H4D, HJURP, ITGB3BP, KNL1, MIS18A, MIS18BP1, OIP5]
CUSTOM:GO_HISTONE_EXCHANGE	GO_HISTONE_EXCHANGE	CUSTOM_c5.bp.v6.2.symbols BP.gmt_20.08.2018	1.46426e-07	2.13501e-06	4.50319e-09	1.51384e-08	[-1]	Group120	43.3962	23	[ANP32E, CENPA, CENPH, CENPI, CENPK, CENPL, CENPM, CENPN, CENPP, CENPQ, CENPS, CENPT, CENPU, CENPW, HIST1H4C, HIST1H4D, HJURP, ITGB3BP, KNL1, MIS18A, MIS18BP1, NASP, OIP5]
CUSTOM:GO_KINETOCHORE_ORGANIZATION	GO_KINETOCHORE_ORGANIZATION	CUSTOM_c5.bp.v6.2.symbols BP.gmt_20.08.2018	3.89337e-05	0.00031485	4.50319e-09	1.51384e-08	[-1]	Group120	66.6667	8	[CENPA, CENPE, CENPF, CENPH, CENPT, CENPW, SMC2, SMC4]
GO:0051382	kinetochore assembly	GO_BiologicalProcess-EBI-UniProt-GOA_28.08.2018_00h00	7.02076e-05	0.00051444	4.50319e-09	1.51384e-08	[5, 6, 7, 8]	Group120	52.6316	10	[CENPA, CENPE, CENPF, CENPH, CENPK, CENPN, CENPS, CENPT, CENPW, SNURF]
GO:0021537	telencephalon development	GO_BiologicalProcess-EBI-UniProt-GOA_28.08.2018_00h00	1.83352e-05	0.000163376	7.92106e-05	0.000134573	[3, 4, 6, 7, 8, 9]	Group121	22.5705	72	[AGTPBP1, ALDH1A3, ARHGAP11B, ARL13B, ARX, ASCL1, ASH1L, ASPM, ATIC, BAX, BCL11B, BMP2, BTG2, CCDC85C, CEP68, CHN1, DLX2, DPYSL2, DRD1, EFHC1, ELP4, EMX1, EOMES, ERBB4, EZH2, FAT4, FGF13, FOXP1, GART, GEMIN2, GLI3, GNG12, GSK3B, HES1, HPRT1, ID2, ID4, KIF14, KRT6A, LAMB1, LIPC, MAGI2, MBOAT7, MDK, NELL2, NF1, NFIB, NOTCH2NL, NR4A3, OPTN, OXTR, PHGDH, PLCB1, PLOD2, PLXNA3, PMAIP1, PTPRS, RIT1, SEC…
GO:0030900	forebrain development	GO_BiologicalProcess-EBI-UniProt-GOA_28.08.2018_00h00	2.47773e-05	0.000214811	7.92106e-05	0.000134573	[3, 5, 6, 7, 8]	Group121	20.7392	101	[ACKR3, AGTPBP1, ALDH1A3, ARHGAP11B, ARL13B, ARX, ASCL1, ASH1L, ASPM, ATIC, ATP7A, ATRX, BAX, BCL11B, BMP2, BMPR1A, BTG2, CCDC85C, CEP68, CHD6, CHN1, DCLK1, DLX2, DOCK7, DPYSL2, DRD1, EFHC1, ELP4, EMX1, EOMES, ERBB4, EZH2, FAT4, FGF13, FOXP1, GART, GATA2, GBX2, GDPD5, GEMIN2, GLI3, GNAQ, GNG12, GSK3B, HAP1, HES1, HPRT1, HTRA2, ID2, ID4, KIF14, KRT6A, LAMB1, LIPC, MAGI2, MBD1, MBOAT7, MDK, MSX1, N…
GO:0021895	cerebral cortex neuron differentiation	GO_BiologicalProcess-EBI-UniProt-GOA_28.08.2018_00h00	0.000453821	0.00251958	7.92106e-05	0.000134573	[4, 6, 7, 8, 9, 10]	Group121	35.8974	14	[ARX, ASCL1, ASH1L, CHD6, DLX2, DRD1, EMX1, EOMES, GDPD5, HPRT1, ID4, TBC1D8, TET2, WRB]
GO:0021954	central nervous system neuron development	GO_BiologicalProcess-EBI-UniProt-GOA_28.08.2018_00h00	0.000477641	0.00263158	7.92106e-05	0.000134573	[5, 6, 7, 8, 9, 10]	Group121	26.9231	28	[ARX, ASCL1, ASH1L, ATP7A, BTG2, DCLK1, DRD1, ELK3, GATA2, GBX2, GEMIN2, GNAQ, HPRT1, HSP90AA1, KRT6A, MAP2, MAPT, NANOS1, NELL2, NFIB, NR4A2, OPTN, PAM, PLXNA3, PTK2, SLC4A10, TET2, UQCRQ]
GO:0021953	central nervous system neuron differentiation	GO_BiologicalProcess-EBI-UniProt-GOA_28.08.2018_00h00	0.000830856	0.00410733	7.92106e-05	0.000134573	[5, 6, 7, 8, 9]	Group121	21.7021	51	[ACKR3, AGTPBP1, ARX, ASCL1, ASH1L, ATP7A, ATR, BCL11B, BTG2, CHD6, DCLK1, DLL4, DLX2, DRD1, ELK3, ELP4, EMX1, EOMES, ERBB4, GATA2, GBX2, GDPD5, GEMIN2, GLI3, GNAQ, HES1, HPRT1, HSP90AA1, ID4, INTS4, KRT6A, LDB1, LIPC, MAP2, MAPT, NANOS1, NELL2, NFIB, NR4A2, OPTN, PAM, PLXNA3, PTK2, RIT1, RORA, SLC4A10, SMOX, TBC1D8, TET2, UQCRQ, WRB]
GO:0021879	forebrain neuron differentiation	GO_BiologicalProcess-EBI-UniProt-GOA_28.08.2018_00h00	0.00132015	0.00603052	7.92106e-05	0.000134573	[5, 6, 7, 8, 9, 10]	Group121	28.5714	20	[ARX, ASCL1, ASH1L, ATP7A, BCL11B, DLX2, DRD1, ELP4, ERBB4, GATA2, GBX2, GNAQ, HES1, LIPC, NELL2, OPTN, PLXNA3, RIT1, SLC4A10, UQCRQ]
GO:0021544	subpallium development	GO_BiologicalProcess-EBI-UniProt-GOA_28.08.2018_00h00	0.00149834	0.00672737	7.92106e-05	0.000134573	[3, 4, 5, 7, 8, 9, 10]	Group121	36.6667	11	[ALDH1A3, ASCL1, ASH1L, BCL11B, DLX2, DRD1, FOXP1, GLI3, HPRT1, RIT1, SECISBP2]
GO:0021872	forebrain generation of neurons	GO_BiologicalProcess-EBI-UniProt-GOA_28.08.2018_00h00	0.0020632	0.00881133	7.92106e-05	0.000134573	[4, 6, 7, 8, 9]	Group121	26.506	22	[ARX, ASCL1, ASH1L, ASPM, ATP7A, BCL11B, DLX2, DRD1, ELP4, ERBB4, GATA2, GBX2, GLI3, GNAQ, HES1, LIPC, NELL2, OPTN, PLXNA3, RIT1, SLC4A10, UQCRQ]
CUSTOM:GO_REGULATION_OF_ORGANELLE_ORGANIZATION	GO_REGULATION_OF_ORGANELLE_ORGANIZATION	CUSTOM_c5.bp.v6.2.symbols BP.gmt_20.08.2018	1.04226e-11	3.58215e-10	1.57019e-16	1.37827e-15	[-1]	Group122	20.798	245	[ABLIM3, AKAP8L, AMOT, ANAPC10, ANK1, ANLN, ANXA1, ASPM, ATAD2, ATAD2B, ATM, ATR, ATRX, AURKA, AURKB, BAX, BBC3, BCAS3, BCL2, BCL2L11, BECN1, BIRC5, BORA, BRCA1, BTC, BUB1, BUB1B, BUB3, CAMK2D, CAPN2, CARMIL1, CAV1, CCL26, CCNB1, CCNF, CDC14A, CDC20, CDC25C, CDC27, CDC42EP3, CDC45, CDC6, CDCA5, CDK5RAP2, CENPE, CENPF, CENPJ, CEP192, CEP295, CHEK1, CHEK2, CHMP1B, CKAP2, CLASP1, CLIC4, CLIP1, CNOT1…
CUSTOM:GO_POSITIVE_REGULATION_OF_CELLULAR_COMPONENT_ORGANIZATION	GO_POSITIVE_REGULATION_OF_CELLULAR_COMPONENT_ORGANIZATION	CUSTOM_c5.bp.v6.2.symbols BP.gmt_20.08.2018	1.74408e-07	2.49265e-06	1.57019e-16	1.37827e-15	[-1]	Group122	19.2007	221	[ABLIM3, ACSL3, AGR2, AKAP5, AKAP8L, AMIGO2, AMIGO3, AMOT, ANAPC10, ANK1, ANK3, ANO6, ANXA1, ATM, ATP8A2, ATR, ATRX, AURKA, AURKB, B2M, BAX, BBC3, BCAS3, BCL2, BCL2L11, BECN1, BIRC5, BMP2, BMPR2, BRCA1, BTC, CAMK1D, CAPRIN2, CARMIL1, CAV1, CCL26, CCNB1, CD14, CDC20, CDC42EP3, CDCA5, CEMIP, CEP295, CLASP1, CLIP1, CLSTN2, CLU, CNOT1, CRABP2, CTGF, CUX1, CYB5R1, DAB2, DLG1, DLGAP5, DNM3, DNMT1, DSCA…
CUSTOM:GO_POSITIVE_REGULATION_OF_ORGANELLE_ORGANIZATION	GO_POSITIVE_REGULATION_OF_ORGANELLE_ORGANIZATION	CUSTOM_c5.bp.v6.2.symbols BP.gmt_20.08.2018	1.13644e-05	0.000109	1.57019e-16	1.37827e-15	[-1]	Group122	20.4188	117	[ABLIM3, AKAP8L, AMOT, ANAPC10, ANK1, ANXA1, ATM, ATR, ATRX, AURKA, AURKB, BAX, BBC3, BCAS3, BCL2, BCL2L11, BECN1, BIRC5, BRCA1, BTC, CARMIL1, CAV1, CCL26, CCNB1, CDC42EP3, CDCA5, CEP295, CLASP1, CLIP1, CNOT1, CTGF, CYB5R1, DLG1, DLGAP5, DNMT1, DTWD2, EDN1, ESPL1, EVL, F2RL1, FBXO5, FER, FMN1, FSCN1, FZD5, GLS2, GSK3B, HAP1, HES1, HHAT, HNMT, HNRNPA1, HTRA2, ID1, IGF2, ITGB1BP1, JARID2, KIAA1324,…
GO:0010638	positive regulation of organelle organization	GO_BiologicalProcess-EBI-UniProt-GOA_28.08.2018_00h00	1.44293e-05	0.000133947	1.57019e-16	1.37827e-15	[4, 5, 6]	Group122	19.2649	152	[ABLIM3, AKAP8L, ANK1, ANKH, ANXA1, APOBEC3A, APOBEC3B, ASAP1, ATM, ATMIN, ATR, ATRX, AURKA, AURKB, BAX, BBC3, BCAS3, BCL2, BCL2L11, BECN1, BRCA1, BTC, CABYR, CARMIL1, CCL26, CCNB1, CDC42EP3, CDCA5, CDK5RAP2, CDKN3, CDT1, CENPJ, CEP135, CEP295, CLASP1, CLIP1, CNOT1, CRIP2, CRYBG1, CTGF, DLG1, DLGAP5, DNAAF4, DNMT1, EDN1, ESPL1, EVL, F2RL1, FBXO4, FBXO44, FEN1, FER, FMN1, FN1, FSCN1, FZD5, GPSM2, …
GO:0051493	regulation of cytoskeleton organization	GO_BiologicalProcess-EBI-UniProt-GOA_28.08.2018_00h00	0.000502216	0.00272537	1.57019e-16	1.37827e-15	[5, 6]	Group122	18.7599	118	[APOBEC3A, APOBEC3B, ATR, AURKA, BCAS3, BCL2L11, BLMH, BORA, BRCA1, CABYR, CAPN2, CARMIL1, CCL26, CCNF, CDC42EP3, CDK5RAP2, CENPJ, CEP135, CEP295, CEP70, CEP97, CHEK1, CHMP1B, CIT, CKAP2, CLASP1, CLIC4, CLIP1, CLU, CTGF, CTSV, DLG1, EDN1, EFNA5, EVL, F2RL1, FCHSD2, FER, FGF13, FMN1, FSCN1, GEN1, GNAI1, GPSM2, GRHL3, GSK3B, HEXIM1, HNRNPU, ID1, ITGB1BP1, KANK2, KIF11, KIF18A, LIMCH1, MAGI2, MAP2, …
CUSTOM:GO_POSITIVE_REGULATION_OF_CELLULAR_COMPONENT_BIOGENESIS	GO_POSITIVE_REGULATION_OF_CELLULAR_COMPONENT_BIOGENESIS	CUSTOM_c5.bp.v6.2.symbols BP.gmt_20.08.2018	0.000596828	0.003099	1.57019e-16	1.37827e-15	[-1]	Group122	19.9507	81	[AMIGO2, AMIGO3, AMOT, ATM, ATR, BAX, BBC3, BCAS3, BCL2L11, CARMIL1, CAV1, CCL26, CDC42EP3, CEP295, CLASP1, CLIP1, CLSTN2, CLU, CNOT1, CTGF, DLG1, DNM3, EDN1, EFNA5, EPS8L2, ERCC4, EVL, F2RL1, FAF1, FAS, FER, FLRT3, FMN1, FOSL1, FSCN1, GSK3B, GTF2H2, GTF2H4, HAP1, HAS3, HDAC4, HSP90AA1, ID1, ITGB1BP1, JUN, KIAA1324, LIMS1, MAGI2, MAPT, MIEN1, MNS1, MPP7, OXTR, PAK1, PARP1, PINK1, PIP4K2A, PIP4K2C…
GO:2001252	positive regulation of chromosome organization	GO_BiologicalProcess-EBI-UniProt-GOA_28.08.2018_00h00	0.00165397	0.00727896	1.57019e-16	1.37827e-15	[5, 6, 7]	Group122	21.5247	48	[AKAP8L, ATM, ATR, ATRX, AURKB, BECN1, BRCA1, CCNB1, CDKN3, CDT1, CRIP2, CRYBG1, DLGAP5, DNAAF4, DNMT1, ESPL1, FBXO4, FEN1, HNRNPA1, HNRNPD, HNRNPU, JARID2, LIF, LRIF1, MRE11, MUC1, MYB, NANOS1, NBN, NEK2, NIPBL, NSMCE2, PARN, PARP4, PEX2, PHF19, PHYH, PINK1, PKIB, PML, POT1, RAD54L, RB1, SFPQ, SIN3A, SIRT1, SLF1, XRCC5]
CUSTOM:GO_REGULATION_OF_CELLULAR_COMPONENT_BIOGENESIS	GO_REGULATION_OF_CELLULAR_COMPONENT_BIOGENESIS	CUSTOM_c5.bp.v6.2.symbols BP.gmt_20.08.2018	0.001903	0.00826161	1.57019e-16	1.37827e-15	[-1]	Group122	17.7314	136	[AMIGO2, AMIGO3, AMOT, APOD, ATF7IP, ATM, ATP8B1, ATR, BAX, BBC3, BCAS3, BCL2L11, BRCA1, CARMIL1, CAV1, CCL26, CDC42EP3, CDK5RAP2, CENPJ, CEP295, CHMP1B, CLASP1, CLIP1, CLSTN2, CLU, CNOT1, CTGF, DLG1, DNAJA4, DNM3, EDN1, EFNA5, EIF4EBP1, EPHA2, EPHA7, EPS8L2, ERCC4, EVL, F2RL1, FAF1, FAS, FER, FLRT3, FMN1, FOSL1, FSCN1, FZD5, GJA1, GSK3B, GTF2H2, GTF2H4, HAP1, HAS3, HDAC4, HEY2, HJURP, HMGB1, HSP…
GO:1902850	microtubule cytoskeleton organization involved in mitosis	GO_BiologicalProcess-EBI-UniProt-GOA_28.08.2018_00h00	7.84158e-14	3.83706e-12	5.81785e-15	4.17828e-14	[4, 5, 6]	Group123	37.2671	60	[AURKA, AURKB, BCL2L11, BIRC5, BLMH, BORA, CABYR, CCNB1, CDC14A, CDC20, CDK5RAP2, CENPA, CENPE, CEP192, CEP97, CHEK2, CHMP1B, CLASP1, CRIP2, CRYBG1, EFHC1, ELP4, EML1, ESPL1, FOLH1, FOLH1B, GNAI1, GPSM2, HNRNPU, KIF11, KIF23, KIF4A, KIF4B, KIFC1, MAP4, MYBL2, MZT1, NDC80, NEK2, NUP62, NUSAP1, PARP2, PARP4, PCNT, PIBF1, PRC1, RACGAP1, SETD2, SMC1A, SMC3, SPC25, STAG1, STAG2, STIL, STMN1, TACC3, TE…
GO:0007052	mitotic spindle organization	GO_BiologicalProcess-EBI-UniProt-GOA_28.08.2018_00h00	1.34746e-13	6.27439e-12	5.81785e-15	4.17828e-14	[4, 5, 6, 7]	Group123	40	52	[AURKA, AURKB, BCL2L11, BIRC5, BLMH, BORA, CABYR, CCNB1, CDC14A, CDC20, CENPE, CEP192, CEP97, CHEK2, CHMP1B, CLASP1, CRYBG1, EFHC1, EML1, FOLH1, FOLH1B, GNAI1, GPSM2, HNRNPU, KIF11, KIF23, KIF4A, KIF4B, KIFC1, MAP4, MYBL2, MZT1, NDC80, NEK2, NUP62, PARP2, PARP4, PCNT, PIBF1, PRC1, RACGAP1, SMC1A, SMC3, SPC25, STAG1, STAG2, STIL, STMN1, TACC3, TPX2, TTK, ZNF367]
GO:0090307	mitotic spindle assembly	GO_BiologicalProcess-EBI-UniProt-GOA_28.08.2018_00h00	1.34169e-08	2.40587e-07	5.81785e-15	4.17828e-14	[5, 6, 7, 8]	Group123	39.7436	31	[AURKB, BCL2L11, BIRC5, BLMH, CDC14A, CDC20, CEP192, CEP97, CHEK2, CHMP1B, CLASP1, CRYBG1, FOLH1, FOLH1B, HNRNPU, KIF11, KIF23, KIF4A, KIF4B, KIFC1, MYBL2, MZT1, NEK2, PIBF1, RACGAP1, SMC1A, SMC3, STAG1, STAG2, TPX2, ZNF367]
GO:0070507	regulation of microtubule cytoskeleton organization	GO_BiologicalProcess-EBI-UniProt-GOA_28.08.2018_00h00	2.08746e-07	2.92548e-06	5.81785e-15	4.17828e-14	[4, 5, 6, 7]	Group123	26.4706	63	[AURKA, BCL2L11, BLMH, BORA, BRCA1, CABYR, CCNF, CDK5RAP2, CENPJ, CEP295, CEP70, CEP97, CHEK1, CHMP1B, CKAP2, CLASP1, CLIP1, EFNA5, FGF13, GEN1, GNAI1, GPSM2, GSK3B, HNRNPU, KANK2, KIF11, KIF18A, MAGI2, MAP2, MAPT, MDM1, MID1, NCAPD2, NEK2, NUP62, PAK1, PARP2, PLK4, PRKAB1, RANBP1, RBM14, RGPD2, RGPD4, RNASE1, SKA1, SKA2, SKA3, SMC1A, SMC3, SNURF, SPAG5, STAG1, STAG2, STIL, STMN1, TACC3, TET2, TM…
GO:0032875	regulation of DNA endoreduplication	GO_BiologicalProcess-EBI-UniProt-GOA_28.08.2018_00h00	3.89337e-05	0.00031485	5.81785e-15	4.17828e-14	[4, 5, 6, 7, 8, 9, 10, 11]	Group123	66.6667	8	[BCL2L11, BLMH, E2F8, FBXO44, MRE11, SMC1A, SMC3, STAG2]
GO:0090224	regulation of spindle organization	GO_BiologicalProcess-EBI-UniProt-GOA_28.08.2018_00h00	6.97163e-05	0.00051214	5.81785e-15	4.17828e-14	[4, 5, 6, 7, 8]	Group123	36	18	[BCL2L11, BLMH, BORA, CEP97, CHMP1B, GNAI1, GPSM2, HNRNPU, NUP62, PARP2, SMC1A, SMC3, SNURF, SPAG5, STAG1, STAG2, TACC3, TPX2]
GO:0060236	regulation of mitotic spindle organization	GO_BiologicalProcess-EBI-UniProt-GOA_28.08.2018_00h00	0.000206036	0.00127372	5.81785e-15	4.17828e-14	[5, 6, 7, 8, 9]	Group123	35.5556	16	[BCL2L11, BLMH, BORA, CEP97, CHMP1B, GNAI1, GPSM2, HNRNPU, NUP62, PARP2, SMC1A, SMC3, STAG1, STAG2, TACC3, TPX2]
GO:0090169	regulation of spindle assembly	GO_BiologicalProcess-EBI-UniProt-GOA_28.08.2018_00h00	0.00100471	0.00477856	5.81785e-15	4.17828e-14	[4, 5, 6, 7, 8, 9]	Group123	36.3636	12	[BCL2L11, BLMH, CEP97, CHMP1B, GPSM2, HNRNPU, SMC1A, SMC3, SNURF, SPAG5, STAG1, STAG2]
CUSTOM:GO_POSITIVE_REGULATION_OF_CATALYTIC_ACTIVITY	GO_POSITIVE_REGULATION_OF_CATALYTIC_ACTIVITY	CUSTOM_c5.bp.v6.2.symbols BP.gmt_20.08.2018	2.05338e-06	2.41963e-05	1.20623e-07	3.34358e-07	[-1]	Group124	17.9842	273	[ABI1, ACER2, ACVR1C, ADCY1, ADGRD1, ADRB1, ADRM1, AFAP1L2, AGAP1, AKAP5, ANAPC10, ANP32B, ARFGAP1, ARFGAP3, ARHGAP11A, ARHGAP11B, ARHGAP19, ARHGAP26, ARHGAP45, ARHGAP5, ARHGEF39, ARHGEF9, ARL6IP5, ARRDC4, ASAP1, ASAP2, ASPH, ATP7A, AURKB, AVPI1, B3GAT3, BAX, BBC3, BCAS3, BCL2, BCL2L11, BMP2, BTC, BTRC, BUB1B, BUB3, C5, CALCR, CAMK2D, CAP2, CARD8, CASP7, CAV1, CCL26, CCNB1, CCNL1, CCNY, CCS, CD81…
CUSTOM:GO_POSITIVE_REGULATION_OF_MOLECULAR_FUNCTION	GO_POSITIVE_REGULATION_OF_MOLECULAR_FUNCTION	CUSTOM_c5.bp.v6.2.symbols BP.gmt_20.08.2018	4.51183e-06	4.80652e-05	1.20623e-07	3.34358e-07	[-1]	Group124	17.4763	313	[ABI1, ACER2, ACVR1C, ADCY1, ADGRD1, ADRB1, ADRM1, AFAP1L2, AGAP1, AKAP5, ANAPC10, ANK3, ANP32B, ARFGAP1, ARFGAP3, ARHGAP11A, ARHGAP11B, ARHGAP19, ARHGAP26, ARHGAP45, ARHGAP5, ARHGEF39, ARHGEF9, ARL6IP5, ARRDC4, ASAP1, ASAP2, ASPH, ATF2, ATP7A, AURKB, AVPI1, B2M, B3GAT3, BAX, BBC3, BCAS3, BCL2, BCL2L11, BMP2, BTC, BTRC, BUB1B, BUB3, C5, CACNB2, CALCR, CAMK1D, CAMK2D, CAP2, CAPRIN2, CARD8, CASP7, …
CUSTOM:GO_REGULATION_OF_HYDROLASE_ACTIVITY	GO_REGULATION_OF_HYDROLASE_ACTIVITY	CUSTOM_c5.bp.v6.2.symbols BP.gmt_20.08.2018	6.41359e-06	6.54277e-05	1.20623e-07	3.34358e-07	[-1]	Group124	18.0859	240	[ACER2, ACVR1C, ADRB1, ADRM1, AGAP1, AMOT, ANP32B, ANXA1, ARFGAP1, ARFGAP3, ARHGAP11A, ARHGAP11B, ARHGAP19, ARHGAP26, ARHGAP45, ARHGAP5, ARHGEF39, ARHGEF9, ARL6IP5, ASAP1, ASAP2, ASPH, BAX, BBC3, BCAS3, BCL2L11, BCL2L12, BIRC5, BIRC6, BMP2, BTC, C5, CALCR, CAMK2D, CARD8, CASP7, CAV1, CCL26, CCPG1, CD109, CD2BP2, CD44, CDC42EP3, CDKN2D, CEP192, CHM, CHN1, CRADD, CSRNP2, CST3, CSTA, CTGF, CTSH, CYF…
CUSTOM:GO_REGULATION_OF_PROTEOLYSIS	GO_REGULATION_OF_PROTEOLYSIS	CUSTOM_c5.bp.v6.2.symbols BP.gmt_20.08.2018	6.54929e-06	6.63432e-05	1.20623e-07	3.34358e-07	[-1]	Group124	19.8312	141	[ACER2, ACVR1C, ADRM1, ANAPC10, ANP32B, ARL6IP5, ASPH, ATM, AURKA, BAX, BBC3, BBS7, BCL2L11, BCL2L12, BIRC5, BIRC6, BTRC, BUB1, BUB1B, BUB3, C5, CARD8, CASP7, CAV1, CCNB1, CD109, CD44, CD55, CD59, CDC20, CDC27, CDK1, CDKN2D, CEBPA, CENPF, CLU, COMMD1, CRADD, CST3, CSTA, CTGF, CTSC, CTSH, CYFIP2, DAB2, DLGAP5, DNAAF4, DUSP1, EGLN3, EPHA7, ESPL1, FAS, FBXO22, FBXO5, FN1, FURIN, GAS6, GEN1, GSK3B, H…
CUSTOM:GO_REGULATION_OF_PEPTIDASE_ACTIVITY	GO_REGULATION_OF_PEPTIDASE_ACTIVITY	CUSTOM_c5.bp.v6.2.symbols BP.gmt_20.08.2018	1.09013e-05	0.000105611	1.20623e-07	3.34358e-07	[-1]	Group124	21.9388	86	[ACER2, ACVR1C, ADRM1, ANP32B, ARL6IP5, ASPH, BAX, BBC3, BCL2L11, BCL2L12, BIRC5, BIRC6, C5, CARD8, CASP7, CAV1, CD109, CD44, CDKN2D, CRADD, CST3, CSTA, CTGF, CTSH, CYFIP2, EGLN3, EPHA7, FAS, FN1, FURIN, GAS6, HIP1, HMGB1, HTRA2, IFI27, IFI6, IL6, JAK2, LAMP3, LXN, MDM2, MGMT, MICAL1, NGFR, NKX3-1, OVOS, OVOS2, PCSK1N, PIDD1, PINK1, PMAIP1, PML, PPARG, PRDX3, PSMB8, PSMB9, PTTG1, PTTG3P, RPS27L, …
CUSTOM:GO_POSITIVE_REGULATION_OF_HYDROLASE_ACTIVITY	GO_POSITIVE_REGULATION_OF_HYDROLASE_ACTIVITY	CUSTOM_c5.bp.v6.2.symbols BP.gmt_20.08.2018	0.00013855	0.000928062	1.20623e-07	3.34358e-07	[-1]	Group124	18.232	165	[ACER2, ACVR1C, ADRB1, ADRM1, AGAP1, ANP32B, ARFGAP1, ARFGAP3, ARHGAP11A, ARHGAP11B, ARHGAP19, ARHGAP26, ARHGAP45, ARHGAP5, ARHGEF39, ARHGEF9, ARL6IP5, ASAP1, ASAP2, ASPH, BAX, BBC3, BCAS3, BCL2L11, BMP2, BTC, CALCR, CAMK2D, CARD8, CASP7, CAV1, CCL26, CDC42EP3, CHM, CHN1, CRADD, CTGF, CTSH, CYFIP2, DENND1A, DENND1B, DENND5B, DEPDC1, DEPDC1B, DNAJC10, DNAJC24, DNAJC9, DNMBP, DOCK1, DOCK4, DOCK7, E…
GO:0052548	regulation of endopeptidase activity	GO_BiologicalProcess-EBI-UniProt-GOA_28.08.2018_00h00	0.000151592	0.000994651	1.20623e-07	3.34358e-07	[6, 7, 8]	Group124	19.697	104	[ACER2, ACVR1C, ADRM1, ALG2, ANP32B, ARL6IP5, ASPH, ATR, BAX, BBC3, BCL2L11, BCL2L12, BIRC5, BIRC6, BRCA2, C5, CARD8, CCNA2, CD109, CD44, CDK2, CDKN2D, CRADD, CST3, CSTA, CTGF, CTSH, CYFIP2, EGLN3, ENAH, EPHA7, FAS, FURIN, GAS6, HIP1, HLA-DRB4, HMGB1, HTRA2, IFI27, IFI6, IL6, JAK2, LAMB1, LAMP3, LGMN, LXN, LYN, MAPT, MDM2, MGMT, MICAL1, NBN, NGFR, NKX3-1, OVOS, OVOS2, PCSK1N, PIDD1, PLPPR5, PMAIP…
GO:0052547	regulation of peptidase activity	GO_BiologicalProcess-EBI-UniProt-GOA_28.08.2018_00h00	0.000215923	0.0013207	1.20623e-07	3.34358e-07	[5, 6, 7]	Group124	19.4595	108	[ACER2, ACVR1C, ADRM1, ALG2, ANP32B, ARL6IP5, ASPH, ATR, BAX, BBC3, BCL2L11, BCL2L12, BIRC5, BIRC6, BRCA2, C5, CARD8, CAV1, CCNA2, CD109, CD44, CDK2, CDKN2D, CRADD, CST3, CSTA, CTGF, CTSH, CYFIP2, EGLN3, ENAH, EPHA7, FAS, FN1, FURIN, GAS6, HIP1, HLA-DRB4, HMGB1, HTRA2, IFI27, IFI6, IL6, JAK2, LAMB1, LAMP3, LGMN, LXN, LYN, MAPT, MDM2, MGMT, MICAL1, NBN, NGFR, NKX3-1, OVOS, OVOS2, PCSK1N, PIDD1, PI…
CUSTOM:GO_REGULATION_OF_MICROTUBULE_BASED_PROCESS	GO_REGULATION_OF_MICROTUBULE_BASED_PROCESS	CUSTOM_c5.bp.v6.2.symbols BP.gmt_20.08.2018	6.5817e-14	3.2761e-12	4.82226e-10	1.81409e-09	[-1]	Group125	32.5103	79	[ASPM, AURKA, AURKB, BECN1, BIRC5, BORA, BRCA1, CAV1, CCNB1, CCNF, CDC14A, CDK5RAP2, CENPJ, CEP192, CHEK1, CHEK2, CHMP1B, CKAP2, CLASP1, CLIP1, DLG1, ECT2, EFNA5, EML1, ERBB2, ESPL1, FBXO5, FGF13, GAS2L1, GEN1, GPSM2, GSK3B, HAP1, HAUS1, HAUS2, HAUS4, HAUS6, HAUS7, KIF11, KIF18A, KIF23, KIF4A, KIF4B, KIFC1, KIZ, KNSTRN, MAP4, MAPT, MDM1, MID1, MLH1, MYBL2, NDC80, NEK2, NEK6, PCNT, PIBF1, PLK4, PR…
GO:0031023	microtubule organizing center organization	GO_BiologicalProcess-EBI-UniProt-GOA_28.08.2018_00h00	9.65617e-08	1.45955e-06	4.82226e-10	1.81409e-09	[3, 4, 6]	Group125	28.3505	55	[AURKA, BCAS3, BRCA1, BRCA2, CCNF, CDK1, CDK2, CDK5RAP2, CDKN1A, CENPJ, CEP135, CEP152, CEP192, CEP295, CEP68, CHEK1, CHMP1B, CLASP1, FANCD2, FOLH1, FOLH1B, GADD45A, GCC2, GEN1, HAUS1, HAUS2, HAUS4, HAUS6, HAUS7, KANK2, KIF11, MAGI2, MBD1, MDM1, NCAPD2, NEK2, NUP62, PCLAF, PLK4, RANBP1, RBM14, RGPD2, RGPD4, SASS6, SDCCAG8, SGO1, SSX2IP, STIL, TET2, TMEM67, TP53INP1, TP63, TRIM37, TUBE1, UVRAG]
GO:0070507	regulation of microtubule cytoskeleton organization	GO_BiologicalProcess-EBI-UniProt-GOA_28.08.2018_00h00	2.08746e-07	2.92548e-06	4.82226e-10	1.81409e-09	[4, 5, 6, 7]	Group125	26.4706	63	[AURKA, BCL2L11, BLMH, BORA, BRCA1, CABYR, CCNF, CDK5RAP2, CENPJ, CEP295, CEP70, CEP97, CHEK1, CHMP1B, CKAP2, CLASP1, CLIP1, EFNA5, FGF13, GEN1, GNAI1, GPSM2, GSK3B, HNRNPU, KANK2, KIF11, KIF18A, MAGI2, MAP2, MAPT, MDM1, MID1, NCAPD2, NEK2, NUP62, PAK1, PARP2, PLK4, PRKAB1, RANBP1, RBM14, RGPD2, RGPD4, RNASE1, SKA1, SKA2, SKA3, SMC1A, SMC3, SNURF, SPAG5, STAG1, STAG2, STIL, STMN1, TACC3, TET2, TM…
GO:0007098	centrosome cycle	GO_BiologicalProcess-EBI-UniProt-GOA_28.08.2018_00h00	3.21798e-07	4.34127e-06	4.82226e-10	1.81409e-09	[3, 4, 5, 7]	Group125	28.3333	51	[AURKA, BRCA1, BRCA2, CCNF, CDK1, CDK2, CDK5RAP2, CDKN1A, CENPJ, CEP135, CEP152, CEP192, CEP295, CEP68, CHEK1, CHMP1B, FANCD2, FOLH1, FOLH1B, GADD45A, GEN1, HAUS1, HAUS2, HAUS4, HAUS6, HAUS7, KANK2, KIF11, MAGI2, MBD1, MDM1, NCAPD2, NEK2, NUP62, PCLAF, PLK4, RANBP1, RBM14, RGPD2, RGPD4, SASS6, SDCCAG8, SGO1, SSX2IP, STIL, TMEM67, TP53INP1, TP63, TRIM37, TUBE1, UVRAG]
GO:0090224	regulation of spindle organization	GO_BiologicalProcess-EBI-UniProt-GOA_28.08.2018_00h00	6.97163e-05	0.00051214	4.82226e-10	1.81409e-09	[4, 5, 6, 7, 8]	Group125	36	18	[BCL2L11, BLMH, BORA, CEP97, CHMP1B, GNAI1, GPSM2, HNRNPU, NUP62, PARP2, SMC1A, SMC3, SNURF, SPAG5, STAG1, STAG2, TACC3, TPX2]
GO:1902115	regulation of organelle assembly	GO_BiologicalProcess-EBI-UniProt-GOA_28.08.2018_00h00	0.000107677	0.000745474	4.82226e-10	1.81409e-09	[3, 4, 5, 6]	Group125	22.7451	58	[ARHGEF9, ASAP1, ASPM, ATMIN, BCL2L11, BECN1, BLMH, BRCA1, CDK5RAP2, CENPJ, CEP135, CEP295, CEP97, CHMP1B, CNOT1, DYNC2LI1, EDN1, FN1, FSCN1, GPSM2, HAP1, HNRNPU, IFT20, KANK2, KIAA1324, MAGI2, MAP4, MDM1, MNS1, NUP62, PINK1, PIP4K2A, PIP4K2C, PLK4, PRKAB1, PTPRD, PTPRS, RAB3GAP2, RBM14, RDH14, RDX, ROPN1L, SDC4, SDCBP, SEPT9, SMC1A, SMC3, SNURF, SPAG5, STAG1, STAG2, STIL, SYNE2, TCHP, TCTEX1D2, …
GO:0046605	regulation of centrosome cycle	GO_BiologicalProcess-EBI-UniProt-GOA_28.08.2018_00h00	0.000199702	0.00124523	4.82226e-10	1.81409e-09	[4, 5, 6, 7, 8]	Group125	28.5714	26	[AURKA, BRCA1, CCNF, CDK5RAP2, CENPJ, CEP295, CHEK1, CHMP1B, GEN1, KANK2, KIF11, MAGI2, MDM1, NCAPD2, NEK2, NUP62, PLK4, RANBP1, RBM14, RGPD2, RGPD4, STIL, TMEM67, TP53INP1, TP63, TRIM37]
GO:0051493	regulation of cytoskeleton organization	GO_BiologicalProcess-EBI-UniProt-GOA_28.08.2018_00h00	0.000502216	0.00272537	4.82226e-10	1.81409e-09	[5, 6]	Group125	18.7599	118	[APOBEC3A, APOBEC3B, ATR, AURKA, BCAS3, BCL2L11, BLMH, BORA, BRCA1, CABYR, CAPN2, CARMIL1, CCL26, CCNF, CDC42EP3, CDK5RAP2, CENPJ, CEP135, CEP295, CEP70, CEP97, CHEK1, CHMP1B, CIT, CKAP2, CLASP1, CLIC4, CLIP1, CLU, CTGF, CTSV, DLG1, EDN1, EFNA5, EVL, F2RL1, FCHSD2, FER, FGF13, FMN1, FSCN1, GEN1, GNAI1, GPSM2, GRHL3, GSK3B, HEXIM1, HNRNPU, ID1, ITGB1BP1, KANK2, KIF11, KIF18A, LIMCH1, MAGI2, MAP2, …
GO:0051053	negative regulation of DNA metabolic process	GO_BiologicalProcess-EBI-UniProt-GOA_28.08.2018_00h00	3.65681e-08	5.89788e-07	3.7497e-09	1.28794e-08	[4, 5, 6, 7, 8]	Group126	29.3478	54	[ASRGL1, ATM, ATR, ATRNL1, BCL2L11, BLM, BLMH, BMPR2, BRCA2, CA8, CDC6, CDKN3, CHEK2, DUSP1, ERCC4, FANCD2, FBXO44, GJA1, GMNN, HNRNPA1, HNRNPU, KCNK2, KLHL15, LRIF1, MLH1, MRE11, MSH2, MSH3, MSH6, NBN, PARP1, PARP2, PARP4, PARPBP, PDS5A, PIF1, POLH, POLK, POLQ, POT1, PPARG, RAP1A, SCG2, SMC1A, SMC3, STAG2, STON1, TEN1, THOC1, TIPIN, TSPYL2, WRN, XRCC5, ZRANB3]
GO:0000018	regulation of DNA recombination	GO_BiologicalProcess-EBI-UniProt-GOA_28.08.2018_00h00	7.6436e-06	7.63567e-05	3.7497e-09	1.28794e-08	[5, 6, 7, 8]	Group126	31.5789	30	[ANP32B, ATAD5, BLM, CHEK1, FIGN, FIGNL1, KLHL15, LRIF1, MLH1, MRE11, MRNIP, MSH2, MSH3, MSH6, NSD2, PARPBP, POLH, POLK, POLQ, RAD51, RAD51AP1, RAP1A, RPA2, SETD2, SPIDR, THOC1, UNG, WRN, ZNF365, ZRANB3]
GO:0010569	regulation of double-strand break repair via homologous recombination	GO_BiologicalProcess-EBI-UniProt-GOA_28.08.2018_00h00	3.88767e-05	0.000315273	3.7497e-09	1.28794e-08	[6, 7, 8, 9, 10]	Group126	38.6364	17	[CHEK1, FIGN, FIGNL1, KLHL15, LRIF1, MRNIP, PARPBP, POLH, POLK, POLQ, RAD51, RAD51AP1, RAP1A, RPA2, SETD2, SPIDR, ZNF365]
GO:0045910	negative regulation of DNA recombination	GO_BiologicalProcess-EBI-UniProt-GOA_28.08.2018_00h00	5.71863e-05	0.000433325	3.7497e-09	1.28794e-08	[5, 6, 7, 8, 9]	Group126	40.5405	15	[BLM, KLHL15, LRIF1, MLH1, MSH2, MSH3, MSH6, PARPBP, POLH, POLK, POLQ, RAP1A, THOC1, WRN, ZRANB3]
CUSTOM:GO_NEGATIVE_REGULATION_OF_DNA_RECOMBINATION	GO_NEGATIVE_REGULATION_OF_DNA_RECOMBINATION	CUSTOM_c5.bp.v6.2.symbols BP.gmt_20.08.2018	8.30653e-05	0.000598029	3.7497e-09	1.28794e-08	[-1]	Group126	56.25	9	[BLM, MLH1, MSH2, MSH3, MSH6, PARPBP, POLQ, THOC1, ZRANB3]
CUSTOM:GO_REGULATION_OF_DNA_RECOMBINATION	GO_REGULATION_OF_DNA_RECOMBINATION	CUSTOM_c5.bp.v6.2.symbols BP.gmt_20.08.2018	0.000188983	0.00119125	3.7497e-09	1.28794e-08	[-1]	Group126	32.7586	19	[BLM, CHEK1, FIGN, FIGNL1, MLH1, MRE11, MSH2, MSH3, MSH6, NSD2, PARPBP, POLQ, RAD51, RAD51AP1, RPA2, SPIDR, THOC1, UNG, ZRANB3]
CUSTOM:GO_SOMATIC_DIVERSIFICATION_OF_IMMUNE_RECEPTORS	GO_SOMATIC_DIVERSIFICATION_OF_IMMUNE_RECEPTORS	CUSTOM_c5.bp.v6.2.symbols BP.gmt_20.08.2018	0.00106211	0.00501032	3.7497e-09	1.28794e-08	[-1]	Group126	33.3333	14	[ATM, BATF, BCL11B, EXO1, HMGB1, HMGB2, MLH1, MSH2, MSH3, MSH6, NBN, POLQ, PRKDC, UNG]
CUSTOM:GO_SOMATIC_RECOMBINATION_OF_IMMUNOGLOBULIN_GENE_SEGMENTS	GO_SOMATIC_RECOMBINATION_OF_IMMUNOGLOBULIN_GENE_SEGMENTS	CUSTOM_c5.bp.v6.2.symbols BP.gmt_20.08.2018	0.00111107	0.0051988	3.7497e-09	1.28794e-08	[-1]	Group126	42.8571	9	[BATF, EXO1, MLH1, MSH2, MSH3, MSH6, NBN, PRKDC, UNG]
GO:0048296	regulation of isotype switching to IgA isotypes	GO_BiologicalProcess-EBI-UniProt-GOA_28.08.2018_00h00	0.00195943	0.00844309	3.7497e-09	1.28794e-08	[5, 6, 7, 8, 9, 10, 11, 12, 13, 14]	Group126	62.5	5	[ANP32B, MLH1, MSH2, NSD2, THOC1]
CUSTOM:GO_PRODUCTION_OF_MOLECULAR_MEDIATOR_OF_IMMUNE_RESPONSE	GO_PRODUCTION_OF_MOLECULAR_MEDIATOR_OF_IMMUNE_RESPONSE	CUSTOM_c5.bp.v6.2.symbols BP.gmt_20.08.2018	3.43892e-05	0.000283662	1.0333e-06	2.59146e-06	[-1]	Group127	33.8462	22	[BATF, CD55, DENND1B, DLG1, EXO1, FAS, GALNT2, GAS6, HLA-DRB1, HLA-DRB3, HLA-DRB4, HLA-DRB5, MLH1, MSH2, MSH3, MSH6, NBN, POLQ, PRKDC, SIRT1, TLR2, UNG]
CUSTOM:GO_NEGATIVE_REGULATION_OF_DNA_RECOMBINATION	GO_NEGATIVE_REGULATION_OF_DNA_RECOMBINATION	CUSTOM_c5.bp.v6.2.symbols BP.gmt_20.08.2018	8.30653e-05	0.000598029	1.0333e-06	2.59146e-06	[-1]	Group127	56.25	9	[BLM, MLH1, MSH2, MSH3, MSH6, PARPBP, POLQ, THOC1, ZRANB3]
CUSTOM:GO_SOMATIC_CELL_DNA_RECOMBINATION	GO_SOMATIC_CELL_DNA_RECOMBINATION	CUSTOM_c5.bp.v6.2.symbols BP.gmt_20.08.2018	0.000250319	0.00149312	1.0333e-06	2.59146e-06	[-1]	Group127	39.3939	13	[ATM, BATF, BCL11B, EXO1, HMGB1, HMGB2, MLH1, MSH2, MSH3, MSH6, NBN, PRKDC, UNG]
CUSTOM:GO_IMMUNOGLOBULIN_PRODUCTION	GO_IMMUNOGLOBULIN_PRODUCTION	CUSTOM_c5.bp.v6.2.symbols BP.gmt_20.08.2018	0.000477832	0.00262762	1.0333e-06	2.59146e-06	[-1]	Group127	33.3333	16	[BATF, EXO1, FAS, GALNT2, HLA-DRB1, HLA-DRB3, HLA-DRB4, HLA-DRB5, MLH1, MSH2, MSH3, MSH6, NBN, POLQ, PRKDC, UNG]
CUSTOM:GO_MISMATCH_REPAIR	GO_MISMATCH_REPAIR	CUSTOM_c5.bp.v6.2.symbols BP.gmt_20.08.2018	0.000521569	0.00280927	1.0333e-06	2.59146e-06	[-1]	Group127	38.7097	12	[EXO1, MLH1, MSH2, MSH3, MSH6, PMS1, POLD3, RNASEH2A, RPA2, RPA3, SETD2, XPC]
CUSTOM:GO_IMMUNOGLOBULIN_PRODUCTION_INVOLVED_IN_IMMUNOGLOBULIN_MEDIATED_IMMUNE_RESPONSE	GO_IMMUNOGLOBULIN_PRODUCTION_INVOLVED_IN_IMMUNOGLOBULIN_MEDIATED_IMMUNE_RESPONSE	CUSTOM_c5.bp.v6.2.symbols BP.gmt_20.08.2018	0.000770943	0.0038708	1.0333e-06	2.59146e-06	[-1]	Group127	41.6667	10	[BATF, EXO1, HLA-DRB1, HLA-DRB3, HLA-DRB4, HLA-DRB5, MLH1, MSH2, MSH6, NBN]
GO:0006298	mismatch repair	GO_BiologicalProcess-EBI-UniProt-GOA_28.08.2018_00h00	0.000809944	0.00402463	1.0333e-06	2.59146e-06	[6, 7, 8]	Group127	34.1463	14	[EXO1, HMGB1, LRIG1, MLH1, MSH2, MSH3, MSH6, PMS1, POLD3, RNASEH2A, RPA2, RPA3, SETD2, XPC]
CUSTOM:GO_SOMATIC_DIVERSIFICATION_OF_IMMUNE_RECEPTORS	GO_SOMATIC_DIVERSIFICATION_OF_IMMUNE_RECEPTORS	CUSTOM_c5.bp.v6.2.symbols BP.gmt_20.08.2018	0.00106211	0.00501032	1.0333e-06	2.59146e-06	[-1]	Group127	33.3333	14	[ATM, BATF, BCL11B, EXO1, HMGB1, HMGB2, MLH1, MSH2, MSH3, MSH6, NBN, POLQ, PRKDC, UNG]
CUSTOM:GO_SOMATIC_RECOMBINATION_OF_IMMUNOGLOBULIN_GENE_SEGMENTS	GO_SOMATIC_RECOMBINATION_OF_IMMUNOGLOBULIN_GENE_SEGMENTS	CUSTOM_c5.bp.v6.2.symbols BP.gmt_20.08.2018	0.00111107	0.0051988	1.0333e-06	2.59146e-06	[-1]	Group127	42.8571	9	[BATF, EXO1, MLH1, MSH2, MSH3, MSH6, NBN, PRKDC, UNG]
GO:0033044	regulation of chromosome organization	GO_BiologicalProcess-EBI-UniProt-GOA_28.08.2018_00h00	9.58915e-11	2.88374e-09	6.27565e-11	2.91633e-10	[5, 6]	Group128	25.4673	109	[AKAP8L, ASPM, ASRGL1, ATAD2, ATAD2B, ATM, ATR, ATRNL1, ATRX, AURKB, BECN1, BRCA1, BUB1, BUB1B, BUB3, CAMK2D, CCNB1, CCNL1, CDC20, CDC27, CDC45, CDC6, CDCA5, CDK5RAP2, CDKN3, CDT1, CENPE, CENPF, CHEK1, CRIP2, CRYBG1, CTCFL, DLGAP5, DNAAF4, DNMT1, DUSP1, ERCC4, ESPL1, FBXO4, FBXO5, FEN1, GATA2, GEN1, HDAC8, HECW2, HNRNPA1, HNRNPD, HNRNPU, IGF2, JARID2, KDM4C, LIF, LRIF1, MAD1L1, MAD2L1, MAPT, MCM2…
CUSTOM:GO_NEGATIVE_REGULATION_OF_ORGANELLE_ORGANIZATION	GO_NEGATIVE_REGULATION_OF_ORGANELLE_ORGANIZATION	CUSTOM_c5.bp.v6.2.symbols BP.gmt_20.08.2018	1.48529e-09	3.24851e-08	6.27565e-11	2.91633e-10	[-1]	Group128	25.323	98	[ASPM, ATAD2, ATAD2B, ATM, ATRX, AURKA, AURKB, BIRC5, BRCA1, BUB1, BUB1B, BUB3, CCNB1, CCNF, CDC14A, CDK5RAP2, CENPF, CEP192, CHEK1, CHEK2, CKAP2, CLASP1, DLG1, DNMT1, EML1, ERCC4, ESPL1, FBXO5, FGF13, GAS2L1, GPSM2, HAUS1, HAUS2, HAUS4, HAUS6, HAUS7, HNRNPA1, HNRNPU, JARID2, KIF11, KIF23, KIF4A, KIF4B, KIFC1, KIZ, KNSTRN, LIF, MAD1L1, MAD2L1, MAP4, MDM1, MID1, MLH1, MSH2, MTBP, MYBL2, NBN, NDC80…
CUSTOM:GO_NEGATIVE_REGULATION_OF_CELLULAR_COMPONENT_ORGANIZATION	GO_NEGATIVE_REGULATION_OF_CELLULAR_COMPONENT_ORGANIZATION	CUSTOM_c5.bp.v6.2.symbols BP.gmt_20.08.2018	9.16802e-08	1.39306e-06	6.27565e-11	2.91633e-10	[-1]	Group128	21.1988	145	[APOD, ASAP1, ASPM, ATAD2, ATAD2B, ATM, ATRX, AURKA, AURKB, B2M, BCAS3, BIRC5, BRCA1, BUB1, BUB1B, BUB3, CARMIL1, CAV1, CCNB1, CCNF, CDC14A, CDK5RAP2, CENPF, CEP192, CHEK1, CHEK2, CKAP2, CLASP1, CLU, CST3, DAB2, DLG1, DNAJA4, DNM3, DNMT1, DPP4, EFEMP1, EFNA5, EIF4EBP1, EML1, EPHA7, ERCC4, ESPL1, EVL, FBXO5, FGF13, FSTL4, GAS2L1, GDI1, GPSM2, GSK3B, HAUS1, HAUS2, HAUS4, HAUS6, HAUS7, HEY2, HMGB1, …
CUSTOM:GO_REGULATION_OF_CHROMOSOME_ORGANIZATION	GO_REGULATION_OF_CHROMOSOME_ORGANIZATION	CUSTOM_c5.bp.v6.2.symbols BP.gmt_20.08.2018	9.15708e-08	1.39876e-06	6.27565e-11	2.91633e-10	[-1]	Group128	25.8993	72	[AKAP8L, ANAPC10, ATAD2, ATAD2B, ATM, ATR, ATRX, AURKB, BECN1, BRCA1, BUB1, BUB1B, BUB3, CAMK2D, CCNB1, CDC27, CDC45, CDC6, CDCA5, CENPE, CENPF, CHEK1, CTCFL, DLGAP5, DNMT1, DUSP1, ERCC4, ESPL1, FBXO5, GATA2, GEN1, HDAC8, HNRNPA1, HNRNPU, JARID2, LIF, MAD1L1, MAD2L1, MRE11, MTHFR, MUC1, MYB, NBN, NEK2, NEK6, NIPBL, NSD1, NSMCE2, PADI2, PARP1, PHF19, PIF1, PKIB, PML, POT1, PTTG1, PTTG3P, RB1, SETD…
GO:2001251	negative regulation of chromosome organization	GO_BiologicalProcess-EBI-UniProt-GOA_28.08.2018_00h00	1.35966e-07	1.99255e-06	6.27565e-11	2.91633e-10	[5, 6, 7]	Group128	28.6486	53	[ASPM, ASRGL1, ATAD2, ATAD2B, ATM, ATRNL1, ATRX, BRCA1, BUB1, BUB1B, BUB3, CCNB1, CCNL1, CDC20, CDK5RAP2, CDT1, CENPF, CRIP2, DNMT1, DUSP1, ERCC4, ESPL1, FBXO5, GEN1, HDAC8, HNRNPA1, HNRNPU, JARID2, KDM4C, MAD1L1, MAD2L1, MCM2, MCM7, NBN, NDC80, PARP1, PARP4, PIF1, POT1, PTTG1, PTTG3P, RAD54L, RAP1A, ROPN1L, SIN3A, SIRT1, STON1, TEN1, TEX14, TOP2A, TRIP13, TTK, XRCC5]
GO:0045839	negative regulation of mitotic nuclear division	GO_BiologicalProcess-EBI-UniProt-GOA_28.08.2018_00h00	2.36309e-07	3.24869e-06	6.27565e-11	2.91633e-10	[4, 5, 6, 7, 8]	Group128	38.5714	27	[ATM, ATRX, BUB1, BUB1B, BUB3, CCNB1, CDC20, CDK5RAP2, CDT1, CENPF, CHEK1, DUSP1, FBXO5, GEN1, MAD1L1, MAD2L1, MTBP, NDC80, PARP4, PTTG1, PTTG3P, RAD54L, RGCC, TEX14, TOM1L1, TRIP13, TTK]
GO:0051784	negative regulation of nuclear division	GO_BiologicalProcess-EBI-UniProt-GOA_28.08.2018_00h00	4.55885e-07	6.06516e-06	6.27565e-11	2.91633e-10	[5, 6, 7]	Group128	34.8315	31	[ATM, ATRX, BUB1, BUB1B, BUB3, CCNB1, CDC20, CDK5RAP2, CDT1, CENPF, CHEK1, DUSP1, ERCC4, FBXO5, GEN1, LIF, MAD1L1, MAD2L1, MOCOS, MSH2, MTBP, NDC80, PARP4, PTTG1, PTTG3P, RAD54L, RGCC, TEX14, TOM1L1, TRIP13, TTK]
GO:0010639	negative regulation of organelle organization	GO_BiologicalProcess-EBI-UniProt-GOA_28.08.2018_00h00	5.42417e-05	0.000416478	6.27565e-11	2.91633e-10	[4, 5, 6]	Group128	20.4167	98	[ASPM, ASRGL1, ATAD2, ATAD2B, ATM, ATRNL1, ATRX, BECN1, BRCA1, BUB1, BUB1B, BUB3, CARMIL1, CCNB1, CCNF, CCNL1, CDC20, CDK5RAP2, CDT1, CENPF, CENPJ, CEP97, CHEK1, CKAP2, CLASP1, CLU, CRIP2, DNMT1, DUSP1, ERCC4, ESPL1, FBXO5, FGF13, GEN1, HDAC8, HEXIM1, HNRNPA1, HNRNPU, HTRA2, IL6, JARID2, KANK2, KDM4C, LIF, MAD1L1, MAD2L1, MAP2, MAP4, MAPT, MCM2, MCM7, MDM1, MID1, MOCOS, MSH2, MTBP, NBN, NCAPG, ND…
CUSTOM:GO_NEGATIVE_REGULATION_OF_CHROMOSOME_ORGANIZATION	GO_NEGATIVE_REGULATION_OF_CHROMOSOME_ORGANIZATION	CUSTOM_c5.bp.v6.2.symbols BP.gmt_20.08.2018	7.93084e-05	0.000573843	6.27565e-11	2.91633e-10	[-1]	Group128	29.1667	28	[ATAD2, ATAD2B, ATM, ATRX, BRCA1, BUB1, BUB1B, BUB3, CENPF, DNMT1, ERCC4, ESPL1, HNRNPA1, HNRNPU, JARID2, MAD1L1, MAD2L1, NBN, PARP1, PIF1, PML, PTTG1, PTTG3P, SIN3A, SIRT1, TEX14, TTK, XRCC5]
GO:0007052	mitotic spindle organization	GO_BiologicalProcess-EBI-UniProt-GOA_28.08.2018_00h00	1.34746e-13	6.27439e-12	5.47872e-13	3.32938e-12	[4, 5, 6, 7]	Group129	40	52	[AURKA, AURKB, BCL2L11, BIRC5, BLMH, BORA, CABYR, CCNB1, CDC14A, CDC20, CENPE, CEP192, CEP97, CHEK2, CHMP1B, CLASP1, CRYBG1, EFHC1, EML1, FOLH1, FOLH1B, GNAI1, GPSM2, HNRNPU, KIF11, KIF23, KIF4A, KIF4B, KIFC1, MAP4, MYBL2, MZT1, NDC80, NEK2, NUP62, PARP2, PARP4, PCNT, PIBF1, PRC1, RACGAP1, SMC1A, SMC3, SPC25, STAG1, STAG2, STIL, STMN1, TACC3, TPX2, TTK, ZNF367]
GO:0051225	spindle assembly	GO_BiologicalProcess-EBI-UniProt-GOA_28.08.2018_00h00	8.05084e-13	3.22816e-11	5.47872e-13	3.32938e-12	[4, 5, 7]	Group129	40.3361	48	[ASPM, AURKA, AURKB, BCL2L11, BIRC5, BLMH, CCDC69, CDC14A, CDC20, CEP192, CEP97, CHEK2, CHMP1B, CLASP1, CRYBG1, FBXO5, FOLH1, FOLH1B, GPSM2, HAUS1, HAUS2, HAUS4, HAUS6, HAUS7, HNRNPU, KIF11, KIF23, KIF4A, KIF4B, KIFC1, MLH1, MYBL2, MZT1, NEK2, NEK6, PARP4, PIBF1, RACGAP1, SMC1A, SMC3, SNURF, SPAG5, STAG1, STAG2, TPX2, TUBB, TUBB2A, ZNF367]
CUSTOM:GO_NEGATIVE_REGULATION_OF_PROTEIN_COMPLEX_DISASSEMBLY	GO_NEGATIVE_REGULATION_OF_PROTEIN_COMPLEX_DISASSEMBLY	CUSTOM_c5.bp.v6.2.symbols BP.gmt_20.08.2018	4.47899e-09	8.85675e-08	5.47872e-13	3.32938e-12	[-1]	Group129	31.1765	53	[ASPM, AURKA, AURKB, BIRC5, CCNB1, CDC14A, CEP192, CHEK2, CKAP2, CLASP1, DLG1, EML1, ESPL1, FBXO5, FGF13, GAS2L1, GPSM2, HAUS1, HAUS2, HAUS4, HAUS6, HAUS7, KIF11, KIF23, KIF4A, KIF4B, KIFC1, KIZ, KNSTRN, MAP4, MID1, MLH1, MYBL2, NDC80, NEK2, NEK6, PCNT, PIBF1, PRC1, RACGAP1, RANBP1, RDX, SMC1A, SMC3, SPAG5, SPC25, SPTBN1, STIL, STMN1, TPX2, TTK, TUBB, UVRAG]
CUSTOM:GO_MITOTIC_SPINDLE_ORGANIZATION	GO_MITOTIC_SPINDLE_ORGANIZATION	CUSTOM_c5.bp.v6.2.symbols BP.gmt_20.08.2018	8.67976e-09	1.60631e-07	5.47872e-13	3.32938e-12	[-1]	Group129	42.029	29	[AURKA, AURKB, BIRC5, CCNB1, CDC14A, CHEK2, CLASP1, EML1, GPSM2, KIF11, KIF23, KIF4A, KIF4B, KIFC1, MAP4, MYBL2, NDC80, NEK2, PCNT, PIBF1, PRC1, RACGAP1, SMC1A, SMC3, SPC25, STIL, STMN1, TPX2, TTK]
GO:0090307	mitotic spindle assembly	GO_BiologicalProcess-EBI-UniProt-GOA_28.08.2018_00h00	1.34169e-08	2.40587e-07	5.47872e-13	3.32938e-12	[5, 6, 7, 8]	Group129	39.7436	31	[AURKB, BCL2L11, BIRC5, BLMH, CDC14A, CDC20, CEP192, CEP97, CHEK2, CHMP1B, CLASP1, CRYBG1, FOLH1, FOLH1B, HNRNPU, KIF11, KIF23, KIF4A, KIF4B, KIFC1, MYBL2, MZT1, NEK2, PIBF1, RACGAP1, SMC1A, SMC3, STAG1, STAG2, TPX2, ZNF367]
CUSTOM:GO_SPINDLE_ASSEMBLY	GO_SPINDLE_ASSEMBLY	CUSTOM_c5.bp.v6.2.symbols BP.gmt_20.08.2018	2.36309e-07	3.24869e-06	5.47872e-13	3.32938e-12	[-1]	Group129	38.5714	27	[ASPM, AURKA, AURKB, BIRC5, CDC14A, CEP192, CHEK2, CLASP1, FBXO5, HAUS1, HAUS2, HAUS4, HAUS6, HAUS7, KIF11, KIF23, KIF4A, KIF4B, KIFC1, MLH1, MYBL2, NEK2, NEK6, PIBF1, RACGAP1, TPX2, TUBB]
GO:0051255	spindle midzone assembly	GO_BiologicalProcess-EBI-UniProt-GOA_28.08.2018_00h00	3.79662e-05	0.000309628	5.47872e-13	3.32938e-12	[3, 4, 5, 6, 8]	Group129	55.5556	10	[AURKB, CCDC69, CDC14A, CRYBG1, KIF23, KIF4A, KIF4B, MLH1, RACGAP1, ZNF367]
GO:0000022	mitotic spindle elongation	GO_BiologicalProcess-EBI-UniProt-GOA_28.08.2018_00h00	0.000154838	0.00100453	5.47872e-13	3.32938e-12	[4, 5, 6, 7, 8]	Group129	52.9412	9	[AURKB, CDC14A, CRYBG1, KIF23, KIF4A, KIF4B, PRC1, RACGAP1, ZNF367]
CUSTOM:GO_MITOTIC_SPINDLE_ASSEMBLY	GO_MITOTIC_SPINDLE_ASSEMBLY	CUSTOM_c5.bp.v6.2.symbols BP.gmt_20.08.2018	0.000224982	0.00136455	5.47872e-13	3.32938e-12	[-1]	Group129	36.5854	15	[AURKB, BIRC5, CDC14A, CHEK2, CLASP1, KIF11, KIF23, KIF4A, KIF4B, KIFC1, MYBL2, NEK2, PIBF1, RACGAP1, TPX2]
GO:0048732	gland development	GO_BiologicalProcess-EBI-UniProt-GOA_28.08.2018_00h00	1.75394e-07	2.4944e-06	1.39531e-08	4.40919e-08	[4, 5, 6]	Group130	21.6495	126	[ACADM, ALDH1A3, ANXA1, AREG, ARHGAP5, ASCL1, ASH1L, ASNS, ASS1, ATP7A, ATR, AURKA, BAX, BCL11B, BCL2, BCL2L11, BMP2, BMPR1A, BRCA2, BTRC, CASK, CAV1, CCNB2, CEBPA, CEBPG, CGA, CITED2, CPS1, CRIP2, CST3, CSTA, CYP1A1, DDX39A, DDX39B, E2F8, ELP4, EPHA2, ERBB4, ESR1, EZH2, FANCD2, FAS, FBXO44, FGF7, FOXC1, FSTL3, GATA2, GJA1, GLI3, HES1, HMOX1, HNRNPD, HOXA4, HOXA5, HSD17B4, ID2, ID4, IGF2, IGFBP5,…
CUSTOM:GO_GLAND_DEVELOPMENT	GO_GLAND_DEVELOPMENT	CUSTOM_c5.bp.v6.2.symbols BP.gmt_20.08.2018	1.65675e-05	0.00015041	1.39531e-08	4.40919e-08	[-1]	Group130	21.7722	86	[ANXA1, AREG, ARHGAP5, ASCL1, ASNS, ASS1, ATP7A, BCL11B, BCL2, BCL2L11, BMP2, BMPR1A, BRCA2, BTRC, CAV1, CCNB2, CDKN1C, CEBPA, CEBPG, CITED2, CP, CPS1, CYP1A1, DDX39B, E2F8, EPHA2, ERBB4, ESR1, FAS, FGF7, FOXC1, FSTL3, GATA2, GLI3, HES1, HNRNPD, HOXA5, ID2, ID4, IGFBP5, IL6, IRS2, ITGA2, JAK2, JARID2, JUN, LIPC, LSR, MAD1L1, MAFB, MDK, MGMT, MKI67, MSX1, NF1, NFIB, NKX3-1, OXTR, PAM, PBX1, PML, P…
CUSTOM:GO_TUBE_DEVELOPMENT	GO_TUBE_DEVELOPMENT	CUSTOM_c5.bp.v6.2.symbols BP.gmt_20.08.2018	5.75257e-05	0.000434756	1.39531e-08	4.40919e-08	[-1]	Group130	19.9275	110	[ADM, AGR2, AREG, ARG2, ARL13B, ASCL1, ASS1, ATP6AP2, ATP7A, ATRX, BAX, BBS7, BCAS3, BCL2, BCL2L11, BMP2, BMPR1A, BMPR2, BTRC, CCNB1, CDKN1A, CEBPA, CITED2, CLIC4, CP, CPS1, CRISPLD2, CTGF, CTSH, CTSZ, CYP1A1, DLG1, DLL4, EDN1, EIF4EBP1, EPAS1, EPHA2, EPHA7, ESR1, FAT4, FGF18, FGF7, FMN1, FOXC1, FSTL3, GATA2, GBX2, GJA1, GLI3, GPSM2, GRHL2, GRHL3, HES1, HMGB1, HOXA5, ID1, ID2, IGFBP5, IRX2, ITGA6…
GO:0001889	liver development	GO_BiologicalProcess-EBI-UniProt-GOA_28.08.2018_00h00	7.71266e-05	0.000560867	1.39531e-08	4.40919e-08	[5, 6, 7]	Group130	24.6073	47	[ACADM, ANXA1, ASNS, ASS1, ATP7A, AURKA, CEBPA, CEBPG, CITED2, CPS1, CSTA, CYP1A1, DDX39A, DDX39B, E2F8, EZH2, FBXO44, GLI3, HES1, HMOX1, HNRNPD, HSD17B4, IL6, ITGA2, JARID2, JUN, LIPC, LSR, MEIS2, MXD3, NF1, PNPT1, RAP1A, RPS6KA1, SEC63, SOAT1, SOS1, SOX9, SRSF1, SRSF5, TNFAIP3, UGT1A1, UGT1A6, VTN, WDR35, WNT4, XBP1]
CUSTOM:GO_HEPATICOBILIARY_SYSTEM_DEVELOPMENT	GO_HEPATICOBILIARY_SYSTEM_DEVELOPMENT	CUSTOM_c5.bp.v6.2.symbols BP.gmt_20.08.2018	0.00014452	0.000961358	1.39531e-08	4.40919e-08	[-1]	Group130	26.5625	34	[ANXA1, ASNS, ASS1, CEBPA, CEBPG, CITED2, CP, CPS1, CYP1A1, DDX39B, E2F8, FAS, HES1, HNRNPD, ITGA2, JARID2, JUN, LIPC, LSR, MKI67, NF1, NIPBL, PSMB9, RAP1A, RPS6KA1, RXRA, SEC63, SOX9, SRSF5, TET2, TK1, UGT1A1, WNT4, XBP1]
CUSTOM:GO_MORPHOGENESIS_OF_A_BRANCHING_STRUCTURE	GO_MORPHOGENESIS_OF_A_BRANCHING_STRUCTURE	CUSTOM_c5.bp.v6.2.symbols BP.gmt_20.08.2018	0.000954769	0.0046017	1.39531e-08	4.40919e-08	[-1]	Group130	23.3533	39	[ADM, AREG, BAX, BCL2, BMP2, BTRC, CLIC4, CTSH, CTSZ, DLG1, DLL4, DLX2, EDN1, EPHA2, EPHA7, ESR1, FAT4, FGF7, FZD5, GBX2, GLI3, GRHL2, HOXA5, IL6, NKX3-1, PAK1, PBX1, PGF, PML, RDH10, SEMA3C, SEMA3E, SETD2, SOX9, TBX3, TGM2, TIMELESS, TP63, WNT4]
CUSTOM:GO_EPITHELIAL_CELL_PROLIFERATION	GO_EPITHELIAL_CELL_PROLIFERATION	CUSTOM_c5.bp.v6.2.symbols BP.gmt_20.08.2018	0.000989296	0.00473648	1.39531e-08	4.40919e-08	[-1]	Group130	26.9663	24	[ADK, AREG, BAX, BMPR2, BTRC, DLG1, EPHA2, ESR1, HMGB1, HMOX1, ID2, IGFBP3, IGFBP4, IGFBP5, IL6, ITGB1BP1, MKI67, MTSS1, NKX3-1, PIK3CB, RPS6KA1, SOX9, TP63, XBP1]
GO:2000027	regulation of animal organ morphogenesis	GO_BiologicalProcess-EBI-UniProt-GOA_28.08.2018_00h00	0.00102324	0.00484276	1.39531e-08	4.40919e-08	[4, 5, 6, 7]	Group130	21.2355	55	[AP2A2, AP2B1, AREG, ATR, BASP1, BAX, BCL2, BMP2, BMPR1A, BMPR2, CELSR2, CITED2, DAAM1, DAB2, EDN1, ESR1, FBXO44, FGF7, FOXC1, FZD5, GPC6, GRHL3, HES1, IL6, LIF, LIPC, MAGED1, MAGI2, MEIS2, MLLT3, MSX1, NFIB, NTN4, PDGFA, PIM1, PRICKLE2, RILP, RNASE1, RORA, RXRA, SEMA3C, SMOX, SOS1, SOX9, SP6, SULF1, TBX2, TFAP2A, TGFBR1, THRB, TIAM1, TNFAIP3, VANGL1, WNT4, XBP1]
GO:0022612	gland morphogenesis	GO_BiologicalProcess-EBI-UniProt-GOA_28.08.2018_00h00	0.00113745	0.00528797	1.39531e-08	4.40919e-08	[4, 5, 6, 7]	Group130	23.2704	37	[AREG, ATR, BAX, BCL2, BTRC, CAV1, CRIP2, ELP4, EPHA2, ESR1, FBXO44, FGF7, GLI3, ID4, IGFBP5, IL6, NFIB, NKX3-1, NTN4, OPTN, PDGFA, PGR, PML, RPS6KA1, RXRA, SEMA3C, SERPINB5, SOS1, SOX9, SULF1, TBX2, TBX3, TGM2, TNFAIP3, TP63, WNT4, XBP1]
CUSTOM:GO_GLAND_MORPHOGENESIS	GO_GLAND_MORPHOGENESIS	CUSTOM_c5.bp.v6.2.symbols BP.gmt_20.08.2018	0.00165389	0.00728974	1.39531e-08	4.40919e-08	[-1]	Group130	25.7732	25	[AREG, BCL2, BTRC, CAV1, EPHA2, ESR1, FGF7, GLI3, ID4, IGFBP5, IL6, MKI67, NFIB, NKX3-1, PML, RPS6KA1, SEMA3C, SERPINB5, SOX9, TBX2, TBX3, TET2, TGM2, TP63, WNT4]
CUSTOM:GO_REPRODUCTION	GO_REPRODUCTION	CUSTOM_c5.bp.v6.2.symbols BP.gmt_20.08.2018	2.858e-05	0.000241259	4.39901e-07	1.13942e-06	[-1]	Group131	17.8241	231	[ABAT, ABHD2, ADAM2, ADM, AHR, AKAP5, AKR1C3, ANXA1, APOL2, AREG, ASPM, ATM, ATRX, AURKA, B4GALNT1, BASP1, BAX, BCL2, BCL2L11, BIRC6, BMPR1A, BMPR1B, BMPR2, BRCA2, BSG, BUB3, C11orf80, CABYR, CADM1, CCNB1, CCNB1IP1, CCNF, CDC25C, CDK1, CDK2, CDKN1C, CEBPA, CELSR2, CENPI, CENPS, CEP57, CIP2A, CITED2, CLGN, CLIC4, CLU, CREB3L4, CREBRF, CREM, CRTAP, CTCFL, CTSV, CXADR, CYP1A1, DIAPH2, DLG1, DLX3, DR…
GO:0048608	reproductive structure development	GO_BiologicalProcess-EBI-UniProt-GOA_28.08.2018_00h00	2.93368e-05	0.000246926	4.39901e-07	1.13942e-06	[3, 4, 5, 6]	Group131	20.2206	110	[ADM, AKR1C1, AKR1C3, ANXA1, AREG, ASH1L, ASPM, ATF7IP, ATR, ATRX, BASP1, BAX, BCL2, BCL2L11, BIRC6, BMPR1B, BMPR2, BRCA2, BRIP1, BSG, CCNA2, CCNF, CDKN3, CEBPA, CGA, CITED2, CRIP2, CST3, CTSH, CTSV, DLG1, DLX3, E2F8, EGLN1, EIF2B2, EOMES, EPAS1, ESR1, FANCD2, FNDC3A, FOSL1, FOXC1, FSTL3, FZD5, GATA2, GJA1, GLI3, GRHL2, HES1, HEY2, HMGB2, HSD17B4, ID4, IGF2, IMMP2L, KIF18A, LIF, LIPC, LRRC6, MEIS…
CUSTOM:GO_IN_UTERO_EMBRYONIC_DEVELOPMENT	GO_IN_UTERO_EMBRYONIC_DEVELOPMENT	CUSTOM_c5.bp.v6.2.symbols BP.gmt_20.08.2018	6.04448e-05	0.000453258	4.39901e-07	1.13942e-06	[-1]	Group131	22.1865	69	[ADM, AMOT, ANKRD11, ARNT2, ATP7A, BCL2L11, BIRC6, BMP2, BMPR1A, BRCA2, C5, CAPN2, CCNB1, CCNB1IP1, CCNB2, CDKN1C, CEBPA, E2F8, EDN1, EGLN1, EMX1, ENDOG, EOMES, EPAS1, FOSL1, FOXC1, FUT8, FZD5, GATA2, GINS1, GJA1, GLI3, GRHL2, HES1, HEY2, LATS2, LIF, MAFG, MBNL1, MSH2, MSX1, NASP, NBN, NCAPG2, NEK2, NR2F2, OVOL2, PLAC1, PLK4, RAD51B, RBBP8, RCN1, RDH10, RNASEH2B, RRP7A, RXRA, SALL4, SCO2, SETD2, …
CUSTOM:GO_REPRODUCTIVE_SYSTEM_DEVELOPMENT	GO_REPRODUCTIVE_SYSTEM_DEVELOPMENT	CUSTOM_c5.bp.v6.2.symbols BP.gmt_20.08.2018	0.000149818	0.000989761	4.39901e-07	1.13942e-06	[-1]	Group131	20.5882	84	[ADM, AHR, AKR1C3, ANXA1, ASPM, ATRX, BASP1, BAX, BCL2, BCL2L11, BIRC6, BMPR1B, BMPR2, BRCA2, BSG, CCNF, CDKN1C, CEBPA, CENPI, CTSV, DLG1, DLX3, E2F8, EGLN1, EIF2B2, EOMES, EPAS1, ESR1, FAS, FGF7, FNDC3A, FOSL1, FOXC1, FSTL3, FZD5, GATA2, GJB2, GRHL2, HES1, HEY2, HMGB2, HSD17B4, ID4, IMMP2L, KIF18A, LIF, LRRC6, MMP13, MSH2, NASP, NIPBL, NKX3-1, NR2F2, NRIP1, NUPR1, OVOL2, PATZ1, PHLDA2, PLAC1, PL…
CUSTOM:GO_EMBRYO_DEVELOPMENT	GO_EMBRYO_DEVELOPMENT	CUSTOM_c5.bp.v6.2.symbols BP.gmt_20.08.2018	0.000154522	0.00100474	4.39901e-07	1.13942e-06	[-1]	Group131	18.2327	163	[ABI1, ADM, ALDH1A3, AMOT, ANKRD11, ARL13B, ARNT2, ATM, ATP6AP2, ATP7A, ATP8A2, BASP1, BAX, BBS7, BCL2L11, BIRC6, BMP2, BMPR1A, BMPR2, BRCA1, BRCA2, C5, CAPN2, CCNB1, CCNB1IP1, CCNB2, CDKN1C, CEBPA, CENPU, CITED2, COL12A1, COL2A1, CRABP2, CYP1A1, DLG1, DLL4, DLX2, DUSP1, DUSP5, DYNC2H1, E2F8, EDN1, EFEMP1, EGLN1, EHMT1, EMX1, EN2, ENDOG, EOMES, EPAS1, EPHA2, ERBB4, ETS2, EXOC4, EYA2, FAS, FLRT3, …
CUSTOM:GO_PLACENTA_DEVELOPMENT	GO_PLACENTA_DEVELOPMENT	CUSTOM_c5.bp.v6.2.symbols BP.gmt_20.08.2018	0.000275211	0.00162814	4.39901e-07	1.13942e-06	[-1]	Group131	25.3623	35	[ADM, BIRC6, BMPR2, BSG, CCNF, CDKN1C, CEBPA, CTSV, DLX3, E2F8, EGLN1, EOMES, EPAS1, ESR1, FOSL1, FZD5, GATA2, GJB2, GRHL2, HES1, HEY2, LIF, NR2F2, OVOL2, PHLDA2, PLAC1, PLK4, PPARG, PRDX3, PTK2, RXRA, SETD2, SNAI1, STC2, STK3]
GO:0043009	chordate embryonic development	GO_BiologicalProcess-EBI-UniProt-GOA_28.08.2018_00h00	0.000545705	0.00290673	4.39901e-07	1.13942e-06	[5, 6]	Group131	18.4136	130	[ABI1, ADM, ALG2, AMOT, ANKRD11, AREG, ARL13B, ARNT2, ATF7IP, ATP6AP2, ATP7A, ATR, BCL2L11, BIRC6, BMP2, BMPR1A, BMPR2, BRCA1, BRCA2, C5, CAPN2, CCNA2, CCNB1, CCNB1IP1, CCNB2, CDKN3, CEBPA, CENPU, CHEK1, CITED2, COL2A1, DLG1, DLX2, DSC2, DUSP3, E2F8, EDN1, EGLN1, EIF2B2, ELP4, EMX1, ENDOG, EOMES, EPAS1, EPHA2, FANCD2, FOSL1, FOXC1, FOXP1, FUT8, FZD5, GATA2, GBX2, GEMIN2, GINS1, GJA1, GLI3, GRHL2,…
GO:0001890	placenta development	GO_BiologicalProcess-EBI-UniProt-GOA_28.08.2018_00h00	0.00113091	0.00527455	4.39901e-07	1.13942e-06	[4, 5, 6, 7]	Group131	22.449	44	[ADM, ASH1L, ATF7IP, BIRC6, BMPR2, BSG, CCNA2, CCNF, CDKN3, CEBPA, CITED2, CTSH, CTSV, DLX3, E2F8, EGLN1, EOMES, EPAS1, FOSL1, FZD5, GATA2, GJA1, GRHL2, HES1, HEY2, IGF2, LIF, LIPC, NR2F2, OVOL2, PHLDA2, PLAC1, PLK4, PPARG, PPP3CA, PRDX3, PTK2, RNASEH2A, RXRA, SCG2, SETD2, SNAI1, STC2, STK3]
CUSTOM:GO_EMBRYO_DEVELOPMENT_ENDING_IN_BIRTH_OR_EGG_HATCHING	GO_EMBRYO_DEVELOPMENT_ENDING_IN_BIRTH_OR_EGG_HATCHING	CUSTOM_c5.bp.v6.2.symbols BP.gmt_20.08.2018	0.00140798	0.00637122	4.39901e-07	1.13942e-06	[-1]	Group131	18.5921	103	[ABI1, ADM, AMOT, ANKRD11, ARL13B, ARNT2, ATM, ATP6AP2, ATP7A, BCL2L11, BIRC6, BMP2, BMPR1A, BRCA1, BRCA2, C5, CAPN2, CCNB1, CCNB1IP1, CCNB2, CDKN1C, CEBPA, CENPU, COL2A1, CYP1A1, DLG1, DLX2, E2F8, EDN1, EGLN1, EMX1, ENDOG, EOMES, EPAS1, EPHA2, FAS, FOSL1, FOXC1, FUT8, FZD5, GATA2, GBX2, GINS1, GJA1, GLI3, GRHL2, GRHL3, HES1, HEY2, HOXA5, HOXB2, KIF20B, LATS2, LIF, MAFG, MBNL1, MSH2, MSX1, MTHFD1…
GO:0001701	in utero embryonic development	GO_BiologicalProcess-EBI-UniProt-GOA_28.08.2018_00h00	6.2414e-05	0.000466812	4.39901e-07	1.13942e-06	[6, 7]	Group131	20.9756	86	[ADM, AMOT, ANKRD11, AREG, ARNT2, ATF7IP, ATP7A, BCL2L11, BIRC6, BMP2, BMPR1A, BRCA2, C5, CAPN2, CCNA2, CCNB1, CCNB1IP1, CCNB2, CDKN3, CEBPA, CHEK1, CITED2, DSC2, DUSP3, E2F8, EDN1, EGLN1, EIF2B2, EMX1, ENDOG, EOMES, EPAS1, FANCD2, FOSL1, FOXC1, FOXP1, FUT8, FZD5, GATA2, GINS1, GJA1, GLI3, GRHL2, HES1, HEY2, IGF2, KDM4C, LATS2, LIF, LIPC, MAFG, MBNL1, MSH2, MSX1, NASP, NBN, NCAPG2, NEK2, NR2F2, O…
CUSTOM:GO_CIRCULATORY_SYSTEM_DEVELOPMENT	GO_CIRCULATORY_SYSTEM_DEVELOPMENT	CUSTOM_c5.bp.v6.2.symbols BP.gmt_20.08.2018	2.48682e-08	4.24819e-07	4.72865e-12	2.49042e-11	[-1]	Group132	20.9391	165	[ACKR3, ACTA2, ADM, AGGF1, AHR, AMOT, ANP32B, AP2B1, APOD, APOLD1, ARL13B, ATF2, ATM, ATP7A, BAX, BBS7, BCAS3, BMP2, BMPR1A, BMPR2, BORCS8, CAMK2D, CAV1, CCNB1, CDK1, CITED2, CLIC4, COL2A1, COL5A1, CTGF, CXADR, DHRS3, DLL4, DLX3, DYNC2H1, E2F8, EDN1, EGFL7, EGLN1, EGR3, ELK3, ENPEP, EOMES, EPAS1, EPHA2, ERAP1, ERBB2, ERBB3, ERBB4, FAT4, FGF12, FGF18, FLRT3, FN1, FOSL1, FOXC1, FREM2, FZD5, FZD8, G…
CUSTOM:GO_TISSUE_DEVELOPMENT	GO_TISSUE_DEVELOPMENT	CUSTOM_c5.bp.v6.2.symbols BP.gmt_20.08.2018	5.06391e-07	6.64523e-06	4.72865e-12	2.49042e-11	[-1]	Group132	18.2477	277	[AARS, ABI1, ACTA2, ADM, AGR2, AKR1C1, AKR1C2, AKR1C3, ALDH1A3, ALDH3A2, ALDOC, ANO6, ANXA1, APCDD1, APOD, AREG, ARG2, ARL13B, ARX, ASCL1, ATF2, ATF3, ATM, ATP6AP2, ATP7A, ATP8A2, ATRX, BASP1, BAX, BBS7, BCL11B, BCL2, BIRC6, BMP2, BMPR1A, BMPR1B, BMPR2, BSG, BTG2, BTRC, CA2, CAMK2D, CAV1, CCNB1, CD109, CD44, CDK1, CDKN1A, CDSN, CITED2, CLIC4, COL12A1, COL2A1, COL5A1, CPS1, CRABP2, CSTA, CTGF, CTS…
GO:0009887	animal organ morphogenesis	GO_BiologicalProcess-EBI-UniProt-GOA_28.08.2018_00h00	1.14412e-06	1.41762e-05	4.72865e-12	2.49042e-11	[3, 4, 5, 6]	Group132	18.8205	217	[ABLIM1, ACKR3, ACTA2, ADM, AGTPBP1, ALDH1A3, ANKRD11, AP2A2, AP2B1, APLP1, AREG, ARID1B, ARID2, ARL13B, ASH1L, ATF2, ATF7IP, ATP8A2, ATR, BASP1, BAX, BBS7, BCL11B, BCL2, BCL2L11, BHLHE41, BMP2, BMPR1A, BMPR1B, BMPR2, BRCA2, BSG, BTRC, CA2, CA8, CAV1, CCNA2, CDSN, CELSR2, CHN1, CITED2, COL2A1, COL5A1, CRIP2, CSRNP1, CSTA, CTGF, CTSH, CTSZ, CXCR4, DAAM1, DAB2, DHRS3, DLG1, DLL4, DLX2, DLX3, DSCAM,…
CUSTOM:GO_EPITHELIUM_DEVELOPMENT	GO_EPITHELIUM_DEVELOPMENT	CUSTOM_c5.bp.v6.2.symbols BP.gmt_20.08.2018	7.89576e-06	7.83335e-05	4.72865e-12	2.49042e-11	[-1]	Group132	18.9418	179	[AARS, ABI1, ACTA2, ADM, AGR2, AKR1C1, AKR1C2, AKR1C3, ALDH1A3, ALDH3A2, ALDOC, ANXA1, APCDD1, AREG, ARG2, ARL13B, ARX, ASCL1, ATM, ATP6AP2, ATP7A, ATRX, BASP1, BAX, BBS7, BCL11B, BCL2, BMP2, BMPR1A, BMPR2, BTRC, CA2, CD109, CDK1, CDKN1A, CDSN, CITED2, CLIC4, COL2A1, COL5A1, CPS1, CRABP2, CSTA, CTGF, CTSH, CTSV, CTSZ, CXCR4, CYP1A1, DAB2, DLG1, DLL4, DLX3, DNASE1L2, E2F8, EDA2R, EDN1, EMX1, EPHA2…
CUSTOM:GO_ORGAN_MORPHOGENESIS	GO_ORGAN_MORPHOGENESIS	CUSTOM_c5.bp.v6.2.symbols BP.gmt_20.08.2018	2.61405e-05	0.000224606	4.72865e-12	2.49042e-11	[-1]	Group132	18.9061	159	[ABLIM1, ACTA2, ADM, AGTPBP1, ALDH1A3, ANKRD11, APLP1, AREG, ARL13B, ATF2, ATP8A2, BAX, BBS7, BCL11B, BCL2, BCL2L11, BHLHE41, BMP2, BMPR1A, BMPR1B, BMPR2, BSG, BTRC, CA2, CAV1, CDSN, CITED2, COL2A1, COL5A1, CSRNP1, CTGF, CTSH, CTSZ, DHRS3, DLG1, DLL4, DLX2, DLX3, DSCAM, EDN1, EFEMP1, EGLN1, EMX1, EPHA2, ESR1, ETV7, EVL, EXOC4, FAM20C, FAT4, FGF18, FGF7, FGFR3, FMN1, FOXC1, FRAS1, FZD5, GAA, GATA2…
CUSTOM:GO_TUBE_DEVELOPMENT	GO_TUBE_DEVELOPMENT	CUSTOM_c5.bp.v6.2.symbols BP.gmt_20.08.2018	5.75257e-05	0.000434756	4.72865e-12	2.49042e-11	[-1]	Group132	19.9275	110	[ADM, AGR2, AREG, ARG2, ARL13B, ASCL1, ASS1, ATP6AP2, ATP7A, ATRX, BAX, BBS7, BCAS3, BCL2, BCL2L11, BMP2, BMPR1A, BMPR2, BTRC, CCNB1, CDKN1A, CEBPA, CITED2, CLIC4, CP, CPS1, CRISPLD2, CTGF, CTSH, CTSZ, CYP1A1, DLG1, DLL4, EDN1, EIF4EBP1, EPAS1, EPHA2, EPHA7, ESR1, FAT4, FGF18, FGF7, FMN1, FOXC1, FSTL3, GATA2, GBX2, GJA1, GLI3, GPSM2, GRHL2, GRHL3, HES1, HMGB1, HOXA5, ID1, ID2, IGFBP5, IRX2, ITGA6…
CUSTOM:GO_HEART_DEVELOPMENT	GO_HEART_DEVELOPMENT	CUSTOM_c5.bp.v6.2.symbols BP.gmt_20.08.2018	0.000131431	0.000884478	4.72865e-12	2.49042e-11	[-1]	Group132	20.1717	94	[ADM, AP2B1, ARL13B, ATF2, ATM, BBS7, BMP2, BMPR1A, BORCS8, CAMK2D, CCNB1, CDK1, CITED2, COL2A1, COL5A1, CXADR, DHRS3, DLL4, DYNC2H1, EDN1, EGLN1, EOMES, ERBB2, ERBB3, ERBB4, FAT4, FGF12, FLRT3, FOXC1, FREM2, GAA, GATA2, GJA1, GLI3, GNAQ, GRHL2, HES1, HEXIM1, HEY2, ID1, ID2, IFT20, JUN, KCNJ8, KCNK2, LEFTY1, MARCKS, MBD1, MDM2, MMP13, MNAT1, MRE11, MSX1, MTHFD1, NDRG4, NEBL, NEDD4, NEK8, NF1, NIP…
CUSTOM:GO_EMBRYO_DEVELOPMENT	GO_EMBRYO_DEVELOPMENT	CUSTOM_c5.bp.v6.2.symbols BP.gmt_20.08.2018	0.000154522	0.00100474	4.72865e-12	2.49042e-11	[-1]	Group132	18.2327	163	[ABI1, ADM, ALDH1A3, AMOT, ANKRD11, ARL13B, ARNT2, ATM, ATP6AP2, ATP7A, ATP8A2, BASP1, BAX, BBS7, BCL2L11, BIRC6, BMP2, BMPR1A, BMPR2, BRCA1, BRCA2, C5, CAPN2, CCNB1, CCNB1IP1, CCNB2, CDKN1C, CEBPA, CENPU, CITED2, COL12A1, COL2A1, CRABP2, CYP1A1, DLG1, DLL4, DLX2, DUSP1, DUSP5, DYNC2H1, E2F8, EDN1, EFEMP1, EGLN1, EHMT1, EMX1, EN2, ENDOG, EOMES, EPAS1, EPHA2, ERBB4, ETS2, EXOC4, EYA2, FAS, FLRT3, …
CUSTOM:GO_CELL_DEVELOPMENT	GO_CELL_DEVELOPMENT	CUSTOM_c5.bp.v6.2.symbols BP.gmt_20.08.2018	0.000267294	0.00158456	4.72865e-12	2.49042e-11	[-1]	Group132	17.1348	244	[ABHD2, ABI1, ACTA2, ADCY1, ADM, ALCAM, ANK3, APBB2, APOD, AREG, ARL13B, ARL3, ARX, ASCL1, ASPM, ATM, ATP7A, ATP8A2, ATP8B1, ATRX, AURKA, BASP1, BAX, BCL11B, BCL2, BCL2L11, BECN1, BLOC1S5, BMP2, BMPR1A, BMPR1B, BMPR2, BRCA2, BTG2, CABYR, CAMK2D, CCNB1, CCNB1IP1, CDK1, CDKN1A, CDKN1C, CEBPA, CELSR2, CEP57, CHN1, CLIC4, CLN5, CLU, CTNND2, CXADR, CXCR4, DCLK1, DHFR, DIAPH2, DNASE1L2, DOCK7, DPYSL2, …
CUSTOM:GO_MORPHOGENESIS_OF_A_BRANCHING_STRUCTURE	GO_MORPHOGENESIS_OF_A_BRANCHING_STRUCTURE	CUSTOM_c5.bp.v6.2.symbols BP.gmt_20.08.2018	0.000954769	0.0046017	4.72865e-12	2.49042e-11	[-1]	Group132	23.3533	39	[ADM, AREG, BAX, BCL2, BMP2, BTRC, CLIC4, CTSH, CTSZ, DLG1, DLL4, DLX2, EDN1, EPHA2, EPHA7, ESR1, FAT4, FGF7, FZD5, GBX2, GLI3, GRHL2, HOXA5, IL6, NKX3-1, PAK1, PBX1, PGF, PML, RDH10, SEMA3C, SEMA3E, SETD2, SOX9, TBX3, TGM2, TIMELESS, TP63, WNT4]
CUSTOM:GO_ORGANELLE_FISSION	GO_ORGANELLE_FISSION	CUSTOM_c5.bp.v6.2.symbols BP.gmt_20.08.2018	3.15141e-32	1.51635e-29	1.25644e-29	1.98518e-28	[-1]	Group133	34.4758	171	[AKAP8L, ANAPC10, ANLN, ASPM, ATM, AURKA, AURKB, BABAM2, BCL2L11, BECN1, BIRC5, BIRC6, BORA, BRCA2, BUB1, BUB1B, BUB3, C11orf80, CCNA2, CCNB1, CCNB1IP1, CCNB2, CCNF, CDC14A, CDC20, CDC25A, CDC25C, CDC27, CDC6, CDCA2, CDCA3, CDCA5, CDCA8, CDK1, CDK2, CDK3, CENPE, CENPF, CENPN, CENPS, CENPT, CENPW, CEP164, CEP55, CEP57, CEP57L1, CHEK2, CHMP1B, CHMP6, CIT, CLASP1, CLIP1, DCLRE1A, DLGAP5, DSCC1, ERCC…
CUSTOM:GO_MEIOTIC_CELL_CYCLE	GO_MEIOTIC_CELL_CYCLE	CUSTOM_c5.bp.v6.2.symbols BP.gmt_20.08.2018	9.55175e-07	1.20419e-05	1.25644e-29	1.98518e-28	[-1]	Group133	27.4194	51	[ASPM, ATM, AURKA, BCL2L11, BRCA2, BUB3, C11orf80, CCNB1IP1, CDK2, CENPS, ERCC4, ESPL1, EXO1, FANCD2, FBXO5, KIF18A, MASTL, MKI67, MLH1, MND1, MNS1, MRE11, MSH2, MSH3, MSH6, NBN, NCAPD2, NCAPD3, NDC1, NEK2, PTTG1, PTTG3P, RAD51, RAD51B, RAD54B, RAD54L, RBBP8, SGO1, SGO2, SLC2A8, SMC1A, SMC2, SMC3, SMC4, SPIRE1, SPIRE2, STAG2, SYCP2, TEX14, TOP2A, TRIP13]
CUSTOM:GO_MEIOTIC_CELL_CYCLE_PROCESS	GO_MEIOTIC_CELL_CYCLE_PROCESS	CUSTOM_c5.bp.v6.2.symbols BP.gmt_20.08.2018	2.62124e-06	3.00298e-05	1.25644e-29	1.98518e-28	[-1]	Group133	28.2895	43	[ASPM, ATM, AURKA, BCL2L11, BRCA2, C11orf80, CCNB1IP1, CDK2, CENPS, ERCC4, ESPL1, FANCD2, FBXO5, KIF18A, MASTL, MKI67, MLH1, MRE11, MSH2, MSH3, MSH6, NCAPD2, NCAPD3, NDC1, PTTG1, PTTG3P, RAD51, RAD51B, RAD54B, RAD54L, SGO1, SGO2, SLC2A8, SMC1A, SMC2, SMC3, SMC4, SPIRE1, SPIRE2, SYCP2, TEX14, TOP2A, TRIP13]
GO:0140013	meiotic nuclear division	GO_BiologicalProcess-EBI-UniProt-GOA_28.08.2018_00h00	4.14002e-06	4.52736e-05	1.25644e-29	1.98518e-28	[3, 4, 5, 6]	Group133	25.5708	56	[ACACA, APOBEC3A, ASPM, ASRGL1, ATM, AURKA, BRCA2, BRIP1, BUB1, BUB1B, C11orf80, CCNB1IP1, CCNE2, CDC20, CENPS, CENPS-CORT, CRIP2, CTDSPL, EME2, ERCC4, ESPL1, FANCD2, FBXO5, FIGNL1, KIF18A, LIF, MASTL, MLH1, MND1, MOCOS, MRE11, MSH2, MSX1, MYBL1, NCAPH, NDC1, PLCB1, PTTG1, PTTG3P, RAD51, RAD51B, RAD54B, SCP2, SGO1, SGO2, SLC2A8, SMC2, SMC4, SPIRE1, SPIRE2, SYCP2, TEX14, TOP2A, TRIP13, TTK, WNT4]
CUSTOM:GO_MEIOSIS_I	GO_MEIOSIS_I	CUSTOM_c5.bp.v6.2.symbols BP.gmt_20.08.2018	0.000128284	0.000865314	1.25644e-29	1.98518e-28	[-1]	Group133	29.5455	26	[ATM, AURKA, BCL2L11, BRCA2, C11orf80, CCNB1IP1, CENPS, ERCC4, ESPL1, FANCD2, FBXO5, MLH1, MRE11, MSH2, MSH3, MSH6, NDC1, PTTG1, PTTG3P, RAD51, RAD51B, RAD54B, SLC2A8, SYCP2, TOP2A, TRIP13]
CUSTOM:GO_RECIPROCAL_DNA_RECOMBINATION	GO_RECIPROCAL_DNA_RECOMBINATION	CUSTOM_c5.bp.v6.2.symbols BP.gmt_20.08.2018	0.000163402	0.00105065	1.25644e-29	1.98518e-28	[-1]	Group133	37.5	15	[ATM, C11orf80, CCNB1IP1, CENPS, ERCC4, MLH1, MRE11, MSH2, MSH3, MSH6, RAD51, RAD51B, RAD54B, TOP2A, TRIP13]
GO:0006312	mitotic recombination	GO_BiologicalProcess-EBI-UniProt-GOA_28.08.2018_00h00	0.000250514	0.00149121	1.25644e-29	1.98518e-28	[6, 7, 8]	Group133	41.3793	12	[BRCA2, CENPS, CENPS-CORT, ERCC4, FANCD2, GEN1, MLH1, MRE11, NSMCE2, RAD51, RAD51B, RAD54B]
CUSTOM:GO_MEIOTIC_CHROMOSOME_SEGREGATION	GO_MEIOTIC_CHROMOSOME_SEGREGATION	CUSTOM_c5.bp.v6.2.symbols BP.gmt_20.08.2018	0.00100382	0.00478222	1.25644e-29	1.98518e-28	[-1]	Group133	29.2308	19	[ATM, BRCA2, CCNB1IP1, CENPS, ERCC4, ESPL1, FANCD2, MLH1, MRE11, NDC1, PTTG1, PTTG3P, SGO1, SGO2, SMC2, SMC4, SYCP2, TOP2A, TRIP13]
GO:0045132	meiotic chromosome segregation	GO_BiologicalProcess-EBI-UniProt-GOA_28.08.2018_00h00	0.00128673	0.00589649	1.25644e-29	1.98518e-28	[3, 4, 5, 6, 7]	Group133	24.7934	30	[APOBEC3A, BRCA2, BRIP1, BUB1, BUB1B, CCNB1IP1, CCNE2, CENPS, CENPS-CORT, CRIP2, EME2, ERCC4, ESPL1, FANCD2, MLH1, MOCOS, MRE11, NCAPH, NDC1, PTTG1, PTTG3P, SCP2, SGO1, SGO2, SMC2, SMC4, SYCP2, TOP2A, TRIP13, TTK]
GO:0007131	reciprocal meiotic recombination	GO_BiologicalProcess-EBI-UniProt-GOA_28.08.2018_00h00	0.00154641	0.00690027	1.25644e-29	1.98518e-28	[3, 4, 5, 6, 7, 8, 9]	Group133	29.8246	17	[ATM, BRIP1, C11orf80, CCNB1IP1, CENPS, CENPS-CORT, EME2, ERCC4, MLH1, MND1, MRE11, MSH2, RAD51, RAD51B, RAD54B, TOP2A, TRIP13]
CUSTOM:GO_DNA_RECOMBINATION	GO_DNA_RECOMBINATION	CUSTOM_c5.bp.v6.2.symbols BP.gmt_20.08.2018	1.13131e-15	7.77638e-14	1.37393e-17	1.35675e-16	[-1]	Group134	35.3488	76	[ATM, ATRX, BARD1, BATF, BCL11B, BLM, BRCA1, BRCA2, BRIP1, C11orf80, CCNB1IP1, CDC45, CDC7, CENPS, DNA2, EME2, ENDOG, ERCC4, EXO1, FEN1, GEN1, GINS2, HMGB1, HMGB2, MCM8, MCM9, MLH1, MMS22L, MND1, MRE11, MSH2, MSH3, MSH6, NBN, NONO, NSMCE1, NSMCE2, NSMCE4A, PARP1, PIF1, POLA1, POLA2, POLD3, POLE2, POLQ, PRIM1, PRIM2, PRKDC, RAD51, RAD51AP1, RAD51B, RAD54B, RAD54L, RBBP8, RBM14, RECQL, RFC2, RFC3, …
GO:0051052	regulation of DNA metabolic process	GO_BiologicalProcess-EBI-UniProt-GOA_28.08.2018_00h00	1.5391e-14	8.38374e-13	1.37393e-17	1.35675e-16	[4, 5, 6, 7]	Group134	26.6932	134	[ANP32B, ASRGL1, ATAD5, ATM, ATR, ATRNL1, ATRX, AURKB, BABAM2, BAX, BCL2L11, BLM, BLMH, BMPR2, BRCA1, BRCA2, BTG2, CA8, CDC6, CDC7, CDK1, CDK2, CDKN1A, CDKN3, CDT1, CEBPG, CHEK1, CHEK2, CRYBG1, CST3, DDX39A, DDX39B, DEK, DEPDC1B, DNA2, DNMT1, DSCC1, DUSP1, E2F8, ENDOG, ERCC4, ESCO2, EYA2, FAF1, FANCD2, FBXO4, FBXO44, FGF13, FIGN, FIGNL1, FOXM1, GJA1, GMNN, GRHL2, HDAC8, HMGB1, HNRNPA1, HNRNPD, HN…
GO:0051054	positive regulation of DNA metabolic process	GO_BiologicalProcess-EBI-UniProt-GOA_28.08.2018_00h00	2.47762e-10	6.50264e-09	1.37393e-17	1.35675e-16	[4, 5, 6, 7, 8]	Group134	28.0277	81	[ANP32B, ATAD5, ATM, ATR, ATRX, AURKB, BABAM2, BAX, BLM, BRCA1, BTG2, CDC7, CDK1, CDK2, CDKN1A, CDKN3, CDT1, CEBPG, CRYBG1, CST3, DDX39A, DDX39B, DEPDC1B, DNA2, DNMT1, DSCC1, E2F8, ENDOG, EYA2, FAF1, FBXO4, FGF13, FOXM1, GRHL2, HMGB1, HNRNPA1, HNRNPD, HSP90AA1, IL6, JUN, KANK2, KRT6A, LRIF1, MGMT, MLH1, MRE11, MRNIP, MSH2, MSH6, NBN, NEK2, NSD2, PARM1, PARN, PARP1, PARP2, PARP4, PKIB, PML, POT1, …
CUSTOM:GO_MITOTIC_RECOMBINATION	GO_MITOTIC_RECOMBINATION	CUSTOM_c5.bp.v6.2.symbols BP.gmt_20.08.2018	1.96431e-09	4.16983e-08	1.37393e-17	1.35675e-16	[-1]	Group134	53.6585	22	[BRCA2, DNA2, FEN1, GEN1, NSMCE2, POLA1, POLA2, POLD3, POLE2, PRIM1, PRIM2, RAD51, RAD51B, RAD54B, RFC2, RFC3, RFC4, RFC5, RPA2, RPA3, TOP2A, WRN]
CUSTOM:GO_TELOMERE_MAINTENANCE_VIA_RECOMBINATION	GO_TELOMERE_MAINTENANCE_VIA_RECOMBINATION	CUSTOM_c5.bp.v6.2.symbols BP.gmt_20.08.2018	2.18344e-08	3.79734e-07	1.37393e-17	1.35675e-16	[-1]	Group134	56.25	18	[BRCA2, DNA2, FEN1, NSMCE2, POLA1, POLA2, POLD3, POLE2, PRIM1, PRIM2, RAD51, RFC2, RFC3, RFC4, RFC5, RPA2, RPA3, WRN]
GO:0071897	DNA biosynthetic process	GO_BiologicalProcess-EBI-UniProt-GOA_28.08.2018_00h00	2.57876e-08	4.37934e-07	1.37393e-17	1.35675e-16	[5, 6, 7]	Group134	26.4706	72	[ASRGL1, ATM, ATR, ATRNL1, AURKB, BLM, BMPR2, CA8, CDKN1A, CDKN2D, CENPF, CRYBG1, CTGF, DDX39A, DDX39B, DSCC1, DTL, DUSP1, ERCC4, FBXO4, FGF13, GJA1, GRHL2, HNRNPA1, HNRNPD, HNRNPU, HSP90AA1, IL6, ISG15, KCNK2, LIN9, LRIG1, MRE11, NEK2, PARM1, PARN, PARP2, PARP4, PCLAF, PIF1, PKIB, POLA1, POLA2, POLD3, POLE2, POLG, POLH, POLK, POLQ, POT1, PPARG, PRIM2, PRIMPOL, RAP1A, RFC2, RFC3, RFC4, RFC5, RGCC…
CUSTOM:GO_TELOMERE_ORGANIZATION	GO_TELOMERE_ORGANIZATION	CUSTOM_c5.bp.v6.2.symbols BP.gmt_20.08.2018	8.93126e-07	1.1309e-05	1.37393e-17	1.35675e-16	[-1]	Group134	32.6923	34	[ATM, BRCA2, DCLRE1A, DCLRE1B, DNA2, ERCC4, FBXO4, FEN1, HIST1H3G, HIST1H4C, HIST1H4D, MRE11, NBN, NSMCE2, PIF1, POLA1, POLA2, POLD3, POLE2, POT1, PRIM1, PRIM2, PRKDC, RAD51, RFC2, RFC3, RFC4, RFC5, RPA2, RPA3, SP100, WRN, XRCC5, XRCC6]
GO:2000278	regulation of DNA biosynthetic process	GO_BiologicalProcess-EBI-UniProt-GOA_28.08.2018_00h00	7.81544e-06	7.7804e-05	1.37393e-17	1.35675e-16	[5, 6, 7, 8]	Group134	27.2152	43	[ASRGL1, ATM, ATR, ATRNL1, AURKB, BMPR2, CA8, CDKN1A, CRYBG1, DDX39A, DDX39B, DSCC1, DUSP1, ERCC4, FBXO4, FGF13, GJA1, GRHL2, HNRNPA1, HNRNPD, HNRNPU, HSP90AA1, IL6, KCNK2, NEK2, PARM1, PARN, PARP2, PARP4, PIF1, PKIB, POT1, PPARG, RFC2, RFC3, RFC4, RFC5, RGCC, SCG2, SOS1, STON1, TEN1, XRCC5]
CUSTOM:GO_ANATOMICAL_STRUCTURE_HOMEOSTASIS	GO_ANATOMICAL_STRUCTURE_HOMEOSTASIS	CUSTOM_c5.bp.v6.2.symbols BP.gmt_20.08.2018	6.26474e-05	0.000467347	1.37393e-17	1.35675e-16	[-1]	Group134	22.4561	64	[ACACA, ADGRV1, ANKRD11, ATM, B2M, BARD1, BAX, BBS1, BCL2, BRCA2, COL2A1, CTGF, CTSH, CXADR, DCLRE1A, DCLRE1B, DNA2, DRAM2, EPAS1, ERCC4, FBXO4, FEN1, FGF7, FGGY, FOXC1, GAA, GATA2, HIST1H4C, HIST1H4D, IL6, IQCB1, LARGE1, LDB1, MRE11, NBN, NELL2, NSMCE2, NXNL2, PBLD, PIF1, POC1B, POLA1, POLA2, POLD3, POLE2, POT1, PRIM1, PRIM2, PRKDC, RAD51, RFC2, RFC3, RFC4, RFC5, RPA2, RPA3, SOX9, SP100, SPATA7,…
GO:0000723	telomere maintenance	GO_BiologicalProcess-EBI-UniProt-GOA_28.08.2018_00h00	1.77961e-08	3.13277e-07	1.37393e-17	1.35675e-16	[5, 6, 7]	Group134	28.6385	61	[ASRGL1, ATM, ATR, ATRNL1, ATRX, AURKB, BLM, BRCA2, CCNE2, CRYBG1, DCLRE1A, DCLRE1B, DNA2, ERCC4, EXO1, FANCD2, FBXO4, FEN1, HAP1, HDAC8, HIST1H4C, HIST1H4D, HNRNPA1, HNRNPD, HNRNPU, HSP90AA1, LRIF1, MRE11, NBN, NEK2, NSMCE2, PARN, PARP1, PARP2, PARP4, PIF1, PKIB, PML, POLA1, POLA2, POLD3, POT1, PRIM1, PRIM2, PRKDC, RAD51, RAD54L, RAP1A, RFC2, RFC3, RFC4, RFC5, RPA2, RPA3, SP100, STON1, TEN1, WRN…
CUSTOM:GO_CELL_CYCLE_PROCESS	GO_CELL_CYCLE_PROCESS	CUSTOM_c5.bp.v6.2.symbols BP.gmt_20.08.2018	2.35984e-58	6.81285e-55	8.76272e-52	6.92255e-50	[-1]	Group135	32.2849	349	[AK1, AKAP8L, ANAPC10, ANK3, ANLN, APBB2, ARL3, ASPM, ATF2, ATM, ATR, AURKA, AURKB, BABAM2, BARD1, BAX, BCL2L11, BECN1, BIRC5, BIRC6, BLM, BORA, BRCA1, BRCA2, BRIP1, BTG2, BTRC, BUB1, BUB1B, BUB3, C11orf80, CAMK2D, CCNA2, CCNB1, CCNB1IP1, CCNB2, CCNE2, CCNF, CCNY, CDC14A, CDC20, CDC25A, CDC25C, CDC27, CDC45, CDC6, CDC7, CDCA2, CDCA3, CDCA5, CDCA8, CDK1, CDK2, CDK3, CDK4, CDK5RAP2, CDKN1A, CDKN1C,…
CUSTOM:GO_CELL_CYCLE	GO_CELL_CYCLE	CUSTOM_c5.bp.v6.2.symbols BP.gmt_20.08.2018	7.94908e-57	1.14745e-53	8.76272e-52	6.92255e-50	[-1]	Group135	30.0152	395	[AHR, AK1, AKAP8L, ANAPC10, ANK3, ANLN, APBB2, ARL3, ASPM, ATF2, ATM, ATR, AURKA, AURKB, AVPI1, BABAM2, BARD1, BAX, BCL2L11, BECN1, BEX2, BIRC5, BIRC6, BLCAP, BLM, BORA, BRCA1, BRCA2, BRIP1, BTG2, BTRC, BUB1, BUB1B, BUB3, C11orf80, CAMK2D, CCNA2, CCNB1, CCNB1IP1, CCNB2, CCNE2, CCNF, CCNY, CCPG1, CDC14A, CDC20, CDC25A, CDC25C, CDC27, CDC45, CDC6, CDC7, CDCA2, CDCA3, CDCA5, CDCA8, CDK1, CDK2, CDK3,…
CUSTOM:GO_ORGANELLE_FISSION	GO_ORGANELLE_FISSION	CUSTOM_c5.bp.v6.2.symbols BP.gmt_20.08.2018	3.15141e-32	1.51635e-29	8.76272e-52	6.92255e-50	[-1]	Group135	34.4758	171	[AKAP8L, ANAPC10, ANLN, ASPM, ATM, AURKA, AURKB, BABAM2, BCL2L11, BECN1, BIRC5, BIRC6, BORA, BRCA2, BUB1, BUB1B, BUB3, C11orf80, CCNA2, CCNB1, CCNB1IP1, CCNB2, CCNF, CDC14A, CDC20, CDC25A, CDC25C, CDC27, CDC6, CDCA2, CDCA3, CDCA5, CDCA8, CDK1, CDK2, CDK3, CENPE, CENPF, CENPN, CENPS, CENPT, CENPW, CEP164, CEP55, CEP57, CEP57L1, CHEK2, CHMP1B, CHMP6, CIT, CLASP1, CLIP1, DCLRE1A, DLGAP5, DSCC1, ERCC…
CUSTOM:GO_CHROMOSOME_SEGREGATION	GO_CHROMOSOME_SEGREGATION	CUSTOM_c5.bp.v6.2.symbols BP.gmt_20.08.2018	1.0218e-31	4.21421e-29	8.76272e-52	6.92255e-50	[-1]	Group135	42.6471	116	[AKAP8L, ATM, AURKB, BECN1, BIRC5, BRCA1, BRCA2, BUB1, BUB1B, BUB3, CCNB1, CCNB1IP1, CDC14A, CDC20, CDCA2, CDCA5, CDCA8, CDK5RAP2, CENPA, CENPE, CENPF, CENPH, CENPI, CENPK, CENPL, CENPM, CENPN, CENPP, CENPQ, CENPS, CENPT, CENPU, CENPW, CEP55, CEP57, CEP57L1, CHMP1B, CHMP6, CLASP1, CLIP1, DLGAP5, DSCC1, ERCC4, ERCC6L, ESCO2, ESPL1, FANCD2, GEM, HDAC8, HJURP, ITGB3BP, KIF11, KIF14, KIF18A, KIF22, K…
CUSTOM:GO_NUCLEAR_CHROMOSOME_SEGREGATION	GO_NUCLEAR_CHROMOSOME_SEGREGATION	CUSTOM_c5.bp.v6.2.symbols BP.gmt_20.08.2018	4.11311e-30	1.0795e-27	8.76272e-52	6.92255e-50	[-1]	Group135	44.7368	102	[AKAP8L, ATM, AURKB, BECN1, BIRC5, BRCA2, BUB1, BUB1B, BUB3, CCNB1, CCNB1IP1, CDC14A, CDC20, CDCA5, CDCA8, CENPA, CENPE, CENPF, CENPH, CENPI, CENPK, CENPL, CENPM, CENPN, CENPP, CENPQ, CENPS, CENPT, CENPU, CEP55, CEP57, CEP57L1, CHMP1B, CHMP6, CLASP1, CLIP1, DLGAP5, DSCC1, ERCC4, ERCC6L, ESPL1, FANCD2, GEM, HDAC8, ITGB3BP, KIF14, KIF18A, KIF22, KIF23, KIF2C, KIF4A, KIF4B, KIFC1, KNL1, KNSTRN, KNTC…
CUSTOM:GO_CHROMOSOME_ORGANIZATION	GO_CHROMOSOME_ORGANIZATION	CUSTOM_c5.bp.v6.2.symbols BP.gmt_20.08.2018	2.13937e-29	5.14696e-27	8.76272e-52	6.92255e-50	[-1]	Group135	26.8849	271	[AKAP8L, ANP32B, ANP32E, ANXA1, ARID1B, ARID2, ASH1L, ATAD2, ATF2, ATM, ATRX, AURKA, AURKB, BABAM2, BECN1, BIRC5, BLM, BRCA1, BRCA2, BRIP1, BRPF1, BUB1, BUB1B, BUB3, CBX4, CCNB1, CCNB1IP1, CDC14A, CDC20, CDC45, CDCA5, CDCA8, CDK1, CDK2, CENPA, CENPE, CENPF, CENPH, CENPI, CENPK, CENPL, CENPM, CENPN, CENPP, CENPQ, CENPS, CENPT, CENPU, CENPW, CEP55, CEP57, CEP57L1, CHAF1A, CHD6, CHD9, CHEK1, CHMP1B,…
CUSTOM:GO_DNA_CONFORMATION_CHANGE	GO_DNA_CONFORMATION_CHANGE	CUSTOM_c5.bp.v6.2.symbols BP.gmt_20.08.2018	3.27844e-13	1.41266e-11	8.76272e-52	6.92255e-50	[-1]	Group135	30.7692	84	[AKAP8L, ANP32B, ANXA1, ASH1L, ATRX, BLM, BRIP1, CCNB1, CDC45, CDCA5, CDK1, CENPA, CENPH, CENPI, CENPK, CENPL, CENPM, CENPN, CENPP, CENPQ, CENPS, CENPT, CENPU, CENPW, CHAF1A, DNA2, GINS1, GINS2, GTF2H2, GTF2H4, H1FX, HAT1, HELLS, HIST1H2BD, HIST1H2BE, HIST1H2BF, HIST1H2BG, HIST1H3G, HIST1H4C, HIST1H4D, HIST2H2BE, HIST2H2BF, HJURP, HMGB1, HMGB2, ITGB3BP, KAT6B, KNL1, MCM2, MCM3, MCM6, MCM7, MIS18A…
CUSTOM:GO_CHROMATIN_ORGANIZATION	GO_CHROMATIN_ORGANIZATION	CUSTOM_c5.bp.v6.2.symbols BP.gmt_20.08.2018	5.16348e-07	6.74524e-06	8.76272e-52	6.92255e-50	[-1]	Group135	20.8459	138	[ANP32B, ANP32E, ARID1B, ARID2, ASH1L, ATAD2, ATF2, ATM, ATRX, AURKA, AURKB, BABAM2, BRCA2, BRPF1, CBX4, CCNB1, CDK1, CDK2, CENPA, CENPH, CENPI, CENPK, CENPL, CENPM, CENPN, CENPP, CENPQ, CENPS, CENPT, CENPU, CENPW, CHAF1A, CHD6, CHD9, CHEK1, CTCFL, DEK, DNMT1, EHMT1, ELP4, ESR1, EYA2, EZH2, FBL, H1FX, H2AFV, HAT1, HDAC4, HDAC8, HELLS, HIST1H2AE, HIST1H2AG, HIST1H2AI, HIST1H2AM, HIST1H2BD, HIST1H2…
CUSTOM:GO_CHROMATIN_MODIFICATION	GO_CHROMATIN_MODIFICATION	CUSTOM_c5.bp.v6.2.symbols BP.gmt_20.08.2018	6.10145e-06	6.26865e-05	8.76272e-52	6.92255e-50	[-1]	Group135	20.8178	112	[ANP32E, ARID1B, ARID2, ASH1L, ATAD2, ATF2, ATM, ATRX, AURKA, AURKB, BABAM2, BRCA2, BRPF1, CBX4, CCNB1, CDK1, CDK2, CENPA, CENPH, CENPI, CENPK, CENPL, CENPM, CENPN, CENPP, CENPQ, CENPS, CENPT, CENPU, CENPW, CHD6, CHD9, CHEK1, CTCFL, DEK, DNMT1, EHMT1, ELP4, ESR1, EYA2, EZH2, FBL, HAT1, HDAC4, HDAC8, HELLS, HIST1H4C, HIST1H4D, HJURP, HLCS, HLTF, HMGN3, ITGB3BP, JADE1, JAK2, JARID2, JMJD1C, KAT6B, …
CUSTOM:GO_SISTER_CHROMATID_SEGREGATION	GO_SISTER_CHROMATID_SEGREGATION	CUSTOM_c5.bp.v6.2.symbols BP.gmt_20.08.2018	3.06268e-32	1.76839e-29	8.76272e-52	6.92255e-50	[-1]	Group135	51.1364	90	[AKAP8L, AURKB, BECN1, BIRC5, BUB1, BUB1B, BUB3, CCNB1, CDC14A, CDC20, CDCA5, CDCA8, CENPA, CENPE, CENPF, CENPH, CENPI, CENPK, CENPL, CENPM, CENPN, CENPP, CENPQ, CENPS, CENPT, CENPU, CEP55, CEP57, CEP57L1, CHMP1B, CHMP6, CLASP1, CLIP1, DLGAP5, DSCC1, ERCC6L, ESPL1, HDAC8, ITGB3BP, KIF14, KIF18A, KIF22, KIF23, KIF2C, KIF4A, KIF4B, KIFC1, KNL1, KNSTRN, KNTC1, MAD1L1, MAD2L1, MRE11, NCAPD2, NCAPD3, …
CUSTOM:GO_TISSUE_DEVELOPMENT	GO_TISSUE_DEVELOPMENT	CUSTOM_c5.bp.v6.2.symbols BP.gmt_20.08.2018	5.06391e-07	6.64523e-06	5.85817e-12	2.98578e-11	[-1]	Group136	18.2477	277	[AARS, ABI1, ACTA2, ADM, AGR2, AKR1C1, AKR1C2, AKR1C3, ALDH1A3, ALDH3A2, ALDOC, ANO6, ANXA1, APCDD1, APOD, AREG, ARG2, ARL13B, ARX, ASCL1, ATF2, ATF3, ATM, ATP6AP2, ATP7A, ATP8A2, ATRX, BASP1, BAX, BBS7, BCL11B, BCL2, BIRC6, BMP2, BMPR1A, BMPR1B, BMPR2, BSG, BTG2, BTRC, CA2, CAMK2D, CAV1, CCNB1, CD109, CD44, CDK1, CDKN1A, CDSN, CITED2, CLIC4, COL12A1, COL2A1, COL5A1, CPS1, CRABP2, CSTA, CTGF, CTS…
CUSTOM:GO_EPITHELIUM_DEVELOPMENT	GO_EPITHELIUM_DEVELOPMENT	CUSTOM_c5.bp.v6.2.symbols BP.gmt_20.08.2018	7.89576e-06	7.83335e-05	5.85817e-12	2.98578e-11	[-1]	Group136	18.9418	179	[AARS, ABI1, ACTA2, ADM, AGR2, AKR1C1, AKR1C2, AKR1C3, ALDH1A3, ALDH3A2, ALDOC, ANXA1, APCDD1, AREG, ARG2, ARL13B, ARX, ASCL1, ATM, ATP6AP2, ATP7A, ATRX, BASP1, BAX, BBS7, BCL11B, BCL2, BMP2, BMPR1A, BMPR2, BTRC, CA2, CD109, CDK1, CDKN1A, CDSN, CITED2, CLIC4, COL2A1, COL5A1, CPS1, CRABP2, CSTA, CTGF, CTSH, CTSV, CTSZ, CXCR4, CYP1A1, DAB2, DLG1, DLL4, DLX3, DNASE1L2, E2F8, EDA2R, EDN1, EMX1, EPHA2…
CUSTOM:GO_ORGAN_MORPHOGENESIS	GO_ORGAN_MORPHOGENESIS	CUSTOM_c5.bp.v6.2.symbols BP.gmt_20.08.2018	2.61405e-05	0.000224606	5.85817e-12	2.98578e-11	[-1]	Group136	18.9061	159	[ABLIM1, ACTA2, ADM, AGTPBP1, ALDH1A3, ANKRD11, APLP1, AREG, ARL13B, ATF2, ATP8A2, BAX, BBS7, BCL11B, BCL2, BCL2L11, BHLHE41, BMP2, BMPR1A, BMPR1B, BMPR2, BSG, BTRC, CA2, CAV1, CDSN, CITED2, COL2A1, COL5A1, CSRNP1, CTGF, CTSH, CTSZ, DHRS3, DLG1, DLL4, DLX2, DLX3, DSCAM, EDN1, EFEMP1, EGLN1, EMX1, EPHA2, ESR1, ETV7, EVL, EXOC4, FAM20C, FAT4, FGF18, FGF7, FGFR3, FMN1, FOXC1, FRAS1, FZD5, GAA, GATA2…
CUSTOM:GO_TUBE_DEVELOPMENT	GO_TUBE_DEVELOPMENT	CUSTOM_c5.bp.v6.2.symbols BP.gmt_20.08.2018	5.75257e-05	0.000434756	5.85817e-12	2.98578e-11	[-1]	Group136	19.9275	110	[ADM, AGR2, AREG, ARG2, ARL13B, ASCL1, ASS1, ATP6AP2, ATP7A, ATRX, BAX, BBS7, BCAS3, BCL2, BCL2L11, BMP2, BMPR1A, BMPR2, BTRC, CCNB1, CDKN1A, CEBPA, CITED2, CLIC4, CP, CPS1, CRISPLD2, CTGF, CTSH, CTSZ, CYP1A1, DLG1, DLL4, EDN1, EIF4EBP1, EPAS1, EPHA2, EPHA7, ESR1, FAT4, FGF18, FGF7, FMN1, FOXC1, FSTL3, GATA2, GBX2, GJA1, GLI3, GPSM2, GRHL2, GRHL3, HES1, HMGB1, HOXA5, ID1, ID2, IGFBP5, IRX2, ITGA6…
CUSTOM:GO_IN_UTERO_EMBRYONIC_DEVELOPMENT	GO_IN_UTERO_EMBRYONIC_DEVELOPMENT	CUSTOM_c5.bp.v6.2.symbols BP.gmt_20.08.2018	6.04448e-05	0.000453258	5.85817e-12	2.98578e-11	[-1]	Group136	22.1865	69	[ADM, AMOT, ANKRD11, ARNT2, ATP7A, BCL2L11, BIRC6, BMP2, BMPR1A, BRCA2, C5, CAPN2, CCNB1, CCNB1IP1, CCNB2, CDKN1C, CEBPA, E2F8, EDN1, EGLN1, EMX1, ENDOG, EOMES, EPAS1, FOSL1, FOXC1, FUT8, FZD5, GATA2, GINS1, GJA1, GLI3, GRHL2, HES1, HEY2, LATS2, LIF, MAFG, MBNL1, MSH2, MSX1, NASP, NBN, NCAPG2, NEK2, NR2F2, OVOL2, PLAC1, PLK4, RAD51B, RBBP8, RCN1, RDH10, RNASEH2B, RRP7A, RXRA, SALL4, SCO2, SETD2, …
GO:0001701	in utero embryonic development	GO_BiologicalProcess-EBI-UniProt-GOA_28.08.2018_00h00	6.2414e-05	0.000466812	5.85817e-12	2.98578e-11	[6, 7]	Group136	20.9756	86	[ADM, AMOT, ANKRD11, AREG, ARNT2, ATF7IP, ATP7A, BCL2L11, BIRC6, BMP2, BMPR1A, BRCA2, C5, CAPN2, CCNA2, CCNB1, CCNB1IP1, CCNB2, CDKN3, CEBPA, CHEK1, CITED2, DSC2, DUSP3, E2F8, EDN1, EGLN1, EIF2B2, EMX1, ENDOG, EOMES, EPAS1, FANCD2, FOSL1, FOXC1, FOXP1, FUT8, FZD5, GATA2, GINS1, GJA1, GLI3, GRHL2, HES1, HEY2, IGF2, KDM4C, LATS2, LIF, LIPC, MAFG, MBNL1, MSH2, MSX1, NASP, NBN, NCAPG2, NEK2, NR2F2, O…
CUSTOM:GO_EMBRYO_DEVELOPMENT	GO_EMBRYO_DEVELOPMENT	CUSTOM_c5.bp.v6.2.symbols BP.gmt_20.08.2018	0.000154522	0.00100474	5.85817e-12	2.98578e-11	[-1]	Group136	18.2327	163	[ABI1, ADM, ALDH1A3, AMOT, ANKRD11, ARL13B, ARNT2, ATM, ATP6AP2, ATP7A, ATP8A2, BASP1, BAX, BBS7, BCL2L11, BIRC6, BMP2, BMPR1A, BMPR2, BRCA1, BRCA2, C5, CAPN2, CCNB1, CCNB1IP1, CCNB2, CDKN1C, CEBPA, CENPU, CITED2, COL12A1, COL2A1, CRABP2, CYP1A1, DLG1, DLL4, DLX2, DUSP1, DUSP5, DYNC2H1, E2F8, EDN1, EFEMP1, EGLN1, EHMT1, EMX1, EN2, ENDOG, EOMES, EPAS1, EPHA2, ERBB4, ETS2, EXOC4, EYA2, FAS, FLRT3, …
CUSTOM:GO_ANATOMICAL_STRUCTURE_FORMATION_INVOLVED_IN_MORPHOGENESIS	GO_ANATOMICAL_STRUCTURE_FORMATION_INVOLVED_IN_MORPHOGENESIS	CUSTOM_c5.bp.v6.2.symbols BP.gmt_20.08.2018	0.000168578	0.00107912	5.85817e-12	2.98578e-11	[-1]	Group136	18.0773	173	[ABI1, ABLIM1, ABLIM3, ACKR3, ADM, AGGF1, AGTPBP1, ALDH1A3, APOD, APOLD1, ARL13B, ATF2, ATM, ATP7A, ATP8A2, ATP8B1, BAX, BBS1, BBS7, BBS9, BCAS3, BCL2L11, BMPR1A, BMPR2, CAPN2, CAV1, CCNB1IP1, CD109, CDC14A, CEP164, CEP83, CITED2, CLIC4, COL12A1, COL2A1, CTGF, DLL4, DNAAF4, DSCAM, DUSP1, DUSP5, DYNC2H1, DYNC2LI1, E2F8, EDN1, EGFL7, EGLN1, EGR3, EHD1, EHD3, ELK3, ENPEP, EOMES, EPAS1, EPHA2, ERAP1,…
GO:0043009	chordate embryonic development	GO_BiologicalProcess-EBI-UniProt-GOA_28.08.2018_00h00	0.000545705	0.00290673	5.85817e-12	2.98578e-11	[5, 6]	Group136	18.4136	130	[ABI1, ADM, ALG2, AMOT, ANKRD11, AREG, ARL13B, ARNT2, ATF7IP, ATP6AP2, ATP7A, ATR, BCL2L11, BIRC6, BMP2, BMPR1A, BMPR2, BRCA1, BRCA2, C5, CAPN2, CCNA2, CCNB1, CCNB1IP1, CCNB2, CDKN3, CEBPA, CENPU, CHEK1, CITED2, COL2A1, DLG1, DLX2, DSC2, DUSP3, E2F8, EDN1, EGLN1, EIF2B2, ELP4, EMX1, ENDOG, EOMES, EPAS1, EPHA2, FANCD2, FOSL1, FOXC1, FOXP1, FUT8, FZD5, GATA2, GBX2, GEMIN2, GINS1, GJA1, GLI3, GRHL2,…
CUSTOM:GO_EMBRYO_DEVELOPMENT_ENDING_IN_BIRTH_OR_EGG_HATCHING	GO_EMBRYO_DEVELOPMENT_ENDING_IN_BIRTH_OR_EGG_HATCHING	CUSTOM_c5.bp.v6.2.symbols BP.gmt_20.08.2018	0.00140798	0.00637122	5.85817e-12	2.98578e-11	[-1]	Group136	18.5921	103	[ABI1, ADM, AMOT, ANKRD11, ARL13B, ARNT2, ATM, ATP6AP2, ATP7A, BCL2L11, BIRC6, BMP2, BMPR1A, BRCA1, BRCA2, C5, CAPN2, CCNB1, CCNB1IP1, CCNB2, CDKN1C, CEBPA, CENPU, COL2A1, CYP1A1, DLG1, DLX2, E2F8, EDN1, EGLN1, EMX1, ENDOG, EOMES, EPAS1, EPHA2, FAS, FOSL1, FOXC1, FUT8, FZD5, GATA2, GBX2, GINS1, GJA1, GLI3, GRHL2, GRHL3, HES1, HEY2, HOXA5, HOXB2, KIF20B, LATS2, LIF, MAFG, MBNL1, MSH2, MSX1, MTHFD1…
GO:0033045	regulation of sister chromatid segregation	GO_BiologicalProcess-EBI-UniProt-GOA_28.08.2018_00h00	6.66663e-13	2.71078e-11	1.26252e-15	9.97395e-15	[4, 5, 6, 7]	Group137	42.7184	44	[ATM, ATRX, BECN1, BUB1, BUB1B, BUB3, CCNB1, CDC20, CDC27, CDC6, CDCA5, CDK5RAP2, CDT1, CENPE, CENPF, CRIP2, DLGAP5, DUSP1, ESPL1, FBXO5, FEN1, GEN1, HDAC8, HECW2, HNRNPU, MAD1L1, MAD2L1, MOCOS, NDC80, NEK6, NSMCE2, PARP4, PTTG1, PTTG3P, RAD54L, RB1, RMI2, SFPQ, SLF1, TACC3, TEX14, TRIP13, TTK, UBE2C]
CUSTOM:GO_REGULATION_OF_SISTER_CHROMATID_SEGREGATION	GO_REGULATION_OF_SISTER_CHROMATID_SEGREGATION	CUSTOM_c5.bp.v6.2.symbols BP.gmt_20.08.2018	1.42277e-10	4.06686e-09	1.26252e-15	9.97395e-15	[-1]	Group137	46.2687	31	[ANAPC10, ATM, ATRX, BECN1, BUB1, BUB1B, BUB3, CCNB1, CDC27, CDC6, CDCA5, CENPE, CENPF, DLGAP5, DUSP1, ESPL1, FBXO5, GEN1, HDAC8, MAD1L1, MAD2L1, NEK6, NSMCE2, PTTG1, PTTG3P, RB1, SFPQ, SLF1, TEX14, TTK, UBE2C]
GO:0007062	sister chromatid cohesion	GO_BiologicalProcess-EBI-UniProt-GOA_28.08.2018_00h00	9.09253e-09	1.67198e-07	1.26252e-15	9.97395e-15	[3, 4, 5, 6]	Group137	41.0959	30	[ATRX, BCL2L11, BLMH, BUB1, BUB1B, CDC20, CDCA5, CRIP2, DSCC1, ESPL1, FBXO44, FEN1, GJB2, HDAC8, KIF22, MRE11, NIPBL, NSMCE2, PARP4, PDS5A, PDS5B, RAD54L, RB1, SFPQ, SGO1, SGO2, SLF1, SMC1A, SMC3, STAG2]
GO:0007064	mitotic sister chromatid cohesion	GO_BiologicalProcess-EBI-UniProt-GOA_28.08.2018_00h00	1.47921e-05	0.000136437	1.26252e-15	9.97395e-15	[4, 5, 6, 7, 8]	Group137	46.6667	14	[ATRX, CDC20, CDCA5, DSCC1, NIPBL, NSMCE2, PARP4, PDS5A, PDS5B, RAD54L, RB1, SGO1, SLF1, SMC1A]
CUSTOM:GO_MITOTIC_SISTER_CHROMATID_COHESION	GO_MITOTIC_SISTER_CHROMATID_COHESION	CUSTOM_c5.bp.v6.2.symbols BP.gmt_20.08.2018	3.89337e-05	0.00031485	1.26252e-15	9.97395e-15	[-1]	Group137	66.6667	8	[CDCA5, DSCC1, NIPBL, PDS5A, PDS5B, RB1, SMC1A, SMC3]
CUSTOM:GO_POSITIVE_REGULATION_OF_CHROMOSOME_SEGREGATION	GO_POSITIVE_REGULATION_OF_CHROMOSOME_SEGREGATION	CUSTOM_c5.bp.v6.2.symbols BP.gmt_20.08.2018	4.29054e-05	0.000340297	1.26252e-15	9.97395e-15	[-1]	Group137	48	12	[ANAPC10, BECN1, CCNB1, CDC6, DLGAP5, ESPL1, FBXO5, NSMCE2, RAD18, RB1, SFPQ, SLF1]
CUSTOM:GO_REGULATION_OF_SISTER_CHROMATID_COHESION	GO_REGULATION_OF_SISTER_CHROMATID_COHESION	CUSTOM_c5.bp.v6.2.symbols BP.gmt_20.08.2018	0.000154838	0.00100453	1.26252e-15	9.97395e-15	[-1]	Group137	52.9412	9	[ATRX, BUB1, CDCA5, ESPL1, HDAC8, NSMCE2, RB1, SFPQ, SLF1]
GO:0062033	positive regulation of mitotic sister chromatid segregation	GO_BiologicalProcess-EBI-UniProt-GOA_28.08.2018_00h00	0.000154838	0.00100453	1.26252e-15	9.97395e-15	[4, 5, 6, 7, 8, 9]	Group137	52.9412	9	[BECN1, CDT1, CRIP2, DLGAP5, ESPL1, HNRNPU, NSMCE2, RB1, SLF1]
GO:0007063	regulation of sister chromatid cohesion	GO_BiologicalProcess-EBI-UniProt-GOA_28.08.2018_00h00	0.000173544	0.00110357	1.26252e-15	9.97395e-15	[4, 5, 6, 7, 8]	Group137	40.625	13	[ATRX, BUB1, CDCA5, CRIP2, ESPL1, FEN1, HDAC8, NSMCE2, PARP4, RAD54L, RB1, SFPQ, SLF1]
GO:0034088	maintenance of mitotic sister chromatid cohesion	GO_BiologicalProcess-EBI-UniProt-GOA_28.08.2018_00h00	0.000603252	0.00312673	1.26252e-15	9.97395e-15	[4, 5, 6, 7, 8, 9]	Group137	50	8	[ATRX, DSCC1, NIPBL, NSMCE2, PARP4, RAD54L, RB1, SLF1]
GO:0045842	positive regulation of mitotic metaphase/anaphase transition	GO_BiologicalProcess-EBI-UniProt-GOA_28.08.2018_00h00	0.000885332	0.00433948	1.26252e-15	9.97395e-15	[6, 7, 8, 9, 10, 11, 12]	Group137	60	6	[CDT1, CRIP2, DLGAP5, ESPL1, NSMCE2, RB1]
CUSTOM:GO_REGULATION_OF_TRANSFERASE_ACTIVITY	GO_REGULATION_OF_TRANSFERASE_ACTIVITY	CUSTOM_c5.bp.v6.2.symbols BP.gmt_20.08.2018	3.9786e-09	7.97655e-08	2.10728e-10	8.76184e-10	[-1]	Group138	20.6131	195	[ABI1, ADCY1, AFAP1L2, AIDA, ANAPC10, ARRDC4, ATM, AURKB, AVPI1, BAX, BLM, BMP2, BTRC, BUB1B, BUB3, C5, CAV1, CCNA2, CCNB1, CCNE2, CCNL1, CCNY, CD81, CDC20, CDC25A, CDC25C, CDC27, CDC6, CDK1, CDK2, CDK4, CDKN1A, CDKN1C, CDKN2C, CDKN2D, CDKN3, CEBPA, CEMIP, CENPE, CHCHD10, CKS1B, CLSPN, CLU, CXCR4, DBNDD2, DEPTOR, DLG1, DRD1, DSCC1, DUSP1, DUSP16, DUSP3, DUSP5, ECT2, EDN1, EFNA5, EIF4A2, ELP4, EMP…
CUSTOM:GO_REGULATION_OF_INTRACELLULAR_SIGNAL_TRANSDUCTION	GO_REGULATION_OF_INTRACELLULAR_SIGNAL_TRANSDUCTION	CUSTOM_c5.bp.v6.2.symbols BP.gmt_20.08.2018	1.68463e-06	2.02647e-05	2.10728e-10	8.76184e-10	[-1]	Group138	17.814	295	[ABCA1, ACKR3, ADRB1, AIDA, AKAP1, AKAP5, AKR1C2, AKR1C3, AMOT, ARHGAP11A, ARHGAP11B, ARHGAP19, ARHGAP26, ARHGAP45, ARHGAP5, ARHGEF39, ARHGEF9, ARL6IP5, ASH1L, ASPH, ATF3, ATM, ATP6AP2, ATR, AURKA, AURKB, AVPI1, BARD1, BAX, BBC3, BCL2, BCL2L11, BCL2L12, BDKRB2, BECN1, BLM, BMP2, BRCA1, BRIP1, BRPF1, BTC, BTRC, C18orf32, C5, CAMK2D, CARD8, CAV1, CCL26, CD44, CD81, CDK1, CDK2, CDKN2D, CHEK1, CHEK2,…
CUSTOM:GO_POSITIVE_REGULATION_OF_CATALYTIC_ACTIVITY	GO_POSITIVE_REGULATION_OF_CATALYTIC_ACTIVITY	CUSTOM_c5.bp.v6.2.symbols BP.gmt_20.08.2018	2.05338e-06	2.41963e-05	2.10728e-10	8.76184e-10	[-1]	Group138	17.9842	273	[ABI1, ACER2, ACVR1C, ADCY1, ADGRD1, ADRB1, ADRM1, AFAP1L2, AGAP1, AKAP5, ANAPC10, ANP32B, ARFGAP1, ARFGAP3, ARHGAP11A, ARHGAP11B, ARHGAP19, ARHGAP26, ARHGAP45, ARHGAP5, ARHGEF39, ARHGEF9, ARL6IP5, ARRDC4, ASAP1, ASAP2, ASPH, ATP7A, AURKB, AVPI1, B3GAT3, BAX, BBC3, BCAS3, BCL2, BCL2L11, BMP2, BTC, BTRC, BUB1B, BUB3, C5, CALCR, CAMK2D, CAP2, CARD8, CASP7, CAV1, CCL26, CCNB1, CCNL1, CCNY, CCS, CD81…
CUSTOM:GO_POSITIVE_REGULATION_OF_MOLECULAR_FUNCTION	GO_POSITIVE_REGULATION_OF_MOLECULAR_FUNCTION	CUSTOM_c5.bp.v6.2.symbols BP.gmt_20.08.2018	4.51183e-06	4.80652e-05	2.10728e-10	8.76184e-10	[-1]	Group138	17.4763	313	[ABI1, ACER2, ACVR1C, ADCY1, ADGRD1, ADRB1, ADRM1, AFAP1L2, AGAP1, AKAP5, ANAPC10, ANK3, ANP32B, ARFGAP1, ARFGAP3, ARHGAP11A, ARHGAP11B, ARHGAP19, ARHGAP26, ARHGAP45, ARHGAP5, ARHGEF39, ARHGEF9, ARL6IP5, ARRDC4, ASAP1, ASAP2, ASPH, ATF2, ATP7A, AURKB, AVPI1, B2M, B3GAT3, BAX, BBC3, BCAS3, BCL2, BCL2L11, BMP2, BTC, BTRC, BUB1B, BUB3, C5, CACNB2, CALCR, CAMK1D, CAMK2D, CAP2, CAPRIN2, CARD8, CASP7, …
CUSTOM:GO_REGULATION_OF_HYDROLASE_ACTIVITY	GO_REGULATION_OF_HYDROLASE_ACTIVITY	CUSTOM_c5.bp.v6.2.symbols BP.gmt_20.08.2018	6.41359e-06	6.54277e-05	2.10728e-10	8.76184e-10	[-1]	Group138	18.0859	240	[ACER2, ACVR1C, ADRB1, ADRM1, AGAP1, AMOT, ANP32B, ANXA1, ARFGAP1, ARFGAP3, ARHGAP11A, ARHGAP11B, ARHGAP19, ARHGAP26, ARHGAP45, ARHGAP5, ARHGEF39, ARHGEF9, ARL6IP5, ASAP1, ASAP2, ASPH, BAX, BBC3, BCAS3, BCL2L11, BCL2L12, BIRC5, BIRC6, BMP2, BTC, C5, CALCR, CAMK2D, CARD8, CASP7, CAV1, CCL26, CCPG1, CD109, CD2BP2, CD44, CDC42EP3, CDKN2D, CEP192, CHM, CHN1, CRADD, CSRNP2, CST3, CSTA, CTGF, CTSH, CYF…
CUSTOM:GO_REGULATION_OF_KINASE_ACTIVITY	GO_REGULATION_OF_KINASE_ACTIVITY	CUSTOM_c5.bp.v6.2.symbols BP.gmt_20.08.2018	9.47765e-06	9.21279e-05	2.10728e-10	8.76184e-10	[-1]	Group138	19.4588	151	[ABI1, ADCY1, AFAP1L2, AIDA, ANAPC10, AVPI1, BAX, BLM, BMP2, C5, CAV1, CCNA2, CCNE2, CCNL1, CCNY, CD81, CDC25A, CDC25C, CDC6, CDK1, CDK4, CDKN1A, CDKN1C, CDKN2C, CDKN2D, CDKN3, CEBPA, CEMIP, CENPE, CKS1B, CLSPN, CLU, CXCR4, DBNDD2, DEPTOR, DLG1, DRD1, DUSP1, DUSP16, DUSP3, DUSP5, ECT2, EDN1, EFNA5, ELP4, EMP2, ERBB2, ERBB3, ERBB4, EZH2, FAF1, FGF13, FGF18, FGFR3, FLRT3, FZD5, FZD8, GADD45A, GADD4…
CUSTOM:GO_REGULATION_OF_PHOSPHORUS_METABOLIC_PROCESS	GO_REGULATION_OF_PHOSPHORUS_METABOLIC_PROCESS	CUSTOM_c5.bp.v6.2.symbols BP.gmt_20.08.2018	1.38048e-05	0.000129398	2.10728e-10	8.76184e-10	[-1]	Group138	17.4907	283	[ABCA1, ABI1, ACKR3, ACSL3, ADCY1, ADGRD1, ADM, ADRB1, AFAP1L2, AIDA, AKAP1, AKAP5, AKAP8L, ANAPC10, APLP1, AREG, ARL6IP5, ASH1L, ATF3, ATM, ATP6AP2, ATP7A, AVPI1, BARD1, BAX, BCL2, BDKRB2, BLM, BMP2, BMPR1A, BMPR2, C5, CALCR, CAMK2D, CAP2, CAPRIN2, CAV1, CCL26, CCNA2, CCNB1, CCNE2, CCNL1, CCNY, CD109, CD2BP2, CD44, CD81, CDC25A, CDC25C, CDC6, CDCA2, CDK1, CDK4, CDKN1A, CDKN1C, CDKN2C, CDKN2D, CD…
CUSTOM:GO_POSITIVE_REGULATION_OF_HYDROLASE_ACTIVITY	GO_POSITIVE_REGULATION_OF_HYDROLASE_ACTIVITY	CUSTOM_c5.bp.v6.2.symbols BP.gmt_20.08.2018	0.00013855	0.000928062	2.10728e-10	8.76184e-10	[-1]	Group138	18.232	165	[ACER2, ACVR1C, ADRB1, ADRM1, AGAP1, ANP32B, ARFGAP1, ARFGAP3, ARHGAP11A, ARHGAP11B, ARHGAP19, ARHGAP26, ARHGAP45, ARHGAP5, ARHGEF39, ARHGEF9, ARL6IP5, ASAP1, ASAP2, ASPH, BAX, BBC3, BCAS3, BCL2L11, BMP2, BTC, CALCR, CAMK2D, CARD8, CASP7, CAV1, CCL26, CDC42EP3, CHM, CHN1, CRADD, CTGF, CTSH, CYFIP2, DENND1A, DENND1B, DENND5B, DEPDC1, DEPDC1B, DNAJC10, DNAJC24, DNAJC9, DNMBP, DOCK1, DOCK4, DOCK7, E…
CUSTOM:GO_POSITIVE_REGULATION_OF_PROTEIN_METABOLIC_PROCESS	GO_POSITIVE_REGULATION_OF_PROTEIN_METABOLIC_PROCESS	CUSTOM_c5.bp.v6.2.symbols BP.gmt_20.08.2018	0.000144127	0.00096096	2.10728e-10	8.76184e-10	[-1]	Group138	17.1582	256	[ABI1, ACER2, ACKR3, ACVR1C, ADCY1, ADRM1, AFAP1L2, AKAP5, AKAP8L, ANAPC10, ANP32B, ARL6IP5, ARRDC4, ASPH, ATG10, ATM, AURKA, AVPI1, BARD1, BAX, BBC3, BBS7, BCDIN3D, BCL2, BCL2L11, BMP2, BMPR1A, BMPR2, BRCA1, BTRC, BUB1B, BUB3, C5, CAMK2D, CAPRIN2, CARD8, CASP7, CAV1, CCL26, CCNB1, CCNL1, CCNY, CD44, CD81, CDC20, CDC27, CDC6, CDCA2, CDK1, CDK4, CDKN1A, CEBPA, CEBPG, CEMIP, CENPE, CENPS, CHEK2, CL…
CUSTOM:GO_POSITIVE_REGULATION_OF_TRANSFERASE_ACTIVITY	GO_POSITIVE_REGULATION_OF_TRANSFERASE_ACTIVITY	CUSTOM_c5.bp.v6.2.symbols BP.gmt_20.08.2018	0.000441892	0.00247237	2.10728e-10	8.76184e-10	[-1]	Group138	18.8312	116	[ABI1, ADCY1, AFAP1L2, ANAPC10, ARRDC4, AURKB, AVPI1, BAX, BMP2, BTRC, BUB1B, BUB3, C5, CCNB1, CCNL1, CCNY, CD81, CDC20, CDC27, CDC6, CDK1, CDKN1A, CEMIP, CENPE, CLSPN, CLU, CXCR4, DLG1, DSCC1, DUSP5, ECT2, EDN1, EFNA5, EMP2, ERBB2, ERBB3, ERBB4, EZH2, FBXO5, FGF13, FGF18, FGFR3, FZD5, FZD8, GADD45A, GADD45G, GAS6, GRHL2, HMGB1, IGF2, IRS1, ITGB1BP1, JAK2, KIF14, LYN, MAD2L1, MAGED1, MAP3K1, MAP3…
GO:0032270	positive regulation of cellular protein metabolic process	GO_BiologicalProcess-EBI-UniProt-GOA_28.08.2018_00h00	0.00119353	0.00553086	2.10728e-10	8.76184e-10	[4, 5, 6, 7]	Group138	16.3233	309	[ABCB6, ABI1, ACER2, ACKR3, ACVR1C, ADRM1, AFAP1L2, AKAP8L, ALG2, ANAPC10, ANKHD1, ANP32B, AREG, ARL6IP5, ARRDC4, ASPH, ATG10, ATM, ATR, AURKA, AVPI1, BAX, BBC3, BBS7, BCL2, BCL2L11, BMP2, BMPR1A, BMPR2, BRCA1, BRCA2, BTRC, C5, CALCR, CAMK2D, CAPRIN2, CARD8, CAV1, CCL26, CCNA2, CCNB1, CCNL1, CCNY, CD44, CD81, CDC20, CDC6, CDCA2, CDK1, CDK2, CDK4, CDKN1A, CEBPA, CEMIP, CENPE, CENPS, CEP295, CHEK2,…
CUSTOM:GO_REGULATION_OF_CELL_CYCLE_PROCESS	GO_REGULATION_OF_CELL_CYCLE_PROCESS	CUSTOM_c5.bp.v6.2.symbols BP.gmt_20.08.2018	1.30689e-19	1.30103e-17	5.2068e-17	4.83926e-16	[-1]	Group139	28.3154	158	[ANAPC10, ANLN, ANXA1, ATM, ATRX, AURKA, AURKB, BAX, BCL2, BECN1, BIRC5, BIRC6, BLM, BORA, BRCA1, BRCA2, BTC, BTG2, BTRC, BUB1, BUB1B, BUB3, CAMK2D, CCNA2, CCNB1, CCNF, CDC14A, CDC20, CDC25C, CDC27, CDC45, CDC6, CDC7, CDCA5, CDK1, CDK2, CDK4, CDK5RAP2, CDKN1A, CDT1, CENPE, CENPF, CENPJ, CHEK1, CHEK2, CHMP1B, CIT, CLSPN, CNOT1, CRADD, CTDSPL, CTGF, CYP1A1, DDX39B, DLGAP5, DUSP1, E2F8, ECT2, EDN1, …
CUSTOM:GO_REGULATION_OF_MICROTUBULE_BASED_PROCESS	GO_REGULATION_OF_MICROTUBULE_BASED_PROCESS	CUSTOM_c5.bp.v6.2.symbols BP.gmt_20.08.2018	6.5817e-14	3.2761e-12	5.2068e-17	4.83926e-16	[-1]	Group139	32.5103	79	[ASPM, AURKA, AURKB, BECN1, BIRC5, BORA, BRCA1, CAV1, CCNB1, CCNF, CDC14A, CDK5RAP2, CENPJ, CEP192, CHEK1, CHEK2, CHMP1B, CKAP2, CLASP1, CLIP1, DLG1, ECT2, EFNA5, EML1, ERBB2, ESPL1, FBXO5, FGF13, GAS2L1, GEN1, GPSM2, GSK3B, HAP1, HAUS1, HAUS2, HAUS4, HAUS6, HAUS7, KIF11, KIF18A, KIF23, KIF4A, KIF4B, KIFC1, KIZ, KNSTRN, MAP4, MAPT, MDM1, MID1, MLH1, MYBL2, NDC80, NEK2, NEK6, PCNT, PIBF1, PLK4, PR…
CUSTOM:GO_REGULATION_OF_ORGANELLE_ORGANIZATION	GO_REGULATION_OF_ORGANELLE_ORGANIZATION	CUSTOM_c5.bp.v6.2.symbols BP.gmt_20.08.2018	1.04226e-11	3.58215e-10	5.2068e-17	4.83926e-16	[-1]	Group139	20.798	245	[ABLIM3, AKAP8L, AMOT, ANAPC10, ANK1, ANLN, ANXA1, ASPM, ATAD2, ATAD2B, ATM, ATR, ATRX, AURKA, AURKB, BAX, BBC3, BCAS3, BCL2, BCL2L11, BECN1, BIRC5, BORA, BRCA1, BTC, BUB1, BUB1B, BUB3, CAMK2D, CAPN2, CARMIL1, CAV1, CCL26, CCNB1, CCNF, CDC14A, CDC20, CDC25C, CDC27, CDC42EP3, CDC45, CDC6, CDCA5, CDK5RAP2, CENPE, CENPF, CENPJ, CEP192, CEP295, CHEK1, CHEK2, CHMP1B, CKAP2, CLASP1, CLIC4, CLIP1, CNOT1…
CUSTOM:GO_NEGATIVE_REGULATION_OF_ORGANELLE_ORGANIZATION	GO_NEGATIVE_REGULATION_OF_ORGANELLE_ORGANIZATION	CUSTOM_c5.bp.v6.2.symbols BP.gmt_20.08.2018	1.48529e-09	3.24851e-08	5.2068e-17	4.83926e-16	[-1]	Group139	25.323	98	[ASPM, ATAD2, ATAD2B, ATM, ATRX, AURKA, AURKB, BIRC5, BRCA1, BUB1, BUB1B, BUB3, CCNB1, CCNF, CDC14A, CDK5RAP2, CENPF, CEP192, CHEK1, CHEK2, CKAP2, CLASP1, DLG1, DNMT1, EML1, ERCC4, ESPL1, FBXO5, FGF13, GAS2L1, GPSM2, HAUS1, HAUS2, HAUS4, HAUS6, HAUS7, HNRNPA1, HNRNPU, JARID2, KIF11, KIF23, KIF4A, KIF4B, KIFC1, KIZ, KNSTRN, LIF, MAD1L1, MAD2L1, MAP4, MDM1, MID1, MLH1, MSH2, MTBP, MYBL2, NBN, NDC80…
CUSTOM:GO_REGULATION_OF_CYTOSKELETON_ORGANIZATION	GO_REGULATION_OF_CYTOSKELETON_ORGANIZATION	CUSTOM_c5.bp.v6.2.symbols BP.gmt_20.08.2018	2.68924e-08	4.48776e-07	5.2068e-17	4.83926e-16	[-1]	Group139	22.9084	115	[AMOT, ASPM, AURKA, AURKB, BCAS3, BECN1, BIRC5, BORA, BRCA1, CAPN2, CARMIL1, CAV1, CCL26, CCNB1, CCNF, CDC14A, CDC42EP3, CDK5RAP2, CENPJ, CEP192, CHEK1, CHEK2, CHMP1B, CKAP2, CLASP1, CLIC4, CLIP1, CTGF, CTSV, DLG1, ECT2, EDN1, EFNA5, EML1, ESPL1, EVL, F2RL1, FBXO5, FER, FGF13, FMN1, FSCN1, GAS2L1, GEN1, GPSM2, GRHL3, HAUS1, HAUS2, HAUS4, HAUS6, HAUS7, ID1, ITGB1BP1, KIF11, KIF18A, KIF23, KIF4A, K…
CUSTOM:GO_NEGATIVE_REGULATION_OF_CELLULAR_COMPONENT_ORGANIZATION	GO_NEGATIVE_REGULATION_OF_CELLULAR_COMPONENT_ORGANIZATION	CUSTOM_c5.bp.v6.2.symbols BP.gmt_20.08.2018	9.16802e-08	1.39306e-06	5.2068e-17	4.83926e-16	[-1]	Group139	21.1988	145	[APOD, ASAP1, ASPM, ATAD2, ATAD2B, ATM, ATRX, AURKA, AURKB, B2M, BCAS3, BIRC5, BRCA1, BUB1, BUB1B, BUB3, CARMIL1, CAV1, CCNB1, CCNF, CDC14A, CDK5RAP2, CENPF, CEP192, CHEK1, CHEK2, CKAP2, CLASP1, CLU, CST3, DAB2, DLG1, DNAJA4, DNM3, DNMT1, DPP4, EFEMP1, EFNA5, EIF4EBP1, EML1, EPHA7, ERCC4, ESPL1, EVL, FBXO5, FGF13, FSTL4, GAS2L1, GDI1, GPSM2, GSK3B, HAUS1, HAUS2, HAUS4, HAUS6, HAUS7, HEY2, HMGB1, …
CUSTOM:GO_REGULATION_OF_CHROMOSOME_ORGANIZATION	GO_REGULATION_OF_CHROMOSOME_ORGANIZATION	CUSTOM_c5.bp.v6.2.symbols BP.gmt_20.08.2018	9.15708e-08	1.39876e-06	5.2068e-17	4.83926e-16	[-1]	Group139	25.8993	72	[AKAP8L, ANAPC10, ATAD2, ATAD2B, ATM, ATR, ATRX, AURKB, BECN1, BRCA1, BUB1, BUB1B, BUB3, CAMK2D, CCNB1, CDC27, CDC45, CDC6, CDCA5, CENPE, CENPF, CHEK1, CTCFL, DLGAP5, DNMT1, DUSP1, ERCC4, ESPL1, FBXO5, GATA2, GEN1, HDAC8, HNRNPA1, HNRNPU, JARID2, LIF, MAD1L1, MAD2L1, MRE11, MTHFR, MUC1, MYB, NBN, NEK2, NEK6, NIPBL, NSD1, NSMCE2, PADI2, PARP1, PHF19, PIF1, PKIB, PML, POT1, PTTG1, PTTG3P, RB1, SETD…
CUSTOM:GO_POSITIVE_REGULATION_OF_CELLULAR_COMPONENT_ORGANIZATION	GO_POSITIVE_REGULATION_OF_CELLULAR_COMPONENT_ORGANIZATION	CUSTOM_c5.bp.v6.2.symbols BP.gmt_20.08.2018	1.74408e-07	2.49265e-06	5.2068e-17	4.83926e-16	[-1]	Group139	19.2007	221	[ABLIM3, ACSL3, AGR2, AKAP5, AKAP8L, AMIGO2, AMIGO3, AMOT, ANAPC10, ANK1, ANK3, ANO6, ANXA1, ATM, ATP8A2, ATR, ATRX, AURKA, AURKB, B2M, BAX, BBC3, BCAS3, BCL2, BCL2L11, BECN1, BIRC5, BMP2, BMPR2, BRCA1, BTC, CAMK1D, CAPRIN2, CARMIL1, CAV1, CCL26, CCNB1, CD14, CDC20, CDC42EP3, CDCA5, CEMIP, CEP295, CLASP1, CLIP1, CLSTN2, CLU, CNOT1, CRABP2, CTGF, CUX1, CYB5R1, DAB2, DLG1, DLGAP5, DNM3, DNMT1, DSCA…
CUSTOM:GO_POSITIVE_REGULATION_OF_ORGANELLE_ORGANIZATION	GO_POSITIVE_REGULATION_OF_ORGANELLE_ORGANIZATION	CUSTOM_c5.bp.v6.2.symbols BP.gmt_20.08.2018	1.13644e-05	0.000109	5.2068e-17	4.83926e-16	[-1]	Group139	20.4188	117	[ABLIM3, AKAP8L, AMOT, ANAPC10, ANK1, ANXA1, ATM, ATR, ATRX, AURKA, AURKB, BAX, BBC3, BCAS3, BCL2, BCL2L11, BECN1, BIRC5, BRCA1, BTC, CARMIL1, CAV1, CCL26, CCNB1, CDC42EP3, CDCA5, CEP295, CLASP1, CLIP1, CNOT1, CTGF, CYB5R1, DLG1, DLGAP5, DNMT1, DTWD2, EDN1, ESPL1, EVL, F2RL1, FBXO5, FER, FMN1, FSCN1, FZD5, GLS2, GSK3B, HAP1, HES1, HHAT, HNMT, HNRNPA1, HTRA2, ID1, IGF2, ITGB1BP1, JARID2, KIAA1324,…
GO:0010638	positive regulation of organelle organization	GO_BiologicalProcess-EBI-UniProt-GOA_28.08.2018_00h00	1.44293e-05	0.000133947	5.2068e-17	4.83926e-16	[4, 5, 6]	Group139	19.2649	152	[ABLIM3, AKAP8L, ANK1, ANKH, ANXA1, APOBEC3A, APOBEC3B, ASAP1, ATM, ATMIN, ATR, ATRX, AURKA, AURKB, BAX, BBC3, BCAS3, BCL2, BCL2L11, BECN1, BRCA1, BTC, CABYR, CARMIL1, CCL26, CCNB1, CDC42EP3, CDCA5, CDK5RAP2, CDKN3, CDT1, CENPJ, CEP135, CEP295, CLASP1, CLIP1, CNOT1, CRIP2, CRYBG1, CTGF, DLG1, DLGAP5, DNAAF4, DNMT1, EDN1, ESPL1, EVL, F2RL1, FBXO4, FBXO44, FEN1, FER, FMN1, FN1, FSCN1, FZD5, GPSM2, …
GO:0051493	regulation of cytoskeleton organization	GO_BiologicalProcess-EBI-UniProt-GOA_28.08.2018_00h00	0.000502216	0.00272537	5.2068e-17	4.83926e-16	[5, 6]	Group139	18.7599	118	[APOBEC3A, APOBEC3B, ATR, AURKA, BCAS3, BCL2L11, BLMH, BORA, BRCA1, CABYR, CAPN2, CARMIL1, CCL26, CCNF, CDC42EP3, CDK5RAP2, CENPJ, CEP135, CEP295, CEP70, CEP97, CHEK1, CHMP1B, CIT, CKAP2, CLASP1, CLIC4, CLIP1, CLU, CTGF, CTSV, DLG1, EDN1, EFNA5, EVL, F2RL1, FCHSD2, FER, FGF13, FMN1, FSCN1, GEN1, GNAI1, GPSM2, GRHL3, GSK3B, HEXIM1, HNRNPU, ID1, ITGB1BP1, KANK2, KIF11, KIF18A, LIMCH1, MAGI2, MAP2, …
CUSTOM:GO_RESPONSE_TO_ABIOTIC_STIMULUS	GO_RESPONSE_TO_ABIOTIC_STIMULUS	CUSTOM_c5.bp.v6.2.symbols BP.gmt_20.08.2018	1.81101e-10	4.93244e-09	3.73995e-10	1.47728e-09	[-1]	Group140	20.8984	214	[ABAT, ADAM2, ADIRF, ADM, ADRB1, AEN, AKAP5, ANXA1, APOLD1, ARNT2, ASCL1, ASNS, ATF2, ATM, ATP2B1, ATP8A2, ATR, AURKB, BABAM2, BAX, BBC3, BCL2, BDKRB2, BECN1, BLM, BMP2, BRCA1, BRCA2, BTG2, CA2, CACNA2D4, CAMK2D, CAPN2, CAV1, CCNA2, CCNB1, CD14, CDC25A, CDK2, CDK4, CDKN1A, CDKN2D, CHEK1, CHEK2, CITED2, CLU, CPEB4, CRADD, CTGF, CXCR4, CYP1A1, DDIT4, DENND5B, DNAJA4, DNMT1, DPP4, DRD1, DTL, DUSP1, …
CUSTOM:GO_RESPONSE_TO_RADIATION	GO_RESPONSE_TO_RADIATION	CUSTOM_c5.bp.v6.2.symbols BP.gmt_20.08.2018	5.20437e-09	1.02211e-07	3.73995e-10	1.47728e-09	[-1]	Group140	24.4552	101	[ADAM2, ADIRF, AEN, ANXA1, ASNS, ATM, ATP8A2, ATR, AURKB, BABAM2, BAX, BCL2, BLM, BRCA1, BRCA2, CACNA2D4, CAV1, CDC25A, CDKN1A, CDKN2D, CHEK1, CHEK2, CLU, DNMT1, DRD1, DTL, DUSP1, ECT2, ELOVL4, ERCC4, EYS, FANCD2, FEN1, FIGNL1, GADD45A, GNAQ, GTF2H2, HIST3H2A, ID2, IFT20, IGF2, IKBIP, INTS7, JUN, MAP3K20, MAP4K3, MDM2, MEIS2, MGMT, MSH2, MSH6, NDRG4, NEDD4, NET1, NF1, NIPBL, PBK, PCLAF, PER1, PIK…
CUSTOM:GO_RESPONSE_TO_IONIZING_RADIATION	GO_RESPONSE_TO_IONIZING_RADIATION	CUSTOM_c5.bp.v6.2.symbols BP.gmt_20.08.2018	8.29597e-09	1.54519e-07	3.73995e-10	1.47728e-09	[-1]	Group140	32.4138	47	[AEN, ANXA1, ATM, ATR, BABAM2, BAX, BCL2, BLM, BRCA1, BRCA2, CAV1, CDKN1A, CHEK2, DNMT1, ECT2, FANCD2, FIGNL1, GADD45A, IKBIP, INTS7, MGMT, MSH2, NET1, NIPBL, PMAIP1, PML, POLG, PRKDC, RAD51, RAD51AP1, RAD51B, RAD54B, RAD54L, RFWD2, RRM1, SIRT1, SPIDR, THBD, TICRR, TIGAR, TMEM109, TOPBP1, TP63, WRN, XRCC4, XRCC5, XRCC6]
CUSTOM:GO_RESPONSE_TO_UV	GO_RESPONSE_TO_UV	CUSTOM_c5.bp.v6.2.symbols BP.gmt_20.08.2018	5.84942e-06	6.05278e-05	3.73995e-10	1.47728e-09	[-1]	Group140	29.3651	37	[ATR, AURKB, BAX, BCL2, BRCA2, CDC25A, CDKN1A, CDKN2D, CHEK1, DTL, ERCC4, FEN1, GTF2H2, HIST3H2A, MAP4K3, MDM2, MSH2, MSH6, NEDD4, PBK, PCLAF, PIK3R1, PMAIP1, PML, POLH, PRIMPOL, PTPRK, RAD18, SIRT1, TIPIN, TP53INP1, TP63, TRIAP1, USP1, WRN, XPC, ZRANB3]
CUSTOM:GO_RESPONSE_TO_X_RAY	GO_RESPONSE_TO_X_RAY	CUSTOM_c5.bp.v6.2.symbols BP.gmt_20.08.2018	1.47921e-05	0.000136437	3.73995e-10	1.47728e-09	[-1]	Group140	46.6667	14	[ANXA1, BLM, BRCA2, CDKN1A, IKBIP, MSH2, NIPBL, PMAIP1, RAD51, THBD, TP63, XRCC4, XRCC5, XRCC6]
CUSTOM:GO_CELLULAR_RESPONSE_TO_IONIZING_RADIATION	GO_CELLULAR_RESPONSE_TO_IONIZING_RADIATION	CUSTOM_c5.bp.v6.2.symbols BP.gmt_20.08.2018	3.47765e-05	0.000286039	3.73995e-10	1.47728e-09	[-1]	Group140	36.5385	19	[ATM, ATR, BLM, CDKN1A, ECT2, FIGNL1, GADD45A, INTS7, MGMT, NET1, NIPBL, RAD51, RAD51AP1, SIRT1, SPIDR, TMEM109, WRN, XRCC5, XRCC6]
CUSTOM:GO_RESPONSE_TO_GAMMA_RADIATION	GO_RESPONSE_TO_GAMMA_RADIATION	CUSTOM_c5.bp.v6.2.symbols BP.gmt_20.08.2018	6.97163e-05	0.00051214	3.73995e-10	1.47728e-09	[-1]	Group140	36	18	[ATM, ATR, BAX, BCL2, BRCA2, CAV1, CHEK2, FANCD2, PML, POLG, PRKDC, RAD51, TIGAR, TMEM109, TP63, WRN, XRCC5, XRCC6]
CUSTOM:GO_CELLULAR_RESPONSE_TO_RADIATION	GO_CELLULAR_RESPONSE_TO_RADIATION	CUSTOM_c5.bp.v6.2.symbols BP.gmt_20.08.2018	9.58999e-05	0.000673633	3.73995e-10	1.47728e-09	[-1]	Group140	26.2774	36	[ADIRF, ATM, ATR, AURKB, BAX, BLM, CDC25A, CDKN1A, CHEK1, ECT2, ERCC4, FIGNL1, GADD45A, HIST3H2A, INTS7, MDM2, MGMT, NEDD4, NET1, NIPBL, PBK, PIK3R1, POLH, PTPRK, RAD51, RAD51AP1, SIRT1, SPIDR, TMEM109, TP53INP1, TP63, TRIAP1, WRN, XPC, XRCC5, XRCC6]
GO:0071479	cellular response to ionizing radiation	GO_BiologicalProcess-EBI-UniProt-GOA_28.08.2018_00h00	0.000128284	0.000865314	3.73995e-10	1.47728e-09	[5, 6]	Group140	29.5455	26	[ATM, ATR, BLM, CDKN1A, CHEK2, ECT2, ERCC4, FBXO4, FIGNL1, GADD45A, INTS7, MAP3K20, MDM2, MGMT, NET1, NIPBL, NUCKS1, PRPF38B, RAD51, RAD51AP1, SIRT1, SPIDR, TMEM109, WRN, XRCC5, XRCC6]
CUSTOM:GO_RESPONSE_TO_LIGHT_STIMULUS	GO_RESPONSE_TO_LIGHT_STIMULUS	CUSTOM_c5.bp.v6.2.symbols BP.gmt_20.08.2018	0.00157653	0.00702382	3.73995e-10	1.47728e-09	[-1]	Group140	20.7143	58	[ADAM2, ASNS, ATP8A2, ATR, AURKB, BAX, BCL2, BRCA2, CACNA2D4, CDC25A, CDKN1A, CDKN2D, CHEK1, CLU, DRD1, DTL, DUSP1, ELOVL4, ERCC4, EYS, FEN1, GNAQ, GTF2H2, HIST3H2A, ID2, IFT20, MAP4K3, MDM2, MEIS2, MSH2, MSH6, NDRG4, NEDD4, NF1, PBK, PCLAF, PER1, PIK3R1, PMAIP1, PML, POLG, POLH, PRIMPOL, PTPRK, RAD18, SGK1, SIK1, SIRT1, SLC1A2, SLC4A10, TIPIN, TP53INP1, TP63, TRIAP1, USP1, WRN, XPC, ZRANB3]
CUSTOM:GO_CELLULAR_RESPONSE_TO_UV	GO_CELLULAR_RESPONSE_TO_UV	CUSTOM_c5.bp.v6.2.symbols BP.gmt_20.08.2018	0.00177226	0.00775229	3.73995e-10	1.47728e-09	[-1]	Group140	28.7879	19	[ATR, AURKB, BAX, CDC25A, CDKN1A, CHEK1, ERCC4, HIST3H2A, MDM2, NEDD4, PBK, PIK3R1, POLH, PTPRK, SIRT1, TP53INP1, TP63, TRIAP1, XPC]
GO:0034644	cellular response to UV	GO_BiologicalProcess-EBI-UniProt-GOA_28.08.2018_00h00	0.0017976	0.00783939	3.73995e-10	1.47728e-09	[6, 7]	Group140	24.5763	29	[ATF2, ATR, AURKB, BAX, C9orf116, CDC25A, CDKN1A, CHEK1, CRIP2, CRYBG1, ERCC4, HIST3H2A, KANK2, MDM2, NEDD4, PARP1, PBK, PCBP4, PIK3R1, POLH, POLK, PTPRK, RBM14, RFWD2, SIRT1, TP53INP1, TP63, TRIAP1, XPC]
CUSTOM:GO_CELL_CYCLE_PHASE_TRANSITION	GO_CELL_CYCLE_PHASE_TRANSITION	CUSTOM_c5.bp.v6.2.symbols BP.gmt_20.08.2018	2.36242e-25	4.01194e-23	1.22369e-31	2.14825e-30	[-1]	Group141	40	102	[AKAP8L, AURKA, BIRC5, BORA, BTRC, BUB1B, CAMK2D, CCNB1, CCNB2, CCNE2, CCNY, CDC25A, CDC25C, CDC27, CDC45, CDC6, CDC7, CDCA5, CDK1, CDK2, CDK3, CDK4, CDK5RAP2, CDKN1A, CDKN2C, CDKN2D, CDKN3, CDT1, CENPJ, CEP135, CEP152, CEP164, CEP192, CEP57, CEP70, CHEK1, CHEK2, CLASP1, DBF4, DHFR, EIF4EBP1, FBXO5, FOXM1, GADD45A, HAUS1, HAUS2, HAUS4, HAUS6, HAUS7, HMMR, HSP90AA1, ID2, ID4, KHDRBS1, LATS2, MASTL…
GO:1901987	regulation of cell cycle phase transition	GO_BiologicalProcess-EBI-UniProt-GOA_28.08.2018_00h00	1.18683e-22	1.6316e-20	1.22369e-31	2.14825e-30	[4, 5, 6]	Group141	30	159	[ANLN, ANXA1, ATAD5, ATM, AURKA, AURKB, BABAM2, BAX, BCL2, BLM, BRCA1, BTG2, BUB1, BUB1B, BUB3, CAMK2D, CCNB1, CDC14A, CDC20, CDC25A, CDC25C, CDC45, CDC6, CDC7, CDCA5, CDK1, CDK2, CDK3, CDK4, CDK5RAP2, CDKN1A, CDKN2C, CDKN2D, CDKN3, CDT1, CENPE, CENPF, CENPJ, CEP135, CEP152, CEP164, CEP192, CEP57, CEP70, CHAF1A, CHEK1, CHEK2, CLASP1, CLSPN, CNOT1, CRADD, CRIP2, CRYBG1, CTDSPL, CYP1A1, DEPDC1B, DL…
GO:1901990	regulation of mitotic cell cycle phase transition	GO_BiologicalProcess-EBI-UniProt-GOA_28.08.2018_00h00	2.28934e-22	3.00423e-20	1.22369e-31	2.14825e-30	[5, 6, 7]	Group141	30.7851	149	[ANLN, ANXA1, ATAD5, ATM, AURKA, AURKB, BAX, BCL2, BLM, BRCA1, BTG2, BUB1, BUB1B, BUB3, CAMK2D, CCNB1, CDC14A, CDC20, CDC25C, CDC45, CDC6, CDC7, CDCA5, CDK1, CDK2, CDK3, CDK4, CDK5RAP2, CDKN1A, CDKN2C, CDKN2D, CDKN3, CDT1, CENPE, CENPF, CENPJ, CEP135, CEP152, CEP164, CEP192, CEP57, CEP70, CHAF1A, CHEK2, CLASP1, CLSPN, CNOT1, CRADD, CRIP2, CRYBG1, CTDSPL, CYP1A1, DLGAP5, DTL, DUSP1, E2F8, EIF4A2, …
GO:0000086	G2/M transition of mitotic cell cycle	GO_BiologicalProcess-EBI-UniProt-GOA_28.08.2018_00h00	1.12821e-14	6.26374e-13	1.22369e-31	2.14825e-30	[5, 6]	Group141	31.9853	87	[ATM, AURKA, AURKB, BLM, BORA, BRCA1, BRIP1, BTRC, CAMK2D, CCNA2, CCNB1, CCNB2, CCNY, CDC25A, CDC25C, CDC7, CDK1, CDK2, CDK3, CDK4, CDK5RAP2, CDKN1A, CDKN3, CENPF, CENPJ, CEP135, CEP152, CEP164, CEP192, CEP57, CEP70, CHEK1, CHEK2, CIT, CLASP1, CLSPN, CRYBG1, DTL, FANCI, FOXM1, FOXN3, HAUS1, HAUS2, HAUS4, HAUS6, HAUS7, HMMR, HSP90AA1, KHDRBS1, KIF14, MASTL, MBD1, MELK, MRE11, MRNIP, NBN, NCAPD2, N…
CUSTOM:GO_CELL_CYCLE_G2_M_PHASE_TRANSITION	GO_CELL_CYCLE_G2_M_PHASE_TRANSITION	CUSTOM_c5.bp.v6.2.symbols BP.gmt_20.08.2018	5.45631e-13	2.25034e-11	1.22369e-31	2.14825e-30	[-1]	Group141	38.4058	53	[AKAP8L, AURKA, BIRC5, BORA, BTRC, CCNB1, CCNB2, CCNY, CDC25A, CDC25C, CDK1, CDK2, CDK5RAP2, CDKN1A, CENPJ, CEP135, CEP152, CEP164, CEP192, CEP57, CEP70, CHEK1, CHEK2, CLASP1, FOXM1, GADD45A, HAUS1, HAUS2, HAUS4, HAUS6, HAUS7, HMMR, HSP90AA1, KHDRBS1, MASTL, MELK, MNAT1, NEK2, OPTN, PCNT, PHLDA1, PLCB1, PLK3, PLK4, PPM1D, PRKAR2B, SDCCAG8, TPD52L1, TPX2, TUBA1A, TUBA4A, TUBB, WEE1]
GO:1902749	regulation of cell cycle G2/M phase transition	GO_BiologicalProcess-EBI-UniProt-GOA_28.08.2018_00h00	8.2377e-12	2.90027e-10	1.22369e-31	2.14825e-30	[5, 6, 7]	Group141	31.1688	72	[ATAD5, ATM, AURKA, AURKB, BABAM2, BLM, BRCA1, CAMK2D, CCNB1, CDC25A, CDC25C, CDC7, CDK1, CDK2, CDK3, CDK4, CDK5RAP2, CDKN1A, CDKN3, CENPF, CENPJ, CEP135, CEP152, CEP164, CEP192, CEP57, CEP70, CHEK1, CLASP1, CLSPN, CRYBG1, DEPDC1B, DTL, FANCI, FOXN3, GTSE1, HAUS1, HAUS2, HAUS4, HAUS6, HAUS7, HMMR, HSP90AA1, KIF14, MBD1, MRE11, MRNIP, NBN, NCAPD2, NEK2, ORAOV1, PBX1, PCNT, PLK4, PRKAR2B, RAD51B, R…
GO:0010389	regulation of G2/M transition of mitotic cell cycle	GO_BiologicalProcess-EBI-UniProt-GOA_28.08.2018_00h00	1.798e-10	4.99118e-09	1.22369e-31	2.14825e-30	[6, 7, 8]	Group141	30.9179	64	[ATM, AURKA, AURKB, BLM, BRCA1, CAMK2D, CCNB1, CDC7, CDK1, CDK2, CDK3, CDK4, CDK5RAP2, CDKN1A, CDKN3, CENPF, CENPJ, CEP135, CEP152, CEP164, CEP192, CEP57, CEP70, CLASP1, CLSPN, CRYBG1, DTL, FANCI, FOXN3, HAUS1, HAUS2, HAUS4, HAUS6, HAUS7, HMMR, HSP90AA1, KIF14, MBD1, MRE11, MRNIP, NBN, NCAPD2, NEK2, ORAOV1, PBX1, PCNT, PLK4, PRKAR2B, RAD51B, RIT1, RNASEH2B, SDCCAG8, SGCG, SIN3A, TET2, TICRR, TOPB…
GO:0031572	G2 DNA damage checkpoint	GO_BiologicalProcess-EBI-UniProt-GOA_28.08.2018_00h00	1.82455e-05	0.00016308	1.22369e-31	2.14825e-30	[5, 6, 7, 8, 9]	Group141	38	19	[ATM, BABAM2, BLM, BRCA1, CDK1, CDKN1A, CHEK1, CLSPN, DEPDC1B, DTL, FANCI, FOXN3, MRE11, MRNIP, NBN, TOPBP1, WRN, ZMYM2, ZNF367]
GO:0097711	ciliary basal body-plasma membrane docking	GO_BiologicalProcess-EBI-UniProt-GOA_28.08.2018_00h00	2.74947e-05	0.000232777	1.22369e-31	2.14825e-30	[4, 5, 6, 7]	Group141	27.907	36	[CDK1, CDK5RAP2, CDKN1A, CENPJ, CEP135, CEP152, CEP164, CEP192, CEP57, CEP70, CEP83, CEP97, CLASP1, HAUS1, HAUS2, HAUS4, HAUS6, HAUS7, HSP90AA1, IQCB1, MBD1, NCAPD2, NEK2, PCNT, PLK4, PRKAR2B, PTPRH, RAB3IP, SCLT1, SDCCAG8, TET2, TMEM67, TUBA1A, TUBA4A, TUBB, TUBB2A]
CUSTOM:GO_REGULATION_OF_CELL_CYCLE_G2_M_PHASE_TRANSITION	GO_REGULATION_OF_CELL_CYCLE_G2_M_PHASE_TRANSITION	CUSTOM_c5.bp.v6.2.symbols BP.gmt_20.08.2018	7.52735e-05	0.000550164	1.22369e-31	2.14825e-30	[-1]	Group141	33.8983	20	[ATM, BLM, CAMK2D, CCNA2, CDC7, CDK1, CDK4, CENPF, CLSPN, FANCI, FOXN3, GTSE1, KIF14, MRE11, NBN, PBX1, RAD51B, RNASEH2B, SIN3A, TICRR]
GO:1902750	negative regulation of cell cycle G2/M phase transition	GO_BiologicalProcess-EBI-UniProt-GOA_28.08.2018_00h00	0.000189272	0.00119047	1.22369e-31	2.14825e-30	[5, 6, 7, 8]	Group141	29.4118	25	[ATM, AURKA, AURKB, BABAM2, BLM, BRCA1, CDK1, CDKN1A, CHEK1, CLSPN, CRYBG1, DEPDC1B, DTL, FANCI, FOXN3, MRE11, MRNIP, NBN, ORAOV1, RIT1, TICRR, TOPBP1, WRN, ZMYM2, ZNF367]
GO:0010972	negative regulation of G2/M transition of mitotic cell cycle	GO_BiologicalProcess-EBI-UniProt-GOA_28.08.2018_00h00	0.00194511	0.00839392	1.22369e-31	2.14825e-30	[6, 7, 8, 9]	Group141	28.3582	19	[ATM, AURKA, AURKB, BLM, BRCA1, CDK1, CDKN1A, CLSPN, CRYBG1, FANCI, FOXN3, MRE11, MRNIP, NBN, ORAOV1, RIT1, TICRR, TOPBP1, WRN]
CUSTOM:GO_RESPONSE_TO_ENDOGENOUS_STIMULUS	GO_RESPONSE_TO_ENDOGENOUS_STIMULUS	CUSTOM_c5.bp.v6.2.symbols BP.gmt_20.08.2018	5.43587e-07	7.03738e-06	1.27276e-05	2.54551e-05	[-1]	Group142	18.3448	266	[AARS, ABAT, ABCA1, ABHD2, ACACA, ACVR1C, ADCY1, ADM, AHR, AKAP1, AKAP5, AKR1C1, AKR1C2, AKR1C3, ANXA1, ANXA5, APLP1, AREG, ARNT2, ASCL1, ASNS, ASPH, ASS1, ATP2B1, ATP6V0B, ATP6V1G1, AURKA, BAX, BCAR1, BCAS3, BCL2, BECN1, BLM, BMP2, BMPR1A, BMPR1B, BMPR2, BRCA1, BRCA2, BSG, BTG2, CA2, CALCR, CAPN2, CAV1, CCNA2, CD44, CD81, CDC6, CDK1, CDK2, CDK4, CDKN1A, CEP57, CHRNA5, CITED2, COL2A1, CPEB4, CPS1…
CUSTOM:GO_RESPONSE_TO_HORMONE	GO_RESPONSE_TO_HORMONE	CUSTOM_c5.bp.v6.2.symbols BP.gmt_20.08.2018	1.65634e-06	2.00078e-05	1.27276e-05	2.54551e-05	[-1]	Group142	19.4849	174	[ABHD2, ACACA, ACVR1C, ADCY1, ADM, AHR, AKAP1, AKR1C1, AKR1C2, AKR1C3, ANXA1, ANXA5, AREG, ARNT2, ASNS, ASS1, ATP2B1, ATP6V0B, ATP6V1G1, AURKA, BAX, BCAR1, BCAS3, BCL2, BRCA1, BRCA2, BSG, BTG2, CA2, CALCR, CAV1, CCNA2, CDC6, CDK2, CDK4, CDKN1A, CITED2, CPS1, CTGF, CTSH, CTSL, CTSV, DEFB1, DNMT1, DRD1, DTYMK, DUSP1, EDN1, EIF2B2, EIF4EBP1, ENDOG, ENPP1, ESR1, EZH2, FAS, FER, FN1, FOSL1, FOXM1, GAL…
CUSTOM:GO_RESPONSE_TO_ORGANIC_CYCLIC_COMPOUND	GO_RESPONSE_TO_ORGANIC_CYCLIC_COMPOUND	CUSTOM_c5.bp.v6.2.symbols BP.gmt_20.08.2018	5.85002e-06	6.03179e-05	1.27276e-05	2.54551e-05	[-1]	Group142	19.084	175	[ABAT, ABCA1, ABHD2, ACSL3, ADCY1, ADM, AHR, AKAP1, AKR1C3, ANXA1, APLP1, AREG, ARNT2, ASCL1, ASNS, ASPH, ASS1, ATP2B1, AURKA, BAX, BCAS3, BCL2, BECN1, BLM, BMP2, BRCA1, BRCA2, BSG, BTG2, BTRC, CA2, CALCR, CAV1, CCNA2, CCNB1, CDK1, CDK2, CDK4, CDKN1A, CDKN2D, CEBPA, CHEK2, CHRNA5, CITED2, COLEC12, CPS1, CREM, CTGF, CTSV, CYP1A1, CYP24A1, DEFB1, DGKQ, DHFR, DNMT1, DPYSL2, DRD1, DROSHA, DTYMK, DUSP…
CUSTOM:GO_RESPONSE_TO_DRUG	GO_RESPONSE_TO_DRUG	CUSTOM_c5.bp.v6.2.symbols BP.gmt_20.08.2018	1.49252e-05	0.000137227	1.27276e-05	2.54551e-05	[-1]	Group142	21.3457	92	[ABAT, ABCA1, ACER2, ADCY1, ANXA1, APOD, ASS1, ATP8B1, ATR, B2M, BAX, BCL2, BDKRB2, BECN1, BLMH, CAV1, CCNB1, CDK1, CDK2, CDK4, CDKN1A, CENPF, CHEK2, CPS1, CYP1A1, DNMT1, DPYSL2, DRD1, EDN1, EMX1, ENO3, FAS, FOSL1, GAL, GAS6, GSK3B, HADH, HDAC4, HMGB2, HNRNPD, HSD11B2, IGF2, IL6, ITGA2, JUN, LDHA, LGALS1, LIPC, LYN, MBD1, MCM7, MDK, MDM2, MGMT, MMP13, MT2A, MTHFR, NFATC2, NKX3-1, OXCT1, OXTR, PAM…
CUSTOM:GO_RESPONSE_TO_STEROID_HORMONE	GO_RESPONSE_TO_STEROID_HORMONE	CUSTOM_c5.bp.v6.2.symbols BP.gmt_20.08.2018	2.22114e-05	0.000193146	1.27276e-05	2.54551e-05	[-1]	Group142	20.7243	103	[ABHD2, ADM, AHR, AKR1C3, ANXA1, AREG, ARNT2, ASS1, ATP2B1, AURKA, BAX, BCAS3, BCL2, BRCA1, BRCA2, CA2, CALCR, CAV1, CCNA2, CDK2, CDK4, CDKN1A, CITED2, CPS1, CTGF, CTSV, DEFB1, DNMT1, DRD1, DTYMK, DUSP1, EDN1, ENDOG, ESR1, EZH2, FAS, FN1, FOSL1, GAL, GJB2, GLI3, GRIP1, GSK3B, HMGB1, HMGB2, HMOX1, HNMT, HNRNPD, HNRNPU, HSD11B2, HSP90AA1, IGF2, IL6, ITGA2, JAK2, LDHA, LIPC, MBD1, MDK, MDM2, MED30, …
CUSTOM:GO_RESPONSE_TO_OXYGEN_CONTAINING_COMPOUND	GO_RESPONSE_TO_OXYGEN_CONTAINING_COMPOUND	CUSTOM_c5.bp.v6.2.symbols BP.gmt_20.08.2018	4.0892e-05	0.000327931	1.27276e-05	2.54551e-05	[-1]	Group142	17.5959	243	[AARS, ABAT, ABCA1, ABHD2, ACACA, ACER2, ACVR1C, ADCY1, ADM, AHR, AKAP1, AKR1C1, AKR1C2, AKR1C3, ALDH3A2, ANXA1, ANXA5, APLP1, APOD, AREG, ARNT2, ASCL1, ASNS, ASPH, ASS1, ATF2, ATP2B1, ATP6V0B, ATP6V1G1, ATP7A, AURKA, B2M, BAX, BCAR1, BCL2, BECN1, BLM, BRCA1, BRCA2, BSG, BTG2, CA2, CAPN2, CAV1, CCNA2, CCNB1, CCS, CD14, CDC6, CDK1, CDK19, CDK2, CDK4, CDKN1A, CDKN2D, CHEK2, COLEC12, CPEB4, CPS1, CR…
CUSTOM:GO_CELLULAR_RESPONSE_TO_HORMONE_STIMULUS	GO_CELLULAR_RESPONSE_TO_HORMONE_STIMULUS	CUSTOM_c5.bp.v6.2.symbols BP.gmt_20.08.2018	9.69829e-05	0.000677941	1.27276e-05	2.54551e-05	[-1]	Group142	19.7464	109	[ABHD2, ACACA, ADCY1, AHR, AKAP1, AKR1C1, AKR1C2, AKR1C3, ANXA1, ANXA5, ASNS, ASS1, ATP2B1, ATP6V0B, ATP6V1G1, BCAR1, BCAS3, BRCA1, CA2, CAV1, CCNA2, CDC6, CDK2, CPS1, CTSH, CTSL, DRD1, DUSP1, EDN1, EIF4EBP1, ENPP1, ESR1, FAS, FER, FN1, GAS2L1, GNB4, GNG12, GRB10, GRIP1, HDAC4, HNRNPD, HNRNPU, IGF1R, IGF2, IL6, IRS1, IRS2, ITGA2, JAK2, JUN, LATS2, LEPR, LIPC, LYN, MDM2, MED30, NAMPT, NEDD4, NKX3-…
CUSTOM:GO_RESPONSE_TO_NITROGEN_COMPOUND	GO_RESPONSE_TO_NITROGEN_COMPOUND	CUSTOM_c5.bp.v6.2.symbols BP.gmt_20.08.2018	0.000383509	0.00217523	1.27276e-05	2.54551e-05	[-1]	Group142	18.0442	155	[AARS, ABAT, ACVR1C, ADCY1, ADM, AKAP1, AKAP5, ANXA1, ANXA5, APLP1, AREG, ASCL1, ASNS, ASPH, ASS1, ATP6V0B, ATP6V1G1, ATRX, BAX, BCAR1, BCL2, BLM, BRCA1, BSG, BTG2, CA2, CAPN2, CAV1, CCNA2, CDC6, CDK1, CDK2, CDKN1A, CHRNA5, COLEC12, CPEB4, CPS1, CREM, CTGF, DGKQ, DHFR, DNMT1, DPYSL2, DRD1, DROSHA, DUSP1, EDN1, EGLN1, EIF2B2, EIF4EBP1, ENPP1, ERBIN, FAS, FER, FOSL1, FOXM1, GAL, GCNT1, GJA1, GLRA3,…
CUSTOM:GO_RESPONSE_TO_ESTROGEN	GO_RESPONSE_TO_ESTROGEN	CUSTOM_c5.bp.v6.2.symbols BP.gmt_20.08.2018	0.000494251	0.00269736	1.27276e-05	2.54551e-05	[-1]	Group142	22.4771	49	[AHR, ANXA1, AREG, ARNT2, ASS1, AURKA, BCAS3, BRCA1, BRCA2, CA2, CAV1, CCNA2, CDK2, CITED2, CTGF, DNMT1, DRD1, DTYMK, DUSP1, ENDOG, ESR1, EZH2, FAS, GAL, GJB2, GLI3, GSK3B, HMOX1, HNRNPD, HSP90AA1, IGF2, ITGA2, LDHA, MBD1, MDM2, MFGE8, MMP13, NR2F2, NRIP1, OXTR, PAM, PDGFA, PPARG, RBBP8, SERPINB9, SFR1, SOCS1, STAT3, TIMP3]
CUSTOM:GO_RESPONSE_TO_PEPTIDE	GO_RESPONSE_TO_PEPTIDE	CUSTOM_c5.bp.v6.2.symbols BP.gmt_20.08.2018	0.000766893	0.00386391	1.27276e-05	2.54551e-05	[-1]	Group142	19.802	80	[ACVR1C, ADCY1, ADM, AKAP1, ANXA1, ANXA5, AREG, ASS1, ATP6V0B, ATP6V1G1, BCAR1, BSG, BTG2, CA2, CAV1, CCNA2, CDC6, CDK2, CPS1, CTGF, DRD1, EDN1, EIF2B2, EIF4EBP1, ENPP1, ERBIN, FAS, FER, GAL, GCNT1, GJA1, GNAI1, GNB4, GNG12, GRB10, GSK3B, HADH, HSD11B2, ID1, IGF1R, IGF2, IGFBP5, IL6, INPPL1, IRS1, IRS2, JAK2, LIPC, LYN, MDM2, NAMPT, NR4A1, NR4A2, NR4A3, OXTR, PAK1, PARP1, PCK1, PDE3B, PHIP, PIK3R…
CUSTOM:GO_RESPONSE_TO_ALCOHOL	GO_RESPONSE_TO_ALCOHOL	CUSTOM_c5.bp.v6.2.symbols BP.gmt_20.08.2018	0.00120116	0.0055573	1.27276e-05	2.54551e-05	[-1]	Group142	19.8895	72	[ABAT, ABCA1, AHR, ANXA1, AREG, ARNT2, ASS1, ATP2B1, AURKA, BAX, BLM, BRCA1, BRCA2, CCNA2, CD14, CDK1, CDK2, CDK4, CDKN1A, CDKN2D, CPS1, CTGF, CYP24A1, DEFB1, DNMT1, DRD1, DUSP1, EDN1, EIF4EBP1, ENDOG, ESR1, EZH2, FAS, FOSL1, GJB2, GSK3B, HNRNPD, HNRNPU, IGF2, IL6, ITGA2, ITPR2, MBD1, MGMT, NASP, NKX3-1, NR2F2, NRIP1, OXCT1, OXTR, PAM, PDGFA, PEMT, PIM1, PRKCE, PSPH, RAD51, RBBP8, RORA, RXRA, SET…
CUSTOM:GO_CELLULAR_RESPONSE_TO_ENDOGENOUS_STIMULUS	GO_CELLULAR_RESPONSE_TO_ENDOGENOUS_STIMULUS	CUSTOM_c5.bp.v6.2.symbols BP.gmt_20.08.2018	0.00162856	0.00721111	1.27276e-05	2.54551e-05	[-1]	Group142	17.2619	174	[ABHD2, ACACA, ADCY1, AHR, AKAP1, AKAP5, AKR1C1, AKR1C2, AKR1C3, ANXA1, ANXA5, APLP1, ASNS, ASS1, ATP2B1, ATP6V0B, ATP6V1G1, BCAR1, BCAS3, BECN1, BLM, BMP2, BMPR1A, BMPR1B, BMPR2, BRCA1, CA2, CAPN2, CAV1, CCNA2, CD44, CD81, CDC6, CDK2, CEP57, COL2A1, CPEB4, CPS1, CTGF, CTSH, CTSL, DLL4, DNMT1, DRD1, DUSP1, EDN1, EGR3, EHD1, EIF4EBP1, ENPP1, ESR1, FAS, FER, FGF12, FGF18, FGF7, FGFR3, FLRT3, FN1, F…
CUSTOM:GO_RESPONSE_TO_LIPID	GO_RESPONSE_TO_LIPID	CUSTOM_c5.bp.v6.2.symbols BP.gmt_20.08.2018	0.00234585	0.00981519	1.27276e-05	2.54551e-05	[-1]	Group142	17.3423	154	[ABCA1, ABHD2, ACACA, ACER2, ADCY1, ADM, AHR, AKR1C2, AKR1C3, ANXA1, AREG, ARNT2, ASCL1, ASS1, ATP2B1, AURKA, B2M, BAX, BCAS3, BCL2, BRCA1, BRCA2, CA2, CALCR, CAV1, CCNA2, CCNB1, CD14, CDK19, CDK2, CDK4, CDKN1A, CDKN2D, CITED2, CPS1, CTGF, CTSH, CTSV, CYP1A1, CYP24A1, DEFB1, DNMT1, DRD1, DTYMK, DUSP1, EDN1, ENDOG, ERBIN, ESR1, EZH2, FAS, FER, FN1, FOSL1, FOXP1, GAL, GATA2, GCH1, GJB2, GLI3, GNAI1…
GO:0007417	central nervous system development	GO_BiologicalProcess-EBI-UniProt-GOA_28.08.2018_00h00	2.62721e-10	6.83311e-09	8.87586e-11	4.00681e-10	[4, 5, 6]	Group143	20.251	242	[AARS, ABAT, ABCB6, ACKR3, ACSL3, ADCY1, AGTPBP1, ALDH1A3, ALDH3A2, ANP32B, APOD, ARHGAP11B, ARL13B, ARNT2, ARX, ASCL1, ASH1L, ASPM, ATIC, ATP2B1, ATP5G2, ATP7A, ATR, ATRX, ATXN1, B3GNT5, BASP1, BAX, BBS7, BCL11B, BCL2, BCL2L11, BLM, BMP2, BMPR1A, BMPR2, BRCA2, BTG2, CCDC14, CCDC85C, CDK5RAP2, CDKN2C, CENPF, CEP68, CHD6, CHN1, CITED2, CKB, CLN5, CLU, COL2A1, COLEC12, CST3, CXCR4, DCLK1, DDIT4, DL…
CUSTOM:GO_CENTRAL_NERVOUS_SYSTEM_DEVELOPMENT	GO_CENTRAL_NERVOUS_SYSTEM_DEVELOPMENT	CUSTOM_c5.bp.v6.2.symbols BP.gmt_20.08.2018	6.57213e-10	1.54258e-08	8.87586e-11	4.00681e-10	[-1]	Group143	21.3303	186	[AARS, ABAT, ABCB6, ACSL3, AGTPBP1, AKAP5, ALDH1A3, ALDH3A2, ANP32B, APOD, ARHGAP11B, ARL13B, ARNT2, ARX, ASCL1, ASPM, ATIC, ATM, ATP2B1, ATP7A, ATRX, B3GNT5, BASP1, BAX, BBS7, BCL11B, BCL2, BCL2L11, BMP2, BMPR1A, BMPR2, BRCA1, BRCA2, BTG2, CCDC14, CCDC85C, CDK5RAP2, CDKN2C, CENPF, CKB, CLN5, CLU, COL2A1, CXCR4, DCLK1, DDIT4, DLL4, DLX2, DNMT1, DOCK7, DPYSL2, DRD1, DYNC2H1, EFHC1, EIF2B2, EML1, E…
CUSTOM:GO_TISSUE_DEVELOPMENT	GO_TISSUE_DEVELOPMENT	CUSTOM_c5.bp.v6.2.symbols BP.gmt_20.08.2018	5.06391e-07	6.64523e-06	8.87586e-11	4.00681e-10	[-1]	Group143	18.2477	277	[AARS, ABI1, ACTA2, ADM, AGR2, AKR1C1, AKR1C2, AKR1C3, ALDH1A3, ALDH3A2, ALDOC, ANO6, ANXA1, APCDD1, APOD, AREG, ARG2, ARL13B, ARX, ASCL1, ATF2, ATF3, ATM, ATP6AP2, ATP7A, ATP8A2, ATRX, BASP1, BAX, BBS7, BCL11B, BCL2, BIRC6, BMP2, BMPR1A, BMPR1B, BMPR2, BSG, BTG2, BTRC, CA2, CAMK2D, CAV1, CCNB1, CD109, CD44, CDK1, CDKN1A, CDSN, CITED2, CLIC4, COL12A1, COL2A1, COL5A1, CPS1, CRABP2, CSTA, CTGF, CTS…
CUSTOM:GO_REGULATION_OF_MULTICELLULAR_ORGANISMAL_DEVELOPMENT	GO_REGULATION_OF_MULTICELLULAR_ORGANISMAL_DEVELOPMENT	CUSTOM_c5.bp.v6.2.symbols BP.gmt_20.08.2018	1.55562e-05	0.000142574	8.87586e-11	4.00681e-10	[-1]	Group143	17.4043	291	[ACVR1C, ADM, AGGF1, AKAP5, AMIGO2, AMIGO3, AMOT, ANKH, ANO6, ANXA1, AP2A2, AP2B1, AP3B1, APOLD1, ASAP1, ASCL1, ASPM, ATP8A2, B2M, BASP1, BAX, BCL11B, BCL2, BMP2, BMPR1A, BMPR1B, BMPR2, BRCA1, BRCA2, BTG1, C5, CA2, CAMK1D, CAPRIN2, CAV1, CCNB1, CD109, CDC20, CDK1, CDK5RAP2, CELSR2, CENPF, CHN1, CITED2, CLASP1, CLSTN2, COL5A1, CRABP2, CTGF, CTH, CTSH, CUX1, CXCR4, DAAM1, DAB2, DDAH1, DDX39B, DDX5,…
CUSTOM:GO_CELL_PROJECTION_ORGANIZATION	GO_CELL_PROJECTION_ORGANIZATION	CUSTOM_c5.bp.v6.2.symbols BP.gmt_20.08.2018	0.000163125	0.00105121	8.87586e-11	4.00681e-10	[-1]	Group143	18.202	164	[ABI1, ABLIM1, ABLIM3, ADCY1, ADM, ALCAM, ANK3, ANO6, APBB2, APOD, AREG, ARL13B, ARL3, ARX, ASAP1, ATMIN, ATP7A, ATP8A2, AURKA, BBS1, BBS7, BBS9, BCL11B, BCL2, BLOC1S5, BMPR1B, BTG2, CARMIL1, CDC14A, CELSR2, CEP152, CEP164, CEP83, CEP97, CHN1, CLU, CTNND2, DCLK1, DHFR, DNAAF4, DNM3, DOCK7, DPYSL2, DPYSL4, DSCAM, DYNC2H1, DYNC2LI1, EFNA5, EFNB3, EHD1, EHD3, EMP2, EMX1, ENAH, EPHA7, ERBB2, EVL, FAM…
CUSTOM:GO_CELL_DEVELOPMENT	GO_CELL_DEVELOPMENT	CUSTOM_c5.bp.v6.2.symbols BP.gmt_20.08.2018	0.000267294	0.00158456	8.87586e-11	4.00681e-10	[-1]	Group143	17.1348	244	[ABHD2, ABI1, ACTA2, ADCY1, ADM, ALCAM, ANK3, APBB2, APOD, AREG, ARL13B, ARL3, ARX, ASCL1, ASPM, ATM, ATP7A, ATP8A2, ATP8B1, ATRX, AURKA, BASP1, BAX, BCL11B, BCL2, BCL2L11, BECN1, BLOC1S5, BMP2, BMPR1A, BMPR1B, BMPR2, BRCA2, BTG2, CABYR, CAMK2D, CCNB1, CCNB1IP1, CDK1, CDKN1A, CDKN1C, CEBPA, CELSR2, CEP57, CHN1, CLIC4, CLN5, CLU, CTNND2, CXADR, CXCR4, DCLK1, DHFR, DIAPH2, DNASE1L2, DOCK7, DPYSL2, …
CUSTOM:GO_CELL_PROJECTION_ASSEMBLY	GO_CELL_PROJECTION_ASSEMBLY	CUSTOM_c5.bp.v6.2.symbols BP.gmt_20.08.2018	0.000294525	0.00172473	8.87586e-11	4.00681e-10	[-1]	Group143	21.9697	58	[ABLIM1, ABLIM3, ANO6, ARL13B, BBS1, BBS7, BBS9, CARMIL1, CDC14A, CEP164, CEP83, DNAAF4, DNM3, DYNC2H1, DYNC2LI1, EHD1, EHD3, EMP2, FAM161A, FGD4, FOPNL, FSCN1, IFT20, IFT80, INPPL1, IQCB1, ITGA6, KIAA0586, LRRC6, MTSS1, NEK1, NUP85, PCNT, PDGFA, PIBF1, POC1B, RAB3IP, RAP1A, RAP2B, RAP2C, RAPGEF6, RDX, SCLT1, SDCBP, SHTN1, SNX10, SPAG1, SRGAP2, SSX2IP, TMEM67, TRIM59, TTC26, TTLL5, VAV2, VAV3, WD…
GO:0022008	neurogenesis	GO_BiologicalProcess-EBI-UniProt-GOA_28.08.2018_00h00	0.000340404	0.00195766	8.87586e-11	4.00681e-10	[4, 5, 6]	Group143	16.5792	316	[ABI1, ACKR3, ADCY1, ADM, AGTPBP1, ALCAM, ANK3, ANKHD1, ANXA1, APBB2, APCDD1, APOD, AREG, ARID1B, ARL3, ARX, ASAP1, ASCL1, ASH1L, ASPM, ATF2, ATF7IP, ATM, ATP7A, ATP8A2, ATP8B1, ATR, AURKA, B2M, BAX, BCL11B, BCL2, BECN1, BLOC1S5, BMP2, BMPR1A, BMPR1B, BMPR2, BTG2, CA8, CABYR, CAMK1D, CAPRIN2, CDC20, CDC25C, CDK1, CDK5RAP2, CDKN1A, CDKN2C, CDNF, CELSR2, CEP68, CHD6, CHN1, CIT, CLN5, CLU, CRABP2, C…
GO:0048666	neuron development	GO_BiologicalProcess-EBI-UniProt-GOA_28.08.2018_00h00	0.000587311	0.00307725	8.87586e-11	4.00681e-10	[4, 5, 7, 8, 9]	Group143	17.0695	226	[ABI1, ACKR3, ADCY1, ADM, ALCAM, ANK3, ANKHD1, APBB2, APOD, AREG, ARID1B, ARL3, ARX, ASAP1, ASCL1, ASH1L, ATF7IP, ATP7A, ATP8A2, ATP8B1, ATR, AURKA, B2M, BCL11B, BCL2, BECN1, BLOC1S5, BMPR1B, BMPR2, BTG2, CA8, CABYR, CAMK1D, CAPRIN2, CDC20, CDC25C, CDNF, CELSR2, CEP68, CHN1, CLN5, CRABP2, CTNND2, CTSZ, CUX1, CXCR4, CYFIP2, DBNDD2, DCLK1, DGKE, DHFR, DHRS3, DNM3, DOCK7, DPYSL2, DPYSL4, DRD1, DSCAM…
GO:0048699	generation of neurons	GO_BiologicalProcess-EBI-UniProt-GOA_28.08.2018_00h00	0.000596525	0.003103	8.87586e-11	4.00681e-10	[5, 6, 7]	Group143	16.5641	296	[ABI1, ACKR3, ADCY1, ADM, AGTPBP1, ALCAM, ANK3, ANKHD1, APBB2, APOD, AREG, ARID1B, ARL3, ARX, ASAP1, ASCL1, ASH1L, ASPM, ATF2, ATF7IP, ATP7A, ATP8A2, ATP8B1, ATR, AURKA, B2M, BAX, BCL11B, BCL2, BECN1, BLOC1S5, BMP2, BMPR1A, BMPR1B, BMPR2, BTG2, CA8, CABYR, CAMK1D, CAPRIN2, CDC20, CDC25C, CDK1, CDK5RAP2, CDKN1A, CDNF, CELSR2, CEP68, CHD6, CHN1, CIT, CLN5, CRABP2, CTNND2, CTSZ, CUX1, CXCR4, CYFIP2,…
GO:0030182	neuron differentiation	GO_BiologicalProcess-EBI-UniProt-GOA_28.08.2018_00h00	0.00089969	0.00439493	8.87586e-11	4.00681e-10	[4, 6, 7, 8]	Group143	16.5947	269	[ABI1, ACKR3, ADCY1, ADM, AGTPBP1, ALCAM, ANK3, ANKHD1, APBB2, APOD, AREG, ARID1B, ARL3, ARX, ASAP1, ASCL1, ASH1L, ASPM, ATF2, ATF7IP, ATP7A, ATP8A2, ATP8B1, ATR, AURKA, B2M, BCL11B, BCL2, BECN1, BLOC1S5, BMP2, BMPR1B, BMPR2, BTG2, CA8, CABYR, CAMK1D, CAPRIN2, CDC20, CDC25C, CDK5RAP2, CDNF, CELSR2, CEP68, CHD6, CHN1, CLN5, CRABP2, CTNND2, CTSZ, CUX1, CXCR4, CYFIP2, DBNDD2, DCLK1, DDIT4, DDX6, DGK…
CUSTOM:GO_REGULATION_OF_CELL_DIFFERENTIATION	GO_REGULATION_OF_CELL_DIFFERENTIATION	CUSTOM_c5.bp.v6.2.symbols BP.gmt_20.08.2018	0.00114004	0.00529149	8.87586e-11	4.00681e-10	[-1]	Group143	16.689	249	[ABCA1, ABCA5, ADGRV1, ADIRF, ADM, AKAP5, ANP32B, ANXA1, AP3B1, APOLD1, AREG, ASAP1, ASCL1, ASPM, ATP8A2, AURKA, B2M, BAX, BCL11B, BCL2, BHLHE41, BLOC1S5, BMP2, BMPR1A, BMPR1B, BMPR2, BTC, BTG1, CA2, CAMK1D, CAPRIN2, CARMIL1, CAV1, CD109, CDC20, CDK1, CDK5RAP2, CEACAM5, CEBPA, CHN1, CLASP1, CLU, CNOT1, COL5A1, CRABP2, CTGF, CTH, CUX1, CXCR4, DAB2, DDX39B, DDX5, DDX6, DLL4, DLX2, DNM3, DOCK7, DPYS…
CUSTOM:GO_NEURON_DEVELOPMENT	GO_NEURON_DEVELOPMENT	CUSTOM_c5.bp.v6.2.symbols BP.gmt_20.08.2018	0.00227526	0.00957533	8.87586e-11	4.00681e-10	[-1]	Group143	17.93	123	[ADCY1, ADM, ALCAM, ANK3, APBB2, APOD, AREG, ARL3, ARX, ASCL1, ATP7A, ATP8A2, ATP8B1, AURKA, BCL11B, BCL2, BECN1, BLOC1S5, BMPR1B, BTG2, CDKN1C, CELSR2, CHN1, CLN5, CLU, CTNND2, CXCR4, DCLK1, DHFR, DOCK7, DPYSL2, DPYSL4, DRD1, DSCAM, EFNA5, EFNB3, EHD1, EMX1, EN2, ENAH, EPHA7, ERBB2, EVL, FARP1, FAS, FAT4, FLRT3, FMN1, FRYL, GALR2, GATA2, GBX2, GDPD5, GJA1, GLI3, GNAQ, GRIP1, GSK3B, HES1, HMGB1, …
CUSTOM:GO_NEUROGENESIS	GO_NEUROGENESIS	CUSTOM_c5.bp.v6.2.symbols BP.gmt_20.08.2018	0.000149553	0.000990272	8.87586e-11	4.00681e-10	[-1]	Group143	17.2734	242	[ADCY1, ADM, AGTPBP1, AKAP5, ALCAM, ANK3, ANXA1, APBB2, APCDD1, APOD, AREG, ARL3, ARX, ASAP1, ASCL1, ASPM, ATP7A, ATP8A2, ATP8B1, AURKA, B2M, BAX, BCL11B, BCL2, BECN1, BLOC1S5, BMP2, BMPR1A, BMPR1B, BMPR2, BTG2, CAMK1D, CAPRIN2, CAV1, CDC20, CDK1, CDK5RAP2, CDKN1C, CDKN2C, CELSR2, CHN1, CIT, CLN5, CLU, CRABP2, CTNND2, CUX1, CXCR4, DCLK1, DDIT4, DDX6, DHFR, DLL4, DLX2, DNAAF4, DNM3, DNMT1, DOCK7, …
CUSTOM:GO_CIRCULATORY_SYSTEM_DEVELOPMENT	GO_CIRCULATORY_SYSTEM_DEVELOPMENT	CUSTOM_c5.bp.v6.2.symbols BP.gmt_20.08.2018	2.48682e-08	4.24819e-07	2.88214e-12	1.57027e-11	[-1]	Group144	20.9391	165	[ACKR3, ACTA2, ADM, AGGF1, AHR, AMOT, ANP32B, AP2B1, APOD, APOLD1, ARL13B, ATF2, ATM, ATP7A, BAX, BBS7, BCAS3, BMP2, BMPR1A, BMPR2, BORCS8, CAMK2D, CAV1, CCNB1, CDK1, CITED2, CLIC4, COL2A1, COL5A1, CTGF, CXADR, DHRS3, DLL4, DLX3, DYNC2H1, E2F8, EDN1, EGFL7, EGLN1, EGR3, ELK3, ENPEP, EOMES, EPAS1, EPHA2, ERAP1, ERBB2, ERBB3, ERBB4, FAT4, FGF12, FGF18, FLRT3, FN1, FOSL1, FOXC1, FREM2, FZD5, FZD8, G…
GO:0072358	cardiovascular system development	GO_BiologicalProcess-EBI-UniProt-GOA_28.08.2018_00h00	4.70623e-06	4.95872e-05	2.88214e-12	1.57027e-11	[4, 5, 6]	Group144	19.3473	166	[ACKR3, ACTA2, ADM, AGGF1, AHR, ALG2, AMOT, ANP32B, ANXA1, AP2B1, APOBEC3B, APOD, APOLD1, ARID2, ATF2, ATF7IP, ATP7A, ATR, BAX, BCAS3, BMPR1A, BMPR2, BRCA1, BTG1, C5, CAV1, CCNA2, CHN1, CITED2, CKLF, CLIC4, CLN5, COL5A1, CTGF, CTH, CTSH, DDAH1, DDAH2, DLL4, DLX3, DNMT1, E2F8, EDN1, EGFL7, EGLN1, EGR3, ELK3, ELP4, EMP2, ENPEP, EPAS1, EPHA2, ERAP1, ERBB2, FBXO44, FGF13, FGF18, FN1, FOSL1, FOXC1, FO…
GO:0001944	vasculature development	GO_BiologicalProcess-EBI-UniProt-GOA_28.08.2018_00h00	5.33601e-06	5.54138e-05	2.88214e-12	1.57027e-11	[4, 5, 6, 7]	Group144	19.3396	164	[ACKR3, ACTA2, ADM, AGGF1, AHR, ALG2, AMOT, ANP32B, ANXA1, AP2B1, APOBEC3B, APOD, APOLD1, ARID2, ATF2, ATF7IP, ATP7A, ATR, BAX, BCAS3, BMPR1A, BMPR2, BRCA1, BTG1, C5, CAV1, CCNA2, CHN1, CITED2, CKLF, CLIC4, CLN5, COL5A1, CTGF, CTH, CTSH, DDAH1, DDAH2, DLL4, DLX3, DNMT1, E2F8, EDN1, EGFL7, EGLN1, EGR3, ELK3, ELP4, EMP2, ENPEP, EPAS1, EPHA2, ERAP1, ERBB2, FBXO44, FGF13, FGF18, FN1, FOSL1, FOXC1, FZ…
CUSTOM:GO_ORGAN_MORPHOGENESIS	GO_ORGAN_MORPHOGENESIS	CUSTOM_c5.bp.v6.2.symbols BP.gmt_20.08.2018	2.61405e-05	0.000224606	2.88214e-12	1.57027e-11	[-1]	Group144	18.9061	159	[ABLIM1, ACTA2, ADM, AGTPBP1, ALDH1A3, ANKRD11, APLP1, AREG, ARL13B, ATF2, ATP8A2, BAX, BBS7, BCL11B, BCL2, BCL2L11, BHLHE41, BMP2, BMPR1A, BMPR1B, BMPR2, BSG, BTRC, CA2, CAV1, CDSN, CITED2, COL2A1, COL5A1, CSRNP1, CTGF, CTSH, CTSZ, DHRS3, DLG1, DLL4, DLX2, DLX3, DSCAM, EDN1, EFEMP1, EGLN1, EMX1, EPHA2, ESR1, ETV7, EVL, EXOC4, FAM20C, FAT4, FGF18, FGF7, FGFR3, FMN1, FOXC1, FRAS1, FZD5, GAA, GATA2…
GO:0007507	heart development	GO_BiologicalProcess-EBI-UniProt-GOA_28.08.2018_00h00	3.90069e-05	0.000313685	2.88214e-12	1.57027e-11	[4, 5, 6]	Group144	19.3642	134	[ACADM, ACKR3, ADM, AP2B1, ARID2, ARL13B, ASCL1, ASH1L, ASPM, ATF2, ATF7IP, BASP1, BBS7, BMP2, BMPR1A, BMPR2, BORCS8, CA8, CAMK2D, CASP7, CCNA2, CCNB1, CDK1, CDKN1A, CITED2, COL2A1, COL5A1, COLEC12, COTL1, CRIP2, CXADR, CXCR4, DDX39A, DDX39B, DHRS3, DLL4, EDN1, EGLN1, EOMES, ERBB2, ERBB3, ERBB4, FAT4, FGF12, FGF13, FLRT3, FOXC1, FOXP1, FREM2, GAA, GJA1, GLI3, GNAQ, GRHL2, HES1, HEXIM1, HEY2, HNRN…
CUSTOM:GO_VASCULATURE_DEVELOPMENT	GO_VASCULATURE_DEVELOPMENT	CUSTOM_c5.bp.v6.2.symbols BP.gmt_20.08.2018	4.31759e-05	0.000341504	2.88214e-12	1.57027e-11	[-1]	Group144	20.6823	97	[ACKR3, ACTA2, ADM, AGGF1, AHR, AMOT, ANP32B, AP2B1, APOD, APOLD1, ATP7A, BAX, BCAS3, BMPR2, CAV1, CLIC4, COL5A1, CTGF, DLL4, DLX3, DYNC2H1, E2F8, EDN1, EGFL7, EGR3, ELK3, ENPEP, EPAS1, EPHA2, ERAP1, FGF18, FN1, FOSL1, FOXC1, FZD5, FZD8, GBX2, GJA1, GLI3, HES1, HEY2, HMOX1, HPGD, HTATIP2, ID1, IMMP2L, ITGB1BP1, JUN, LEPR, LIF, LOXL1, MDM2, MEIS1, MFGE8, NAA15, NEDD4, NF1, NKX3-1, NR2F2, NR4A1, NR…
GO:0001568	blood vessel development	GO_BiologicalProcess-EBI-UniProt-GOA_28.08.2018_00h00	4.824e-05	0.000377423	2.88214e-12	1.57027e-11	[3, 5, 6, 7, 8]	Group144	18.8192	153	[ACKR3, ACTA2, ADM, AGGF1, AHR, ALG2, AMOT, ANXA1, AP2B1, APOBEC3B, APOD, APOLD1, ARID2, ATF2, ATF7IP, ATP7A, ATR, BAX, BCAS3, BMPR1A, BMPR2, BRCA1, BTG1, C5, CAV1, CCNA2, CHN1, CITED2, CKLF, CLIC4, CLN5, COL5A1, CTGF, CTSH, DDAH1, DDAH2, DLL4, DLX3, E2F8, EDN1, EGFL7, EGLN1, EGR3, ELK3, ELP4, EMP2, ENPEP, EPAS1, EPHA2, ERAP1, ERBB2, FGF13, FGF18, FN1, FOSL1, FOXC1, FZD5, FZD8, GARS, GATA2, GBX2,…
GO:0048514	blood vessel morphogenesis	GO_BiologicalProcess-EBI-UniProt-GOA_28.08.2018_00h00	9.28443e-05	0.000655358	2.88214e-12	1.57027e-11	[4, 5, 6, 7, 8, 9]	Group144	18.9227	137	[ACKR3, ADM, AGGF1, ALG2, AMOT, ANXA1, APOBEC3B, APOD, APOLD1, ARID2, ATF2, ATF7IP, ATR, BAX, BCAS3, BMPR1A, BMPR2, BRCA1, BTG1, C5, CAV1, CCNA2, CHN1, CITED2, CKLF, CLIC4, CLN5, CTGF, CTSH, DDAH1, DDAH2, DLL4, E2F8, EDN1, EGFL7, EGLN1, EGR3, ELK3, EMP2, ENPEP, EPAS1, EPHA2, ERAP1, ERBB2, FGF13, FGF18, FN1, FOXC1, FZD5, FZD8, GARS, GATA2, GBX2, GJA1, GPNMB, HES1, HEXIM1, HEY2, HIPK2, HMOX1, HOXA5…
CUSTOM:GO_HEART_DEVELOPMENT	GO_HEART_DEVELOPMENT	CUSTOM_c5.bp.v6.2.symbols BP.gmt_20.08.2018	0.000131431	0.000884478	2.88214e-12	1.57027e-11	[-1]	Group144	20.1717	94	[ADM, AP2B1, ARL13B, ATF2, ATM, BBS7, BMP2, BMPR1A, BORCS8, CAMK2D, CCNB1, CDK1, CITED2, COL2A1, COL5A1, CXADR, DHRS3, DLL4, DYNC2H1, EDN1, EGLN1, EOMES, ERBB2, ERBB3, ERBB4, FAT4, FGF12, FLRT3, FOXC1, FREM2, GAA, GATA2, GJA1, GLI3, GNAQ, GRHL2, HES1, HEXIM1, HEY2, ID1, ID2, IFT20, JUN, KCNJ8, KCNK2, LEFTY1, MARCKS, MBD1, MDM2, MMP13, MNAT1, MRE11, MSX1, MTHFD1, NDRG4, NEBL, NEDD4, NEK8, NF1, NIP…
CUSTOM:GO_EMBRYO_DEVELOPMENT	GO_EMBRYO_DEVELOPMENT	CUSTOM_c5.bp.v6.2.symbols BP.gmt_20.08.2018	0.000154522	0.00100474	2.88214e-12	1.57027e-11	[-1]	Group144	18.2327	163	[ABI1, ADM, ALDH1A3, AMOT, ANKRD11, ARL13B, ARNT2, ATM, ATP6AP2, ATP7A, ATP8A2, BASP1, BAX, BBS7, BCL2L11, BIRC6, BMP2, BMPR1A, BMPR2, BRCA1, BRCA2, C5, CAPN2, CCNB1, CCNB1IP1, CCNB2, CDKN1C, CEBPA, CENPU, CITED2, COL12A1, COL2A1, CRABP2, CYP1A1, DLG1, DLL4, DLX2, DUSP1, DUSP5, DYNC2H1, E2F8, EDN1, EFEMP1, EGLN1, EHMT1, EMX1, EN2, ENDOG, EOMES, EPAS1, EPHA2, ERBB4, ETS2, EXOC4, EYA2, FAS, FLRT3, …
CUSTOM:GO_ANATOMICAL_STRUCTURE_FORMATION_INVOLVED_IN_MORPHOGENESIS	GO_ANATOMICAL_STRUCTURE_FORMATION_INVOLVED_IN_MORPHOGENESIS	CUSTOM_c5.bp.v6.2.symbols BP.gmt_20.08.2018	0.000168578	0.00107912	2.88214e-12	1.57027e-11	[-1]	Group144	18.0773	173	[ABI1, ABLIM1, ABLIM3, ACKR3, ADM, AGGF1, AGTPBP1, ALDH1A3, APOD, APOLD1, ARL13B, ATF2, ATM, ATP7A, ATP8A2, ATP8B1, BAX, BBS1, BBS7, BBS9, BCAS3, BCL2L11, BMPR1A, BMPR2, CAPN2, CAV1, CCNB1IP1, CD109, CDC14A, CEP164, CEP83, CITED2, CLIC4, COL12A1, COL2A1, CTGF, DLL4, DNAAF4, DSCAM, DUSP1, DUSP5, DYNC2H1, DYNC2LI1, E2F8, EDN1, EGFL7, EGLN1, EGR3, EHD1, EHD3, ELK3, ENPEP, EOMES, EPAS1, EPHA2, ERAP1,…
CUSTOM:GO_BLOOD_VESSEL_MORPHOGENESIS	GO_BLOOD_VESSEL_MORPHOGENESIS	CUSTOM_c5.bp.v6.2.symbols BP.gmt_20.08.2018	0.000531646	0.00285291	2.88214e-12	1.57027e-11	[-1]	Group144	20.3297	74	[ACKR3, ADM, AGGF1, AMOT, APOD, APOLD1, BAX, BCAS3, CAV1, CLIC4, CTGF, DLL4, E2F8, EDN1, EGFL7, EGR3, ELK3, ENPEP, EPAS1, EPHA2, ERAP1, FGF18, FN1, FOXC1, FZD5, FZD8, GBX2, GJA1, HES1, HEY2, HMOX1, HPGD, HTATIP2, ID1, ITGB1BP1, JUN, LEPR, MEIS1, MFGE8, NAA15, NEDD4, NF1, NR2F2, NR4A1, NRCAM, OVOL2, PARVA, PDE3B, PDGFA, PGF, PIK3CB, PLAU, PRCP, PTK2, QKI, RORA, S100A7, SAT1, SCG2, SEMA3E, SETD2, S…
CUSTOM:GO_ANGIOGENESIS	GO_ANGIOGENESIS	CUSTOM_c5.bp.v6.2.symbols BP.gmt_20.08.2018	0.00152583	0.00682957	2.88214e-12	1.57027e-11	[-1]	Group144	20.4778	60	[ACKR3, AGGF1, APOD, APOLD1, BAX, BCAS3, CAV1, CLIC4, CTGF, DLL4, E2F8, EDN1, EGFL7, EGR3, ELK3, ENPEP, EPAS1, EPHA2, ERAP1, FGF18, FN1, FZD5, FZD8, GBX2, HMOX1, HTATIP2, ID1, ITGB1BP1, JUN, LEPR, MEIS1, MFGE8, NAA15, NR4A1, NRCAM, OVOL2, PARVA, PDE3B, PDGFA, PGF, PIK3CB, PLAU, PRCP, PTK2, RORA, S100A7, SAT1, SCG2, SEMA3E, SETD2, SIRT1, SRPK2, TBX4, TGFBR1, THBS1, TSPAN12, VAV2, VAV3, WARS, XBP1]
GO:0001525	angiogenesis	GO_BiologicalProcess-EBI-UniProt-GOA_28.08.2018_00h00	0.000297663	0.00173958	2.88214e-12	1.57027e-11	[3, 4, 5, 6, 7, 8, 9, 10]	Group144	18.9711	118	[ACKR3, ADM, AGGF1, ALG2, AMOT, ANXA1, APOBEC3B, APOD, APOLD1, ATF2, ATF7IP, ATR, BCAS3, BRCA1, BTG1, C5, CAV1, CCNA2, CHN1, CKLF, CLIC4, CLN5, CTGF, CTSH, DDAH1, DDAH2, DLL4, E2F8, EDN1, EGFL7, EGLN1, EGR3, ELK3, EMP2, ENPEP, EPAS1, EPHA2, ERAP1, ERBB2, FGF13, FGF18, FN1, FOXC1, FZD5, FZD8, GARS, GATA2, GBX2, GPNMB, HEXIM1, HIPK2, HMOX1, HOXA5, HTATIP2, ID1, IL6, ITGB1BP1, JUN, LEPR, LRRCC1, MAG…
CUSTOM:GO_MICROTUBULE_ORGANIZING_CENTER_ORGANIZATION	GO_MICROTUBULE_ORGANIZING_CENTER_ORGANIZATION	CUSTOM_c5.bp.v6.2.symbols BP.gmt_20.08.2018	6.50712e-09	1.22785e-07	1.57291e-11	7.53091e-11	[-1]	Group145	39.2857	33	[AURKA, BCAS3, BRCA1, BRCA2, CDK1, CDK2, CDK5RAP2, CENPJ, CEP135, CEP152, CEP192, CEP68, CLASP1, GADD45A, GCC2, HAUS1, HAUS2, HAUS4, HAUS6, HAUS7, KIF11, NDC1, NEK2, PCLAF, PLK4, SASS6, SDCCAG8, SGO1, SSX2IP, STIL, TUBE1, UVRAG, WDR81]
GO:0031023	microtubule organizing center organization	GO_BiologicalProcess-EBI-UniProt-GOA_28.08.2018_00h00	9.65617e-08	1.45955e-06	1.57291e-11	7.53091e-11	[3, 4, 6]	Group145	28.3505	55	[AURKA, BCAS3, BRCA1, BRCA2, CCNF, CDK1, CDK2, CDK5RAP2, CDKN1A, CENPJ, CEP135, CEP152, CEP192, CEP295, CEP68, CHEK1, CHMP1B, CLASP1, FANCD2, FOLH1, FOLH1B, GADD45A, GCC2, GEN1, HAUS1, HAUS2, HAUS4, HAUS6, HAUS7, KANK2, KIF11, MAGI2, MBD1, MDM1, NCAPD2, NEK2, NUP62, PCLAF, PLK4, RANBP1, RBM14, RGPD2, RGPD4, SASS6, SDCCAG8, SGO1, SSX2IP, STIL, TET2, TMEM67, TP53INP1, TP63, TRIM37, TUBE1, UVRAG]
GO:0070507	regulation of microtubule cytoskeleton organization	GO_BiologicalProcess-EBI-UniProt-GOA_28.08.2018_00h00	2.08746e-07	2.92548e-06	1.57291e-11	7.53091e-11	[4, 5, 6, 7]	Group145	26.4706	63	[AURKA, BCL2L11, BLMH, BORA, BRCA1, CABYR, CCNF, CDK5RAP2, CENPJ, CEP295, CEP70, CEP97, CHEK1, CHMP1B, CKAP2, CLASP1, CLIP1, EFNA5, FGF13, GEN1, GNAI1, GPSM2, GSK3B, HNRNPU, KANK2, KIF11, KIF18A, MAGI2, MAP2, MAPT, MDM1, MID1, NCAPD2, NEK2, NUP62, PAK1, PARP2, PLK4, PRKAB1, RANBP1, RBM14, RGPD2, RGPD4, RNASE1, SKA1, SKA2, SKA3, SMC1A, SMC3, SNURF, SPAG5, STAG1, STAG2, STIL, STMN1, TACC3, TET2, TM…
GO:0007098	centrosome cycle	GO_BiologicalProcess-EBI-UniProt-GOA_28.08.2018_00h00	3.21798e-07	4.34127e-06	1.57291e-11	7.53091e-11	[3, 4, 5, 7]	Group145	28.3333	51	[AURKA, BRCA1, BRCA2, CCNF, CDK1, CDK2, CDK5RAP2, CDKN1A, CENPJ, CEP135, CEP152, CEP192, CEP295, CEP68, CHEK1, CHMP1B, FANCD2, FOLH1, FOLH1B, GADD45A, GEN1, HAUS1, HAUS2, HAUS4, HAUS6, HAUS7, KANK2, KIF11, MAGI2, MBD1, MDM1, NCAPD2, NEK2, NUP62, PCLAF, PLK4, RANBP1, RBM14, RGPD2, RGPD4, SASS6, SDCCAG8, SGO1, SSX2IP, STIL, TMEM67, TP53INP1, TP63, TRIM37, TUBE1, UVRAG]
CUSTOM:GO_REGULATION_OF_CENTROSOME_CYCLE	GO_REGULATION_OF_CENTROSOME_CYCLE	CUSTOM_c5.bp.v6.2.symbols BP.gmt_20.08.2018	2.72458e-05	0.000232031	1.57291e-11	7.53091e-11	[-1]	Group145	41.0256	16	[AURKA, BRCA1, CCNF, CDK5RAP2, CENPJ, CHEK1, CHMP1B, GEN1, KIF11, MDM1, NEK2, PLK4, RANBP1, RBM14, TMEM67, TRIM37]
GO:0097711	ciliary basal body-plasma membrane docking	GO_BiologicalProcess-EBI-UniProt-GOA_28.08.2018_00h00	2.74947e-05	0.000232777	1.57291e-11	7.53091e-11	[4, 5, 6, 7]	Group145	27.907	36	[CDK1, CDK5RAP2, CDKN1A, CENPJ, CEP135, CEP152, CEP164, CEP192, CEP57, CEP70, CEP83, CEP97, CLASP1, HAUS1, HAUS2, HAUS4, HAUS6, HAUS7, HSP90AA1, IQCB1, MBD1, NCAPD2, NEK2, PCNT, PLK4, PRKAR2B, PTPRH, RAB3IP, SCLT1, SDCCAG8, TET2, TMEM67, TUBA1A, TUBA4A, TUBB, TUBB2A]
CUSTOM:GO_CENTROSOME_CYCLE	GO_CENTROSOME_CYCLE	CUSTOM_c5.bp.v6.2.symbols BP.gmt_20.08.2018	5.44794e-05	0.000417194	1.57291e-11	7.53091e-11	[-1]	Group145	37.7778	17	[AURKA, BRCA1, BRCA2, CDK1, CDK2, CDK5RAP2, CENPJ, CEP135, CEP152, CEP192, GADD45A, KIF11, NEK2, PLK4, SASS6, STIL, TUBE1]
GO:0046606	negative regulation of centrosome cycle	GO_BiologicalProcess-EBI-UniProt-GOA_28.08.2018_00h00	9.38251e-05	0.000660666	1.57291e-11	7.53091e-11	[4, 5, 6, 7, 8, 9]	Group145	47.8261	11	[BRCA1, CCNF, CDK5RAP2, KANK2, MDM1, NEK2, RBM14, TMEM67, TP53INP1, TP63, TRIM37]
GO:0046605	regulation of centrosome cycle	GO_BiologicalProcess-EBI-UniProt-GOA_28.08.2018_00h00	0.000199702	0.00124523	1.57291e-11	7.53091e-11	[4, 5, 6, 7, 8]	Group145	28.5714	26	[AURKA, BRCA1, CCNF, CDK5RAP2, CENPJ, CEP295, CHEK1, CHMP1B, GEN1, KANK2, KIF11, MAGI2, MDM1, NCAPD2, NEK2, NUP62, PLK4, RANBP1, RBM14, RGPD2, RGPD4, STIL, TMEM67, TP53INP1, TP63, TRIM37]
GO:0007099	centriole replication	GO_BiologicalProcess-EBI-UniProt-GOA_28.08.2018_00h00	0.00061946	0.00319925	1.57291e-11	7.53091e-11	[3, 4, 5, 6, 7, 8, 9]	Group145	32.6531	16	[BRCA1, CDK2, CDK5RAP2, CENPJ, CEP135, CEP152, CEP295, KANK2, MDM1, NUP62, PLK4, RBM14, SASS6, STIL, TP53INP1, TRIM37]
CUSTOM:GO_REGULATION_OF_CENTRIOLE_REPLICATION	GO_REGULATION_OF_CENTRIOLE_REPLICATION	CUSTOM_c5.bp.v6.2.symbols BP.gmt_20.08.2018	0.000765211	0.00386218	1.57291e-11	7.53091e-11	[-1]	Group145	53.8462	7	[BRCA1, CDK5RAP2, CENPJ, MDM1, PLK4, RBM14, TRIM37]
GO:0046600	negative regulation of centriole replication	GO_BiologicalProcess-EBI-UniProt-GOA_28.08.2018_00h00	0.000765211	0.00386218	1.57291e-11	7.53091e-11	[4, 5, 6, 7, 8, 9, 10, 11]	Group145	53.8462	7	[BRCA1, CDK5RAP2, KANK2, MDM1, RBM14, TP53INP1, TRIM37]
GO:0051298	centrosome duplication	GO_BiologicalProcess-EBI-UniProt-GOA_28.08.2018_00h00	0.00100515	0.00477282	1.57291e-11	7.53091e-11	[3, 4, 5, 6, 8]	Group145	25.7143	27	[BRCA1, BRCA2, CCNF, CDK2, CDK5RAP2, CENPJ, CEP135, CEP152, CEP192, CEP295, CHMP1B, FANCD2, FOLH1, FOLH1B, GEN1, KANK2, MAGI2, MDM1, NUP62, PLK4, RBM14, SASS6, STIL, TMEM67, TP53INP1, TP63, TRIM37]
GO:0046599	regulation of centriole replication	GO_BiologicalProcess-EBI-UniProt-GOA_28.08.2018_00h00	0.00100471	0.00477856	1.57291e-11	7.53091e-11	[4, 5, 6, 7, 8, 9, 10]	Group145	36.3636	12	[BRCA1, CDK5RAP2, CENPJ, CEP295, KANK2, MDM1, NUP62, PLK4, RBM14, STIL, TP53INP1, TRIM37]
CUSTOM:GO_CELL_CYCLE_PROCESS	GO_CELL_CYCLE_PROCESS	CUSTOM_c5.bp.v6.2.symbols BP.gmt_20.08.2018	2.35984e-58	6.81285e-55	9.71835e-52	5.11833e-50	[-1]	Group146	32.2849	349	[AK1, AKAP8L, ANAPC10, ANK3, ANLN, APBB2, ARL3, ASPM, ATF2, ATM, ATR, AURKA, AURKB, BABAM2, BARD1, BAX, BCL2L11, BECN1, BIRC5, BIRC6, BLM, BORA, BRCA1, BRCA2, BRIP1, BTG2, BTRC, BUB1, BUB1B, BUB3, C11orf80, CAMK2D, CCNA2, CCNB1, CCNB1IP1, CCNB2, CCNE2, CCNF, CCNY, CDC14A, CDC20, CDC25A, CDC25C, CDC27, CDC45, CDC6, CDC7, CDCA2, CDCA3, CDCA5, CDCA8, CDK1, CDK2, CDK3, CDK4, CDK5RAP2, CDKN1A, CDKN1C,…
CUSTOM:GO_MITOTIC_CELL_CYCLE	GO_MITOTIC_CELL_CYCLE	CUSTOM_c5.bp.v6.2.symbols BP.gmt_20.08.2018	2.79479e-54	2.68952e-51	9.71835e-52	5.11833e-50	[-1]	Group146	35.5091	272	[AKAP8L, ANAPC10, ANK3, ANLN, ASPM, ATF2, ATM, AURKA, AURKB, BABAM2, BAX, BECN1, BIRC5, BIRC6, BLM, BORA, BTG2, BTRC, BUB1, BUB1B, BUB3, CAMK2D, CCNA2, CCNB1, CCNB2, CCNE2, CCNF, CCNY, CDC14A, CDC20, CDC25A, CDC25C, CDC27, CDC45, CDC6, CDC7, CDCA2, CDCA3, CDCA5, CDCA8, CDK1, CDK2, CDK3, CDK4, CDK5RAP2, CDKN1A, CDKN2C, CDKN2D, CDKN3, CDT1, CENPA, CENPE, CENPF, CENPJ, CENPN, CENPS, CENPT, CENPW, CE…
CUSTOM:GO_CELL_CYCLE_PHASE_TRANSITION	GO_CELL_CYCLE_PHASE_TRANSITION	CUSTOM_c5.bp.v6.2.symbols BP.gmt_20.08.2018	2.36242e-25	4.01194e-23	9.71835e-52	5.11833e-50	[-1]	Group146	40	102	[AKAP8L, AURKA, BIRC5, BORA, BTRC, BUB1B, CAMK2D, CCNB1, CCNB2, CCNE2, CCNY, CDC25A, CDC25C, CDC27, CDC45, CDC6, CDC7, CDCA5, CDK1, CDK2, CDK3, CDK4, CDK5RAP2, CDKN1A, CDKN2C, CDKN2D, CDKN3, CDT1, CENPJ, CEP135, CEP152, CEP164, CEP192, CEP57, CEP70, CHEK1, CHEK2, CLASP1, DBF4, DHFR, EIF4EBP1, FBXO5, FOXM1, GADD45A, HAUS1, HAUS2, HAUS4, HAUS6, HAUS7, HMMR, HSP90AA1, ID2, ID4, KHDRBS1, LATS2, MASTL…
CUSTOM:GO_MICROTUBULE_CYTOSKELETON_ORGANIZATION	GO_MICROTUBULE_CYTOSKELETON_ORGANIZATION	CUSTOM_c5.bp.v6.2.symbols BP.gmt_20.08.2018	6.02256e-16	4.34678e-14	9.71835e-52	5.11833e-50	[-1]	Group146	30.4598	106	[ASPM, AURKA, AURKB, BCAS3, BIRC5, BRCA1, BRCA2, CAV1, CCNB1, CDC14A, CDK1, CDK2, CDK5RAP2, CENPA, CENPJ, CEP135, CEP152, CEP192, CEP57, CEP57L1, CEP68, CHEK2, CLASP1, CLIP1, DLG1, DNAAF4, DOCK7, DST, EML1, ESPL1, FBXO5, FER, FGF13, FIGN, FIGNL1, FOPNL, GADD45A, GAS2L1, GAS2L3, GCC2, GPSM2, HAUS1, HAUS2, HAUS4, HAUS6, HAUS7, KIF11, KIF14, KIF18A, KIF20A, KIF23, KIF2C, KIF4A, KIF4B, KIFC1, KIZ, KN…
CUSTOM:GO_CELL_CYCLE_G1_S_PHASE_TRANSITION	GO_CELL_CYCLE_G1_S_PHASE_TRANSITION	CUSTOM_c5.bp.v6.2.symbols BP.gmt_20.08.2018	6.88841e-15	4.14309e-13	9.71835e-52	5.11833e-50	[-1]	Group146	44.1441	49	[CAMK2D, CCNE2, CDC25A, CDC45, CDC6, CDC7, CDCA5, CDK1, CDK2, CDK3, CDK4, CDKN1A, CDKN2C, CDKN2D, CDKN3, CDT1, DBF4, DHFR, EIF4EBP1, FBXO5, ID2, ID4, LATS2, MCM10, MCM2, MCM3, MCM6, MCM7, MCM8, MNAT1, NPAT, ORC1, ORC3, ORC5, ORC6, PLK3, POLA1, POLA2, POLE2, PPP3CA, PRIM1, PRIM2, RANBP1, RB1, RBBP8, RPA2, RPA3, RRM2, USP37]
GO:0000086	G2/M transition of mitotic cell cycle	GO_BiologicalProcess-EBI-UniProt-GOA_28.08.2018_00h00	1.12821e-14	6.26374e-13	9.71835e-52	5.11833e-50	[5, 6]	Group146	31.9853	87	[ATM, AURKA, AURKB, BLM, BORA, BRCA1, BRIP1, BTRC, CAMK2D, CCNA2, CCNB1, CCNB2, CCNY, CDC25A, CDC25C, CDC7, CDK1, CDK2, CDK3, CDK4, CDK5RAP2, CDKN1A, CDKN3, CENPF, CENPJ, CEP135, CEP152, CEP164, CEP192, CEP57, CEP70, CHEK1, CHEK2, CIT, CLASP1, CLSPN, CRYBG1, DTL, FANCI, FOXM1, FOXN3, HAUS1, HAUS2, HAUS4, HAUS6, HAUS7, HMMR, HSP90AA1, KHDRBS1, KIF14, MASTL, MBD1, MELK, MRE11, MRNIP, NBN, NCAPD2, N…
CUSTOM:GO_CELL_CYCLE_G2_M_PHASE_TRANSITION	GO_CELL_CYCLE_G2_M_PHASE_TRANSITION	CUSTOM_c5.bp.v6.2.symbols BP.gmt_20.08.2018	5.45631e-13	2.25034e-11	9.71835e-52	5.11833e-50	[-1]	Group146	38.4058	53	[AKAP8L, AURKA, BIRC5, BORA, BTRC, CCNB1, CCNB2, CCNY, CDC25A, CDC25C, CDK1, CDK2, CDK5RAP2, CDKN1A, CENPJ, CEP135, CEP152, CEP164, CEP192, CEP57, CEP70, CHEK1, CHEK2, CLASP1, FOXM1, GADD45A, HAUS1, HAUS2, HAUS4, HAUS6, HAUS7, HMMR, HSP90AA1, KHDRBS1, MASTL, MELK, MNAT1, NEK2, OPTN, PCNT, PHLDA1, PLCB1, PLK3, PLK4, PPM1D, PRKAR2B, SDCCAG8, TPD52L1, TPX2, TUBA1A, TUBA4A, TUBB, WEE1]
GO:1902749	regulation of cell cycle G2/M phase transition	GO_BiologicalProcess-EBI-UniProt-GOA_28.08.2018_00h00	8.2377e-12	2.90027e-10	9.71835e-52	5.11833e-50	[5, 6, 7]	Group146	31.1688	72	[ATAD5, ATM, AURKA, AURKB, BABAM2, BLM, BRCA1, CAMK2D, CCNB1, CDC25A, CDC25C, CDC7, CDK1, CDK2, CDK3, CDK4, CDK5RAP2, CDKN1A, CDKN3, CENPF, CENPJ, CEP135, CEP152, CEP164, CEP192, CEP57, CEP70, CHEK1, CLASP1, CLSPN, CRYBG1, DEPDC1B, DTL, FANCI, FOXN3, GTSE1, HAUS1, HAUS2, HAUS4, HAUS6, HAUS7, HMMR, HSP90AA1, KIF14, MBD1, MRE11, MRNIP, NBN, NCAPD2, NEK2, ORAOV1, PBX1, PCNT, PLK4, PRKAR2B, RAD51B, R…
GO:0010389	regulation of G2/M transition of mitotic cell cycle	GO_BiologicalProcess-EBI-UniProt-GOA_28.08.2018_00h00	1.798e-10	4.99118e-09	9.71835e-52	5.11833e-50	[6, 7, 8]	Group146	30.9179	64	[ATM, AURKA, AURKB, BLM, BRCA1, CAMK2D, CCNB1, CDC7, CDK1, CDK2, CDK3, CDK4, CDK5RAP2, CDKN1A, CDKN3, CENPF, CENPJ, CEP135, CEP152, CEP164, CEP192, CEP57, CEP70, CLASP1, CLSPN, CRYBG1, DTL, FANCI, FOXN3, HAUS1, HAUS2, HAUS4, HAUS6, HAUS7, HMMR, HSP90AA1, KIF14, MBD1, MRE11, MRNIP, NBN, NCAPD2, NEK2, ORAOV1, PBX1, PCNT, PLK4, PRKAR2B, RAD51B, RIT1, RNASEH2B, SDCCAG8, SGCG, SIN3A, TET2, TICRR, TOPB…
CUSTOM:GO_MICROTUBULE_ORGANIZING_CENTER_ORGANIZATION	GO_MICROTUBULE_ORGANIZING_CENTER_ORGANIZATION	CUSTOM_c5.bp.v6.2.symbols BP.gmt_20.08.2018	6.50712e-09	1.22785e-07	9.71835e-52	5.11833e-50	[-1]	Group146	39.2857	33	[AURKA, BCAS3, BRCA1, BRCA2, CDK1, CDK2, CDK5RAP2, CENPJ, CEP135, CEP152, CEP192, CEP68, CLASP1, GADD45A, GCC2, HAUS1, HAUS2, HAUS4, HAUS6, HAUS7, KIF11, NDC1, NEK2, PCLAF, PLK4, SASS6, SDCCAG8, SGO1, SSX2IP, STIL, TUBE1, UVRAG, WDR81]
GO:0031023	microtubule organizing center organization	GO_BiologicalProcess-EBI-UniProt-GOA_28.08.2018_00h00	9.65617e-08	1.45955e-06	9.71835e-52	5.11833e-50	[3, 4, 6]	Group146	28.3505	55	[AURKA, BCAS3, BRCA1, BRCA2, CCNF, CDK1, CDK2, CDK5RAP2, CDKN1A, CENPJ, CEP135, CEP152, CEP192, CEP295, CEP68, CHEK1, CHMP1B, CLASP1, FANCD2, FOLH1, FOLH1B, GADD45A, GCC2, GEN1, HAUS1, HAUS2, HAUS4, HAUS6, HAUS7, KANK2, KIF11, MAGI2, MBD1, MDM1, NCAPD2, NEK2, NUP62, PCLAF, PLK4, RANBP1, RBM14, RGPD2, RGPD4, SASS6, SDCCAG8, SGO1, SSX2IP, STIL, TET2, TMEM67, TP53INP1, TP63, TRIM37, TUBE1, UVRAG]
GO:0007098	centrosome cycle	GO_BiologicalProcess-EBI-UniProt-GOA_28.08.2018_00h00	3.21798e-07	4.34127e-06	9.71835e-52	5.11833e-50	[3, 4, 5, 7]	Group146	28.3333	51	[AURKA, BRCA1, BRCA2, CCNF, CDK1, CDK2, CDK5RAP2, CDKN1A, CENPJ, CEP135, CEP152, CEP192, CEP295, CEP68, CHEK1, CHMP1B, FANCD2, FOLH1, FOLH1B, GADD45A, GEN1, HAUS1, HAUS2, HAUS4, HAUS6, HAUS7, KANK2, KIF11, MAGI2, MBD1, MDM1, NCAPD2, NEK2, NUP62, PCLAF, PLK4, RANBP1, RBM14, RGPD2, RGPD4, SASS6, SDCCAG8, SGO1, SSX2IP, STIL, TMEM67, TP53INP1, TP63, TRIM37, TUBE1, UVRAG]
GO:0097711	ciliary basal body-plasma membrane docking	GO_BiologicalProcess-EBI-UniProt-GOA_28.08.2018_00h00	2.74947e-05	0.000232777	9.71835e-52	5.11833e-50	[4, 5, 6, 7]	Group146	27.907	36	[CDK1, CDK5RAP2, CDKN1A, CENPJ, CEP135, CEP152, CEP164, CEP192, CEP57, CEP70, CEP83, CEP97, CLASP1, HAUS1, HAUS2, HAUS4, HAUS6, HAUS7, HSP90AA1, IQCB1, MBD1, NCAPD2, NEK2, PCNT, PLK4, PRKAR2B, PTPRH, RAB3IP, SCLT1, SDCCAG8, TET2, TMEM67, TUBA1A, TUBA4A, TUBB, TUBB2A]
CUSTOM:GO_CENTROSOME_CYCLE	GO_CENTROSOME_CYCLE	CUSTOM_c5.bp.v6.2.symbols BP.gmt_20.08.2018	5.44794e-05	0.000417194	9.71835e-52	5.11833e-50	[-1]	Group146	37.7778	17	[AURKA, BRCA1, BRCA2, CDK1, CDK2, CDK5RAP2, CENPJ, CEP135, CEP152, CEP192, GADD45A, KIF11, NEK2, PLK4, SASS6, STIL, TUBE1]
GO:0060271	cilium assembly	GO_BiologicalProcess-EBI-UniProt-GOA_28.08.2018_00h00	0.000206391	0.00127319	9.71835e-52	5.11833e-50	[5, 6]	Group146	20.1357	89	[ABLIM1, ABLIM3, APOBEC3A, ARL13B, ARL3, ASAP1, ASPM, ATMIN, BBS1, BBS7, BBS9, CDC14A, CDK1, CDK5RAP2, CDKN1A, CENPJ, CEP135, CEP152, CEP164, CEP192, CEP57, CEP70, CEP83, CEP97, CFAP206, CLASP1, DNAAF4, DYNC2H1, DYNC2LI1, DYNLRB2, EHD1, EHD3, FAM161A, FN1, FOPNL, HAP1, HAUS1, HAUS2, HAUS4, HAUS6, HAUS7, HSP90AA1, IFT20, IFT80, IQCB1, KIAA0586, KIF3C, LRRC6, MAP4, MAPKAP1, MBD1, MNS1, NCAPD2, NEK1…
GO:0000082	G1/S transition of mitotic cell cycle	GO_BiologicalProcess-EBI-UniProt-GOA_28.08.2018_00h00	1.71906e-19	1.60095e-17	9.71835e-52	5.11833e-50	[5, 6]	Group146	33.6508	106	[ANXA1, ATM, AURKA, BAX, BCL2, BRIP1, BTG2, CCNB1, CCNE2, CCNL1, CDC25A, CDC25C, CDC45, CDC6, CDC7, CDK1, CDK2, CDK3, CDK4, CDKN1A, CDKN2C, CDKN2D, CDKN3, CDT1, CHAF1A, CHEK2, CNOT1, CRADD, CTDSPL, CYP1A1, DBF4, DHFR, E2F8, EIF4A2, EIF4EBP1, EZH2, FBXO5, GADD45A, GMNN, GPNMB, GTSE1, HAP1, ID2, ID4, JADE1, KANK2, KIF14, KRT6A, LATS2, MCM10, MCM2, MCM3, MCM6, MCM7, MCM8, MDM2, MNAT1, MTBP, MUC1, NA…
CUSTOM:GO_HEAD_DEVELOPMENT	GO_HEAD_DEVELOPMENT	CUSTOM_c5.bp.v6.2.symbols BP.gmt_20.08.2018	1.23588e-10	3.56799e-09	1.48838e-08	4.61105e-08	[-1]	Group147	22.567	160	[AARS, ABAT, ABCB6, ACSL3, AGTPBP1, AKAP5, ALDH1A3, ANKRD11, ANP32B, APOD, ARHGAP11B, ARL13B, ARNT2, ARX, ASCL1, ASPH, ASPM, ATIC, ATM, ATP2B1, ATP6AP2, ATP7A, ATRX, B3GNT5, BASP1, BAX, BBS7, BCL11B, BCL2, BCL2L11, BMP2, BMPR1A, BMPR2, BRCA1, BRCA2, BTG2, CCDC14, CCDC85C, CDK5RAP2, CENPF, CKB, CLN5, CRISPLD2, CSRNP1, CXCR4, DCLK1, DDIT4, DLX2, DNMT1, DOCK7, DPYSL2, DRD1, DYNC2H1, EFHC1, EML1, EMX…
GO:0007417	central nervous system development	GO_BiologicalProcess-EBI-UniProt-GOA_28.08.2018_00h00	2.62721e-10	6.83311e-09	1.48838e-08	4.61105e-08	[4, 5, 6]	Group147	20.251	242	[AARS, ABAT, ABCB6, ACKR3, ACSL3, ADCY1, AGTPBP1, ALDH1A3, ALDH3A2, ANP32B, APOD, ARHGAP11B, ARL13B, ARNT2, ARX, ASCL1, ASH1L, ASPM, ATIC, ATP2B1, ATP5G2, ATP7A, ATR, ATRX, ATXN1, B3GNT5, BASP1, BAX, BBS7, BCL11B, BCL2, BCL2L11, BLM, BMP2, BMPR1A, BMPR2, BRCA2, BTG2, CCDC14, CCDC85C, CDK5RAP2, CDKN2C, CENPF, CEP68, CHD6, CHN1, CITED2, CKB, CLN5, CLU, COL2A1, COLEC12, CST3, CXCR4, DCLK1, DDIT4, DL…
GO:0007420	brain development	GO_BiologicalProcess-EBI-UniProt-GOA_28.08.2018_00h00	4.66963e-10	1.15224e-08	1.48838e-08	4.61105e-08	[4, 5, 6, 7]	Group147	21.179	194	[AARS, ABAT, ABCB6, ACKR3, ACSL3, ADCY1, AGTPBP1, ALDH1A3, ANP32B, APOD, ARHGAP11B, ARL13B, ARNT2, ARX, ASCL1, ASH1L, ASPM, ATIC, ATP2B1, ATP5G2, ATP7A, ATR, ATRX, ATXN1, B3GNT5, BASP1, BAX, BBS7, BCL11B, BCL2, BCL2L11, BLM, BMP2, BMPR1A, BMPR2, BRCA2, BTG2, CCDC14, CCDC85C, CDK5RAP2, CENPF, CEP68, CHD6, CHN1, CKB, CLN5, COLEC12, CST3, DCLK1, DDIT4, DLX2, DOCK7, DPYSL2, DRD1, EFHC1, ELP4, EML1, E…
CUSTOM:GO_CENTRAL_NERVOUS_SYSTEM_DEVELOPMENT	GO_CENTRAL_NERVOUS_SYSTEM_DEVELOPMENT	CUSTOM_c5.bp.v6.2.symbols BP.gmt_20.08.2018	6.57213e-10	1.54258e-08	1.48838e-08	4.61105e-08	[-1]	Group147	21.3303	186	[AARS, ABAT, ABCB6, ACSL3, AGTPBP1, AKAP5, ALDH1A3, ALDH3A2, ANP32B, APOD, ARHGAP11B, ARL13B, ARNT2, ARX, ASCL1, ASPM, ATIC, ATM, ATP2B1, ATP7A, ATRX, B3GNT5, BASP1, BAX, BBS7, BCL11B, BCL2, BCL2L11, BMP2, BMPR1A, BMPR2, BRCA1, BRCA2, BTG2, CCDC14, CCDC85C, CDK5RAP2, CDKN2C, CENPF, CKB, CLN5, CLU, COL2A1, CXCR4, DCLK1, DDIT4, DLL4, DLX2, DNMT1, DOCK7, DPYSL2, DRD1, DYNC2H1, EFHC1, EIF2B2, EML1, E…
GO:0021537	telencephalon development	GO_BiologicalProcess-EBI-UniProt-GOA_28.08.2018_00h00	1.83352e-05	0.000163376	1.48838e-08	4.61105e-08	[3, 4, 6, 7, 8, 9]	Group147	22.5705	72	[AGTPBP1, ALDH1A3, ARHGAP11B, ARL13B, ARX, ASCL1, ASH1L, ASPM, ATIC, BAX, BCL11B, BMP2, BTG2, CCDC85C, CEP68, CHN1, DLX2, DPYSL2, DRD1, EFHC1, ELP4, EMX1, EOMES, ERBB4, EZH2, FAT4, FGF13, FOXP1, GART, GEMIN2, GLI3, GNG12, GSK3B, HES1, HPRT1, ID2, ID4, KIF14, KRT6A, LAMB1, LIPC, MAGI2, MBOAT7, MDK, NELL2, NF1, NFIB, NOTCH2NL, NR4A3, OPTN, OXTR, PHGDH, PLCB1, PLOD2, PLXNA3, PMAIP1, PTPRS, RIT1, SEC…
GO:0030900	forebrain development	GO_BiologicalProcess-EBI-UniProt-GOA_28.08.2018_00h00	2.47773e-05	0.000214811	1.48838e-08	4.61105e-08	[3, 5, 6, 7, 8]	Group147	20.7392	101	[ACKR3, AGTPBP1, ALDH1A3, ARHGAP11B, ARL13B, ARX, ASCL1, ASH1L, ASPM, ATIC, ATP7A, ATRX, BAX, BCL11B, BMP2, BMPR1A, BTG2, CCDC85C, CEP68, CHD6, CHN1, DCLK1, DLX2, DOCK7, DPYSL2, DRD1, EFHC1, ELP4, EMX1, EOMES, ERBB4, EZH2, FAT4, FGF13, FOXP1, GART, GATA2, GBX2, GDPD5, GEMIN2, GLI3, GNAQ, GNG12, GSK3B, HAP1, HES1, HPRT1, HTRA2, ID2, ID4, KIF14, KRT6A, LAMB1, LIPC, MAGI2, MBD1, MBOAT7, MDK, MSX1, N…
CUSTOM:GO_FOREBRAIN_DEVELOPMENT	GO_FOREBRAIN_DEVELOPMENT	CUSTOM_c5.bp.v6.2.symbols BP.gmt_20.08.2018	3.52998e-05	0.000289519	1.48838e-08	4.61105e-08	[-1]	Group147	21.8487	78	[AGTPBP1, AKAP5, ALDH1A3, ARHGAP11B, ARL13B, ARX, ASCL1, ASPM, ATIC, ATP7A, ATRX, BAX, BCL11B, BMP2, BMPR1A, BTG2, CCDC85C, CXCR4, DCLK1, DLX2, DOCK7, DPYSL2, DRD1, DYNC2H1, EFHC1, EMX1, EOMES, ERBB4, EZH2, FAS, FAT4, FGF13, GART, GATA2, GBX2, GDPD5, GLI3, GNAQ, GNG12, GSK3B, HAP1, HES1, HPRT1, HTRA2, ID2, ID4, KIF14, LAMB1, MBOAT7, MDK, MSX1, NF1, NFIB, NR2F2, NR4A2, NR4A3, OXTR, PHLDA1, PLCB1, …
GO:0021987	cerebral cortex development	GO_BiologicalProcess-EBI-UniProt-GOA_28.08.2018_00h00	8.75183e-05	0.000626961	1.48838e-08	4.61105e-08	[3, 4, 5, 6, 8, 9, 10, 11]	Group147	25.8065	40	[ARHGAP11B, ARX, ASCL1, ASH1L, ASPM, ATIC, BAX, CCDC85C, EFHC1, ELP4, EMX1, EOMES, FAT4, FGF13, GART, GLI3, GNG12, GSK3B, KIF14, LAMB1, MAGI2, MBOAT7, MDK, NELL2, NF1, NOTCH2NL, OPTN, PLCB1, PLOD2, PMAIP1, PTPRS, SLC25A4, SMOX, SRGAP2, SYNE2, TACC3, TBC1D8, TET2, TMEM14B, TRA2B]
CUSTOM:GO_TELENCEPHALON_DEVELOPMENT	GO_TELENCEPHALON_DEVELOPMENT	CUSTOM_c5.bp.v6.2.symbols BP.gmt_20.08.2018	0.000101335	0.000703257	1.48838e-08	4.61105e-08	[-1]	Group147	23.2456	53	[AGTPBP1, AKAP5, ALDH1A3, ARHGAP11B, ARL13B, ARX, ASCL1, ASPM, ATIC, BAX, BCL11B, BMP2, BTG2, CCDC85C, CXCR4, DLX2, DPYSL2, DRD1, EFHC1, EMX1, EOMES, ERBB4, EZH2, FAS, FAT4, FGF13, GART, GLI3, GNG12, GSK3B, HES1, HPRT1, ID2, ID4, KIF14, LAMB1, MBOAT7, MDK, NF1, NFIB, NR4A3, OXTR, PLCB1, PLXNA3, PTPRS, SECISBP2, SLC1A2, SLC8A3, SRGAP2, TACC3, TRA2B, UCHL5, UQCRQ]
CUSTOM:GO_NEUROGENESIS	GO_NEUROGENESIS	CUSTOM_c5.bp.v6.2.symbols BP.gmt_20.08.2018	0.000149553	0.000990272	1.48838e-08	4.61105e-08	[-1]	Group147	17.2734	242	[ADCY1, ADM, AGTPBP1, AKAP5, ALCAM, ANK3, ANXA1, APBB2, APCDD1, APOD, AREG, ARL3, ARX, ASAP1, ASCL1, ASPM, ATP7A, ATP8A2, ATP8B1, AURKA, B2M, BAX, BCL11B, BCL2, BECN1, BLOC1S5, BMP2, BMPR1A, BMPR1B, BMPR2, BTG2, CAMK1D, CAPRIN2, CAV1, CDC20, CDK1, CDK5RAP2, CDKN1C, CDKN2C, CELSR2, CHN1, CIT, CLN5, CLU, CRABP2, CTNND2, CUX1, CXCR4, DCLK1, DDIT4, DDX6, DHFR, DLL4, DLX2, DNAAF4, DNM3, DNMT1, DOCK7, …
GO:0021543	pallium development	GO_BiologicalProcess-EBI-UniProt-GOA_28.08.2018_00h00	0.000216122	0.00131912	1.48838e-08	4.61105e-08	[3, 4, 5, 7, 8, 9, 10]	Group147	22.807	52	[ARHGAP11B, ARX, ASCL1, ASH1L, ASPM, ATIC, BAX, BTG2, CCDC85C, CHN1, DLX2, DRD1, EFHC1, ELP4, EMX1, EOMES, EZH2, FAT4, FGF13, GART, GEMIN2, GLI3, GNG12, GSK3B, ID4, KIF14, KRT6A, LAMB1, MAGI2, MBOAT7, MDK, NELL2, NF1, NOTCH2NL, NR4A3, OPTN, PHGDH, PLCB1, PLOD2, PLXNA3, PMAIP1, PTPRS, SLC25A4, SMOX, SRGAP2, SYNE2, TACC3, TBC1D8, TET2, TMEM14B, TRA2B, UQCRQ]
GO:0022008	neurogenesis	GO_BiologicalProcess-EBI-UniProt-GOA_28.08.2018_00h00	0.000340404	0.00195766	1.48838e-08	4.61105e-08	[4, 5, 6]	Group147	16.5792	316	[ABI1, ACKR3, ADCY1, ADM, AGTPBP1, ALCAM, ANK3, ANKHD1, ANXA1, APBB2, APCDD1, APOD, AREG, ARID1B, ARL3, ARX, ASAP1, ASCL1, ASH1L, ASPM, ATF2, ATF7IP, ATM, ATP7A, ATP8A2, ATP8B1, ATR, AURKA, B2M, BAX, BCL11B, BCL2, BECN1, BLOC1S5, BMP2, BMPR1A, BMPR1B, BMPR2, BTG2, CA8, CABYR, CAMK1D, CAPRIN2, CDC20, CDC25C, CDK1, CDK5RAP2, CDKN1A, CDKN2C, CDNF, CELSR2, CEP68, CHD6, CHN1, CIT, CLN5, CLU, CRABP2, C…
GO:0048699	generation of neurons	GO_BiologicalProcess-EBI-UniProt-GOA_28.08.2018_00h00	0.000596525	0.003103	1.48838e-08	4.61105e-08	[5, 6, 7]	Group147	16.5641	296	[ABI1, ACKR3, ADCY1, ADM, AGTPBP1, ALCAM, ANK3, ANKHD1, APBB2, APOD, AREG, ARID1B, ARL3, ARX, ASAP1, ASCL1, ASH1L, ASPM, ATF2, ATF7IP, ATP7A, ATP8A2, ATP8B1, ATR, AURKA, B2M, BAX, BCL11B, BCL2, BECN1, BLOC1S5, BMP2, BMPR1A, BMPR1B, BMPR2, BTG2, CA8, CABYR, CAMK1D, CAPRIN2, CDC20, CDC25C, CDK1, CDK5RAP2, CDKN1A, CDNF, CELSR2, CEP68, CHD6, CHN1, CIT, CLN5, CRABP2, CTNND2, CTSZ, CUX1, CXCR4, CYFIP2,…
GO:0021953	central nervous system neuron differentiation	GO_BiologicalProcess-EBI-UniProt-GOA_28.08.2018_00h00	0.000830856	0.00410733	1.48838e-08	4.61105e-08	[5, 6, 7, 8, 9]	Group147	21.7021	51	[ACKR3, AGTPBP1, ARX, ASCL1, ASH1L, ATP7A, ATR, BCL11B, BTG2, CHD6, DCLK1, DLL4, DLX2, DRD1, ELK3, ELP4, EMX1, EOMES, ERBB4, GATA2, GBX2, GDPD5, GEMIN2, GLI3, GNAQ, HES1, HPRT1, HSP90AA1, ID4, INTS4, KRT6A, LDB1, LIPC, MAP2, MAPT, NANOS1, NELL2, NFIB, NR4A2, OPTN, PAM, PLXNA3, PTK2, RIT1, RORA, SLC4A10, SMOX, TBC1D8, TET2, UQCRQ, WRB]
GO:0030182	neuron differentiation	GO_BiologicalProcess-EBI-UniProt-GOA_28.08.2018_00h00	0.00089969	0.00439493	1.48838e-08	4.61105e-08	[4, 6, 7, 8]	Group147	16.5947	269	[ABI1, ACKR3, ADCY1, ADM, AGTPBP1, ALCAM, ANK3, ANKHD1, APBB2, APOD, AREG, ARID1B, ARL3, ARX, ASAP1, ASCL1, ASH1L, ASPM, ATF2, ATF7IP, ATP7A, ATP8A2, ATP8B1, ATR, AURKA, B2M, BCL11B, BCL2, BECN1, BLOC1S5, BMP2, BMPR1B, BMPR2, BTG2, CA8, CABYR, CAMK1D, CAPRIN2, CDC20, CDC25C, CDK5RAP2, CDNF, CELSR2, CEP68, CHD6, CHN1, CLN5, CRABP2, CTNND2, CTSZ, CUX1, CXCR4, CYFIP2, DBNDD2, DCLK1, DDIT4, DDX6, DGK…
CUSTOM:GO_PALLIUM_DEVELOPMENT	GO_PALLIUM_DEVELOPMENT	CUSTOM_c5.bp.v6.2.symbols BP.gmt_20.08.2018	0.00210703	0.00898524	1.48838e-08	4.61105e-08	[-1]	Group147	22.8758	35	[AKAP5, ARHGAP11B, ARX, ASCL1, ASPM, ATIC, BAX, BTG2, CCDC85C, DLX2, DRD1, EFHC1, EMX1, EOMES, EZH2, FAT4, FGF13, GART, GLI3, GNG12, GSK3B, ID4, KIF14, LAMB1, MBOAT7, MDK, NF1, NR4A3, PLCB1, PLXNA3, PTPRS, SRGAP2, TACC3, TRA2B, UQCRQ]
CUSTOM:GO_CELL_DEATH	GO_CELL_DEATH	CUSTOM_c5.bp.v6.2.symbols BP.gmt_20.08.2018	2.56588e-13	1.12238e-11	2.62726e-14	1.72961e-13	[-1]	Group148	22.1	221	[ACER2, ACVR1C, AEN, AHR, ANP32B, APLP1, ARL6IP5, ATF2, ATM, BABAM2, BAX, BBC3, BCL2, BCL2L11, BCL2L12, BECN1, BEX2, BIRC5, BIRC6, BLCAP, BMPR2, BNIP1, BNIPL, BRCA1, BRCA2, BUB1, BUB1B, CADM1, CARD8, CASP7, CAV1, CD14, CD44, CDCA7, CDIP1, CDK1, CDKN1A, CDKN2D, CHEK2, CKAP2, CLIC4, CLSPN, CLU, CRADD, CSRNP1, CSRNP2, CTGF, CTSC, CTSH, CTSL, CTSV, CXCR4, CYFIP2, DAB2, DAP3, DDIAS, DDIT4, DDX5, DEDD2…
CUSTOM:GO_SIGNAL_TRANSDUCTION_BY_P53_CLASS_MEDIATOR	GO_SIGNAL_TRANSDUCTION_BY_P53_CLASS_MEDIATOR	CUSTOM_c5.bp.v6.2.symbols BP.gmt_20.08.2018	3.33348e-12	1.2182e-10	2.62726e-14	1.72961e-13	[-1]	Group148	38.5827	49	[AEN, ATM, ATRX, AURKA, BATF, BAX, BRCA1, BRCA2, BTG2, CCNB1, CDC25C, CDIP1, CDK1, CDK2, CDKN1A, CENPJ, CHEK2, CNOT1, CRADD, DDIT4, DDX5, EDA2R, FOXM1, GADD45A, GTSE1, HIPK2, MDM2, MSH2, MUC1, NBN, NUPR1, PCBP4, PHLDA3, PIDD1, PLK3, PMAIP1, PML, PPP2R5C, RGCC, RPS27L, SFN, SIRT1, SP100, TFDP2, TMEM109, TP63, TRIAP1, WWOX, ZMAT3]
GO:0072331	signal transduction by p53 class mediator	GO_BiologicalProcess-EBI-UniProt-GOA_28.08.2018_00h00	2.17243e-10	5.75394e-09	2.62726e-14	1.72961e-13	[4, 5, 6]	Group148	27.2727	87	[ACKR3, AEN, ATAD5, ATM, ATR, ATRX, AURKA, AURKB, BATF, BAX, BCL2, BCL2L12, BDKRB2, BRCA1, BRCA2, BRPF1, BTG2, CA8, CCNB1, CD44, CDC25C, CDIP1, CDK1, CDK2, CDKN1A, CHAF1A, CHD6, CHEK1, CHEK2, CNOT1, COLEC12, CRADD, CRYBG1, DDIT4, DDX5, E2F8, EDA2R, FANCD2, FOXM1, GADD45A, GTSE1, HEXIM1, HIPK2, KANK2, KRT6A, MAFK, MDM2, MSH2, MSX1, MUC1, NBN, NUPR1, PCBP4, PHLDA3, PIDD1, PLK3, PMAIP1, PML, POPDC2,…
CUSTOM:GO_INTRINSIC_APOPTOTIC_SIGNALING_PATHWAY_IN_RESPONSE_TO_DNA_DAMAGE	GO_INTRINSIC_APOPTOTIC_SIGNALING_PATHWAY_IN_RESPONSE_TO_DNA_DAMAGE	CUSTOM_c5.bp.v6.2.symbols BP.gmt_20.08.2018	8.58975e-10	1.95265e-08	2.62726e-14	1.72961e-13	[-1]	Group148	43.662	31	[AEN, ATM, BAX, BCL2, BCL2L11, BRCA1, BRCA2, CDIP1, CDKN1A, CHEK2, DDIT4, EPHA2, HIPK2, HMOX1, HTRA2, MLH1, MOAP1, MSH2, MSH6, NUPR1, PHLDA3, PIK3R1, PMAIP1, PML, PPP2R5C, PRKDC, RPS27L, SFN, SIRT1, TMEM109, TP63]
CUSTOM:GO_APOPTOTIC_SIGNALING_PATHWAY	GO_APOPTOTIC_SIGNALING_PATHWAY	CUSTOM_c5.bp.v6.2.symbols BP.gmt_20.08.2018	3.78778e-08	6.07518e-07	2.62726e-14	1.72961e-13	[-1]	Group148	25.9516	75	[AEN, ARL6IP5, ATM, BAX, BBC3, BCL2, BCL2L11, BRCA1, BRCA2, CAV1, CD14, CDIP1, CDKN1A, CHEK2, CLU, CRADD, DAP3, DDIT4, DDX5, DEDD2, DNAJC10, EDA2R, EPHA2, ERBB3, EYA2, FAS, FGFR3, GGCT, GSK3B, HIP1, HIPK2, HMOX1, HTRA2, IFI27, IFI6, IL6R, JAK2, JUN, MAPT, MELK, MLH1, MLLT11, MOAP1, MSH2, MSH6, NBN, NF1, NGFR, NUPR1, PARP2, PDK1, PHLDA3, PIK3R1, PMAIP1, PML, PPP2R5C, PRKDC, RPS27L, RTL10, SELENOK,…
GO:0008630	intrinsic apoptotic signaling pathway in response to DNA damage	GO_BiologicalProcess-EBI-UniProt-GOA_28.08.2018_00h00	9.93022e-08	1.49315e-06	2.62726e-14	1.72961e-13	[5, 6, 7]	Group148	31.8519	43	[ACKR3, AEN, ATAD5, BAX, BCL2, BCL2L11, BCL2L12, BRCA1, BRCA2, CD44, CDIP1, CDKN1A, CDKN2D, CHEK2, CLU, CRIP2, DDIAS, DDIT4, EPHA2, FANCD2, HIPK2, HMOX1, HTRA2, MLH1, MOAP1, MSH2, MSH6, MUC1, NUPR1, PHLDA3, PIK3R1, PML, PRKDC, RBBP8, REXO2, RPS27L, S100A9, SFN, SIRT1, SNAI1, TMEM109, TP63, TRIAP1]
CUSTOM:GO_INTRINSIC_APOPTOTIC_SIGNALING_PATHWAY_IN_RESPONSE_TO_DNA_DAMAGE_BY_P53_CLASS_MEDIATOR	GO_INTRINSIC_APOPTOTIC_SIGNALING_PATHWAY_IN_RESPONSE_TO_DNA_DAMAGE_BY_P53_CLASS_MEDIATOR	CUSTOM_c5.bp.v6.2.symbols BP.gmt_20.08.2018	3.61115e-07	4.84902e-06	2.62726e-14	1.72961e-13	[-1]	Group148	53.3333	16	[AEN, BRCA2, CDIP1, CDKN1A, DDIT4, HIPK2, MSH2, NUPR1, PHLDA3, PMAIP1, PML, PPP2R5C, RPS27L, SIRT1, TMEM109, TP63]
GO:0072332	intrinsic apoptotic signaling pathway by p53 class mediator	GO_BiologicalProcess-EBI-UniProt-GOA_28.08.2018_00h00	5.9615e-07	7.68341e-06	2.62726e-14	1.72961e-13	[5, 6, 7]	Group148	32.1429	36	[ACKR3, AEN, ATAD5, BAX, BCL2, BCL2L12, BDKRB2, BRCA2, CD44, CDIP1, CDKN1A, CHEK2, DDIT4, DDX5, EDA2R, FANCD2, HIPK2, MDM2, MSH2, MSX1, MUC1, NUPR1, PHLDA3, PMAIP1, PML, RBBP8, RPS27L, RRM2B, S100A9, SIRT1, TMEM109, TMEM158, TP63, TRIAP1, WWOX, ZMAT3]
GO:0097193	intrinsic apoptotic signaling pathway	GO_BiologicalProcess-EBI-UniProt-GOA_28.08.2018_00h00	1.42236e-06	1.74738e-05	2.62726e-14	1.72961e-13	[4, 5, 6]	Group148	22.8571	88	[ACKR3, AEN, ARL6IP5, ATAD5, ATF2, BAX, BBC3, BCL2, BCL2L11, BCL2L12, BDKRB2, BRCA1, BRCA2, CAV1, CD44, CDIP1, CDKN1A, CDKN2D, CHEK2, CLU, CREB3L4, CRIP2, CSTA, DDIAS, DDIT4, DDX5, DNAJC10, EDA2R, EPHA2, FANCD2, FBXO44, FIGNL1, GRINA, GRIP1, HELLS, HIPK2, HMOX1, HTRA2, JAK2, MAGI2, MDM2, MELK, MLH1, MLLT11, MOAP1, MSH2, MSH6, MSX1, MUC1, NBN, NKX3-1, NONO, NUPR1, OPA1, PARP1, PDK1, PDSS2, PHLDA3,…
CUSTOM:GO_INTRINSIC_APOPTOTIC_SIGNALING_PATHWAY_BY_P53_CLASS_MEDIATOR	GO_INTRINSIC_APOPTOTIC_SIGNALING_PATHWAY_BY_P53_CLASS_MEDIATOR	CUSTOM_c5.bp.v6.2.symbols BP.gmt_20.08.2018	3.05815e-06	3.44878e-05	2.62726e-14	1.72961e-13	[-1]	Group148	39.6226	21	[AEN, BAX, BRCA2, CDIP1, CDKN1A, DDIT4, DDX5, EDA2R, HIPK2, MSH2, NUPR1, PHLDA3, PMAIP1, PML, PPP2R5C, RPS27L, SIRT1, TMEM109, TP63, WWOX, ZMAT3]
GO:0042771	intrinsic apoptotic signaling pathway in response to DNA damage by p53 class mediator	GO_BiologicalProcess-EBI-UniProt-GOA_28.08.2018_00h00	3.72756e-06	4.12317e-05	2.62726e-14	1.72961e-13	[6, 7, 8]	Group148	36.3636	24	[AEN, ATAD5, BCL2, BCL2L12, BRCA2, CD44, CDIP1, CDKN1A, CHEK2, DDIT4, FANCD2, HIPK2, MSH2, MUC1, NUPR1, PHLDA3, PML, RBBP8, RPS27L, S100A9, SIRT1, TMEM109, TP63, TRIAP1]
CUSTOM:GO_REGULATION_OF_APOPTOTIC_SIGNALING_PATHWAY	GO_REGULATION_OF_APOPTOTIC_SIGNALING_PATHWAY	CUSTOM_c5.bp.v6.2.symbols BP.gmt_20.08.2018	0.000110671	0.000760731	2.62726e-14	1.72961e-13	[-1]	Group148	21.2121	77	[ACKR3, ATF3, BAX, BBC3, BCL2, BCL2L11, BCL2L12, BDKRB2, BIRC6, BMPR1B, BRCA1, CAV1, CD44, CDKN2D, CLU, COL2A1, CRADD, CTH, CTSC, CTSH, DEDD2, DEPTOR, FAF1, FAS, FIGNL1, GRINA, GSK3B, HMGB2, HMOX1, HTRA2, IFI6, ITGA6, JAK2, MAGED1, MLLT11, MOAP1, MSX1, MUC1, NF1, NKX3-1, NONO, NR4A2, OPA1, PHIP, PIDD1, PINK1, PMAIP1, PML, PTPN2, RRM2B, S100A9, SCG2, SEPT4, SFN, SFPQ, SIRT1, SNAI1, SOD2, SP100, ST…
GO:2001233	regulation of apoptotic signaling pathway	GO_BiologicalProcess-EBI-UniProt-GOA_28.08.2018_00h00	0.000113297	0.000776931	2.62726e-14	1.72961e-13	[4, 5, 6, 7]	Group148	19.8095	104	[ACKR3, AREG, ATAD5, ATF3, ATR, BAX, BBC3, BCL2, BCL2L11, BCL2L12, BDKRB2, BIRC6, BMPR1B, BRCA1, CAV1, CD44, CDKN2D, CLU, COL2A1, CRADD, CREB3L4, CSTA, CTH, CTSC, CTSH, DDIAS, DEDD2, DEPTOR, EPRS, EYA2, FAF1, FAS, FBXO44, FIGNL1, GRINA, GSK3B, HELLS, HLA-DRB4, HMGB2, HMOX1, HTRA2, IFI6, IL6, ITGA6, JAK2, KANK2, MAGED1, MAGI2, MDM2, MLLT11, MOAP1, MSX1, MUC1, NF1, NKX3-1, NONO, NR4A2, OPA1, OPTN, …
GO:1901796	regulation of signal transduction by p53 class mediator	GO_BiologicalProcess-EBI-UniProt-GOA_28.08.2018_00h00	0.000187168	0.00118239	2.62726e-14	1.72961e-13	[5, 6, 7]	Group148	23.8095	45	[ACKR3, ATAD5, ATM, ATR, AURKA, AURKB, BCL2, BCL2L12, BDKRB2, BRPF1, CA8, CD44, CDK2, CHD6, CHEK1, CHEK2, COLEC12, CRYBG1, DDX5, HEXIM1, HIPK2, KANK2, MAFK, MDM2, MSX1, MUC1, PLK3, PMAIP1, PML, RBM14, RRM2B, S100A9, SIRT1, SMYD2, SNAI1, SPRED1, SSRP1, TMEM158, TP53INP1, TP53RK, TP63, TPX2, TRIAP1, TTC5, WRB]
GO:0006978	DNA damage response, signal transduction by p53 class mediator resulting in transcription of p21 class mediator	GO_BiologicalProcess-EBI-UniProt-GOA_28.08.2018_00h00	0.000767163	0.00385853	2.62726e-14	1.72961e-13	[6, 7, 8]	Group148	39.2857	11	[BRCA1, BRCA2, CDKN1A, CHEK2, FANCD2, FOXM1, HIPK2, MUC1, RPS27L, SP100, TP63]
GO:2001021	negative regulation of response to DNA damage stimulus	GO_BiologicalProcess-EBI-UniProt-GOA_28.08.2018_00h00	0.00182346	0.0079282	2.62726e-14	1.72961e-13	[3, 4, 5, 6, 7]	Group148	25.5102	25	[ACKR3, ATAD5, BCL2, BCL2L12, CD44, CDKN2D, CHEK2, CLU, DDIAS, DDX39A, DDX39B, ERCC4, KLHL15, LRIF1, MDM2, MUC1, PARPBP, POLH, POLK, POLQ, S100A9, SIRT1, SNAI1, THOC1, TRIAP1]
[truncated: 605 more rows]

## Sheet: DOX vs Neg Molecular Function
GOID	GOTerm	Ontology Source	Term PValue	Term PValue Corrected with Benjamini-Hochberg	Group PValue	Group PValue Corrected with Benjamini-Hochberg	GOLevels	GOGroups	% Associated Genes	Nr. Genes	Associated Genes Found
[truncated: 67 more rows]

[truncated: 5 more sheets: DOX vs Neg Cellular Component, DOX vs Neg Biological Process, RM vs Neg Molecular Function, RM vs Neg Cellular Component, RM vs Neg Biological Process]
