# Supplementary material for: Synergistic Cytotoxicity of Renieramycin M and Doxorubicin in MCF-7 Breast Cancer Cells
Source: Mar Drugs. 2019 Sep 16;17(9):536. doi: 10.3390/md17090536 (PMC6780817; doi:10.3390/md17090536)
Supplement: Supplementary file 1 [file marinedrugs-17-00536-s001.zip › Supplementary Table 3.xls]

## Sheet: RM+DOX only
GOID	GOTerm	Ontology Source	Term PValue	Term PValue Corrected with Benjamini-Hochberg	Group PValue	Group PValue Corrected with Benjamini-Hochberg	GOLevels	GOGroups	% Associated Genes	Nr. Genes	Associated Genes Found
KEGG:03013	RNA transport	KEGG_28.08.2018	0.00171416	0.0555878	0.00171416	0.00571387	[-1]	Group00	12.2807	21	[EIF3G, EIF3H, EIF4A2, EIF5, FXR1, NUP155, NUP205, NUP43, NUPL2, NXF1, POM121, POM121C, RGPD1, RGPD2, RGPD3, RGPD4, RGPD5, RGPD8, RPP25, SAP18, SUMO3]
R-HSA:1430728	Metabolism	REACTOME_Pathways_28.08.2018	0.00325254	0.0777185	0.00325254	0.00650507	[-1]	Group01	7.45342	156	[ABCD1, ACBD6, ACER3, ACSF2, ADSL, AKAP5, AKR1B10, AKR1C1, AKR1C2, ALDH3A2, AMDHD1, ARG2, ARNT2, ASAH1, ASRGL1, ATP5G2, ATP5S, B3GALNT1, B3GALT6, B3GAT3, B4GALNT1, BSG, CACNA1D, CDIPT, CHPF, CHPF2, CKB, CPS1, CYP26A1, DCXR, DDAH2, DGAT1, DHFR2, DSEL, ELOVL4, ELOVL5, ENO3, EPRS, ESD, ETHE1, ETNK1, FDX1L, GALT, GCH1, GCHFR, GDPD5, GMPS, GNAI1, GNG12, GNPDA2, GPCPD1, GPD2, GPS2, GRHL1, GSR, GYG2, HA…
R-HSA:433692	Proton-coupled monocarboxylate transport	REACTOME_Pathways_28.08.2018	0.00379101	0.086056	0.00379101	0.00541573	[-1]	Group02	50	3	[BSG, EMB, SLC16A3]
R-HSA:556833	Metabolism of lipids	REACTOME_Pathways_28.08.2018	0.00494176	0.097546	0.00494176	0.00549084	[-1]	Group03	8.54817	63	[ABCD1, ACBD6, ACER3, ACSF2, AKR1C1, AKR1C2, ALDH3A2, ARNT2, ASAH1, B3GALNT1, B4GALNT1, CDIPT, DGAT1, ELOVL4, ELOVL5, ETNK1, FDX1L, GDPD5, GPCPD1, GPD2, GPS2, GRHL1, HACD1, HACD2, HACL1, HELZ2, HSD11B2, HSD17B4, INPP5E, INPPL1, MBOAT2, MED19, MED29, MED9, MTMR2, MUT, NCOR2, NEU1, ORMDL2, OSBPL10, PEMT, PIK3CB, PIP4K2C, PLA2G4C, PLEKHA2, PLEKHA5, PLEKHA8, PNPLA2, PPARG, PPT1, RARRES3, RORA, SAMD8,…
R-HSA:8849468	PTK6 Regulates Proteins Involved in RNA Processing	REACTOME_Pathways_28.08.2018	0.00198422	0.0600557	0.00198422	0.00496054	[-1]	Group04	60	3	[KHDRBS1, KHDRBS3, SFPQ]
R-HSA:8964038	LDL clearance	REACTOME_Pathways_28.08.2018	0.00447344	0.0967115	0.00447344	0.0055918	[-1]	Group05	26.3158	5	[AP2A2, LDLRAP1, LSR, NCEH1, SOAT1]
R-HSA:9033500	TYSND1 cleaves peroxisomal proteins	REACTOME_Pathways_28.08.2018	0.00633861	0.099232	0.00633861	0.00633861	[-1]	Group06	42.8571	3	[HSD17B4, SCP2, TYSND1]
KEGG:04215	Apoptosis	KEGG_28.08.2018	0.00300671	0.075836	0.00111487	0.00557437	[-1]	Group07	21.2121	7	[BCL2, BCL2L11, BECN1, CASP7, HTRA2, PMAIP1, SEPT4]
R-HSA:111453	BH3-only proteins associate with and inactivate anti-apoptotic BCL-2 members	REACTOME_Pathways_28.08.2018	0.00128738	0.0487058	0.00111487	0.00557437	[-1]	Group07	44.4444	4	[BCL2, BCL2L11, PMAIP1, STAT3]
R-HSA:2990846	SUMOylation	REACTOME_Pathways_28.08.2018	6.23814e-05	0.00944038	6.23814e-05	0.000623814	[-1]	Group08	13.9037	26	[CBX4, DDX5, HIST1H4D, MBD1, NCOR2, NRIP1, NSMCE4A, NUP155, NUP205, NUP43, NUPL2, PARP1, PHC3, PML, POM121, PPARG, RORA, SCMH1, SIN3A, SMC1A, SP100, STAG2, SUMO3, TFAP2A, WRN, ZBED1]
R-HSA:3108214	SUMOylation of DNA damage response and repair proteins	REACTOME_Pathways_28.08.2018	9.13346e-06	0.00414659	6.23814e-05	0.000623814	[-1]	Group08	21.0526	16	[CBX4, NSMCE4A, NUP155, NUP205, NUP43, NUPL2, PARP1, PHC3, PML, POM121, SCMH1, SMC1A, SP100, STAG2, SUMO3, WRN]
R-HSA:3108232	SUMO E3 ligases SUMOylate target proteins	REACTOME_Pathways_28.08.2018	4.26906e-05	0.00969077	6.23814e-05	0.000623814	[-1]	Group08	14.3646	26	[CBX4, DDX5, HIST1H4D, MBD1, NCOR2, NRIP1, NSMCE4A, NUP155, NUP205, NUP43, NUPL2, PARP1, PHC3, PML, POM121, PPARG, RORA, SCMH1, SIN3A, SMC1A, SP100, STAG2, SUMO3, TFAP2A, WRN, ZBED1]
R-HSA:3899300	SUMOylation of transcription cofactors	REACTOME_Pathways_28.08.2018	0.00123743	0.0510719	6.23814e-05	0.000623814	[-1]	Group08	20	9	[CBX4, DDX5, MBD1, NCOR2, NRIP1, PHC3, SCMH1, SIN3A, SUMO3]
R-HSA:4551638	SUMOylation of chromatin organization proteins	REACTOME_Pathways_28.08.2018	0.00291226	0.0777744	6.23814e-05	0.000623814	[-1]	Group08	15.7143	11	[CBX4, HIST1H4D, NUP155, NUP205, NUP43, NUPL2, PHC3, POM121, SCMH1, SUMO3, ZBED1]
R-HSA:1236977	Endosomal/Vacuolar pathway	REACTOME_Pathways_28.08.2018	0.000265979	0.0301886	0.00369142	0.00615237	[-1]	Group09	45.4545	5	[B2M, HLA-A, HLA-B, HLA-C, HLA-E]
R-HSA:913531	Interferon Signaling	REACTOME_Pathways_28.08.2018	0.000383507	0.0348224	0.00369142	0.00615237	[-1]	Group09	12.6904	25	[B2M, EIF4A2, HLA-A, HLA-B, HLA-C, HLA-DRB1, HLA-DRB3, HLA-DRB4, HLA-DRB5, HLA-E, IFI35, IFIT2, IFITM1, IFNAR2, IFNGR1, NEDD4, NUP155, NUP205, NUP43, NUPL2, OASL, PML, POM121, SOCS1, SP100]
KEGG:04612	Antigen processing and presentation	KEGG_28.08.2018	0.00062869	0.0356782	0.00369142	0.00615237	[-1]	Group09	16.8831	13	[B2M, HLA-A, HLA-B, HLA-C, HLA-DRB1, HLA-DRB3, HLA-DRB4, HLA-DRB5, HLA-E, HSP90AA1, HSPA6, RFXAP, TAP2]
R-HSA:983170	Antigen Presentation: Folding, assembly and peptide loading of class I MHC	REACTOME_Pathways_28.08.2018	0.000515154	0.03898	0.00369142	0.00615237	[-1]	Group09	28	7	[B2M, ERAP1, HLA-A, HLA-B, HLA-C, HLA-E, TAP2]
KEGG:05332	Graft-versus-host disease	KEGG_28.08.2018	0.000606998	0.0393682	0.00369142	0.00615237	[-1]	Group09	21.9512	9	[HLA-A, HLA-B, HLA-C, HLA-DRB1, HLA-DRB3, HLA-DRB4, HLA-DRB5, HLA-E, IL6]
KEGG:04940	Type I diabetes mellitus	KEGG_28.08.2018	0.000877071	0.0442434	0.00369142	0.00615237	[-1]	Group09	20.9302	9	[HLA-A, HLA-B, HLA-C, HLA-DRB1, HLA-DRB3, HLA-DRB4, HLA-DRB5, HLA-E, ICA1]
R-HSA:877300	Interferon gamma signaling	REACTOME_Pathways_28.08.2018	0.00114754	0.0520982	0.00369142	0.00615237	[-1]	Group09	15.2174	14	[B2M, HLA-A, HLA-B, HLA-C, HLA-DRB1, HLA-DRB3, HLA-DRB4, HLA-DRB5, HLA-E, IFNGR1, OASL, PML, SOCS1, SP100]
KEGG:05330	Allograft rejection	KEGG_28.08.2018	0.00161966	0.0565634	0.00369142	0.00615237	[-1]	Group09	21.0526	8	[HLA-A, HLA-B, HLA-C, HLA-DRB1, HLA-DRB3, HLA-DRB4, HLA-DRB5, HLA-E]
KEGG:05169	Epstein-Barr virus infection	KEGG_28.08.2018	0.00259431	0.0736135	0.00369142	0.00615237	[-1]	Group09	11.4428	23	[ADRM1, AKAP8L, ATF2, BCL2, CDK2, GTF2B, HLA-A, HLA-B, HLA-C, HLA-DRB1, HLA-DRB3, HLA-DRB4, HLA-DRB5, HLA-E, HSPA6, JUN, NCOR2, NEDD4, NFKBIE, PIK3CB, POLR2L, RB1, STAT3]
KEGG:05168	Herpes simplex infection	KEGG_28.08.2018	0.004568	0.094267	0.00369142	0.00615237	[-1]	Group09	11.3514	21	[CDK2, HLA-A, HLA-B, HLA-C, HLA-DRB1, HLA-DRB3, HLA-DRB4, HLA-DRB5, HLA-E, IFNAR2, IFNGR1, IL6, JUN, NXF1, PER1, PML, SP100, SRSF1, TAF5L, TAP2, TLR2]
KEGG:05321	Inflammatory bowel disease (IBD)	KEGG_28.08.2018	0.00519293	0.098233	0.00369142	0.00615237	[-1]	Group09	15.3846	10	[HLA-DRB1, HLA-DRB3, HLA-DRB4, HLA-DRB5, IFNGR1, IL6, JUN, RORA, STAT3, TLR2]
KEGG:04659	Th17 cell differentiation	KEGG_28.08.2018	0.00608751	0.0987046	0.00369142	0.00615237	[-1]	Group09	13.0841	14	[HLA-DRB1, HLA-DRB3, HLA-DRB4, HLA-DRB5, HSP90AA1, IFNGR1, IL6, JUN, NFATC2, NFKBIE, RORA, RUNX1, STAT3, TGFBR1]

## Sheet: RM, RM+DOX
GOID	GOTerm	Ontology Source	Term PValue	Term PValue Corrected with Benjamini-Hochberg	Group PValue	Group PValue Corrected with Benjamini-Hochberg	GOLevels	GOGroups	% Associated Genes	Nr. Genes	Associated Genes Found
R-HSA:5663202	Fructose and mannose metabolism	KEGG_28.08.2018	0.0105184	0.0434762	0.0105184	0.0140246	[-1]	Group00	12.1212	4	[ALDOC, GMDS, HK1, PFKP]
R-HSA:9006925	Hippo signaling pathway	KEGG_28.08.2018	0.00748719	0.0371365	0.00748719	0.0116467	[-1]	Group01	6.49351	10	[AREG, BMPR2, BTRC, DLG1, FZD5, GSK3B, ID2, PARD3, PATJ, STK3]
R-HSA:1257604	Signaling by cytosolic FGFR1 fusion mutants	REACTOME_Pathways_28.08.2018	0.0109594	0.0438376	0.0109594	0.0139483	[-1]	Group02	16.6667	3	[CUX1, PIK3R1, ZMYM2]
KEGG:05205	Synthesis of bile acids and bile salts via 27-hydroxycholesterol	REACTOME_Pathways_28.08.2018	0.00647698	0.0356953	0.00647698	0.0113347	[-1]	Group03	20	3	[AKR1C2, AKR1C3, RXRA]
R-HSA:5683057	Rap1 signaling pathway	KEGG_28.08.2018	0.00313528	0.0250823	0.00313528	0.00675292	[-1]	Group04	6.31068	13	[ADCY1, DOCK4, EFNA5, FGFR3, GNAQ, IGF1R, MAGI1, NGFR, PARD3, PIK3R1, PLCB1, RAP1A, VAV2]
R-HSA:6811558	Endocytosis	KEGG_28.08.2018	0.00200837	0.0216555	0.00200837	0.00702929	[-1]	Group05	6.14754	15	[AGAP1, AP2B1, ASAP1, ASAP2, DNM3, EPS15, FGFR3, IGF1R, NEDD4L, PARD3, PIP5K1B, PSD3, RAB31, SH3KBP1, SNX5]
R-HSA:199418	SUMOylation of intracellular receptors	REACTOME_Pathways_28.08.2018	0.00749104	0.036427	0.00749104	0.0110394	[-1]	Group06	13.3333	4	[HDAC4, NR4A2, RXRA, THRB]
R-HSA:2219528	Tight junction	KEGG_28.08.2018	0.0143863	0.0482135	0.0143863	0.0149191	[-1]	Group07	5.88235	10	[DLG1, MAGI1, MAP3K1, NEDD4L, PARD3, PATJ, PRKCE, RAP1A, RDX, TUBA4A]
R-HSA:1227986	Cargo trafficking to the periciliary membrane	REACTOME_Pathways_28.08.2018	0.00209497	0.021648	0.00209497	0.00651768	[-1]	Group08	11.7647	6	[ARL13B, ARL3, ASAP1, BBS9, EXOC4, EXOC6]
R-HSA:1963642	AMPK signaling pathway	KEGG_28.08.2018	0.0138121	0.0489344	0.0138121	0.0148746	[-1]	Group09	6.66667	8	[ACACA, IGF1R, LEPR, PFKP, PIK3R1, PPP2R5C, RPTOR, TBC1D1]
R-HSA:1250196	Transcriptional regulation by RUNX1	REACTOME_Pathways_28.08.2018	0.0122263	0.0452557	0.0122263	0.0142641	[-1]	Group10	5.43933	13	[ARID1B, ARID2, CTSV, HIPK2, KMT2C, MNAT1, NR4A3, PSMB10, PSMB8, PSMB9, SMARCC1, TCF12, TNRC6B]
R-HSA:354192	Axon guidance	KEGG_28.08.2018	0.00226709	0.0224896	0.00226709	0.00634786	[-1]	Group11	6.85714	12	[BMPR2, CAMK2D, DPYSL2, EFNA5, GSK3B, PARD3, PIK3R1, PPP3CA, PTK2, RND1, SEMA3C, SRGAP2]
R-HSA:1250342	Fc gamma R-mediated phagocytosis	KEGG_28.08.2018	0.00999496	0.0427371	0.00999496	0.0139929	[-1]	Group12	7.69231	7	[ASAP1, ASAP2, PIK3R1, PIP5K1B, PRKCE, VAV2, VAV3]
R-HSA:8847993	MAPK signaling pathway	KEGG_28.08.2018	0.00241589	0.0213979	0.00241589	0.00614954	[-1]	Group13	5.76271	17	[AREG, CACNB2, CACNG4, EFNA5, ERBB3, ERBB4, FGFR3, FLNB, IGF1R, IL1RAP, MAP3K1, MAP3K20, NGFR, PPP3CA, RAP1A, RASGRP1, STK3]
R-HSA:6785631	Transcriptional misregulation in cancer	KEGG_28.08.2018	0.00373731	0.0257459	0.00373731	0.00747462	[-1]	Group14	6.45161	12	[FUT8, HPGD, ID2, IGF1R, IGFBP3, MLLT3, NGFR, NR4A3, PBX1, PTK2, RXRA, SUPT3H]
KEGG:04012	RORA activates gene expression	REACTOME_Pathways_28.08.2018	0.0109594	0.0438376	0.0109594	0.0139483	[-1]	Group15	16.6667	3	[CHD9, RXRA, TBL1X]
KEGG:04151	NRAGE signals death through JNK	REACTOME_Pathways_28.08.2018	0.00440023	0.0272815	0.0147594	0.0147594	[-1]	Group16	10.1695	6	[ARHGEF9, FGD4, NGFR, TRIO, VAV2, VAV3]
R-HSA:9006921	Cell death signalling via NRAGE, NRIF and NADE	REACTOME_Pathways_28.08.2018	0.0147594	0.0488044	0.0147594	0.0147594	[-1]	Group16	7.89474	6	[ARHGEF9, FGD4, NGFR, TRIO, VAV2, VAV3]
R-HSA:5673001	Non-integrin membrane-ECM interactions	REACTOME_Pathways_28.08.2018	0.00440023	0.0272815	0.00440023	0.00821377	[-1]	Group17	10.1695	6	[CASK, COL4A5, COL5A1, FN1, ITGA6, VTN]
R-HSA:2454202	Syndecan interactions	REACTOME_Pathways_28.08.2018	0.000610277	0.013759	0.00440023	0.00821377	[-1]	Group17	18.5185	5	[CASK, COL5A1, FN1, ITGA6, VTN]
R-HSA:5358351	L1CAM interactions	REACTOME_Pathways_28.08.2018	0.00115753	0.0168863	0.000347167	0.00162011	[-1]	Group18	8.40336	10	[ALCAM, AP2B1, DLG1, DNM3, DPYSL2, NRCAM, RDX, SDCBP, TUBA4A, VAV2]
R-HSA:983705	Recycling pathway of L1	REACTOME_Pathways_28.08.2018	0.007561	0.0360602	0.000347167	0.00162011	[-1]	Group18	10.6383	5	[AP2B1, DNM3, DPYSL2, RDX, TUBA4A]
R-HSA:5610787	Axon guidance	REACTOME_Pathways_28.08.2018	0.000347167	0.0122996	0.000347167	0.00162011	[-1]	Group18	5.24412	29	[ALCAM, AP2B1, CACNB2, CAP2, COL4A5, COL5A1, DLG1, DNM3, DPYSL2, DSCAM, EFNA5, EVL, GSK3B, NELL2, NRCAM, PIK3R1, PSMB10, PSMB8, PSMB9, PTK2, RDX, RND1, SDCBP, SH3KBP1, SRGAP2, TRIO, TUBA4A, VAV2, VAV3]
R-HSA:195253	Cell-Cell communication	REACTOME_Pathways_28.08.2018	0.00696648	0.0352589	0.00696648	0.0114742	[-1]	Group19	6.97674	9	[CASK, CDH18, ITGA6, LIMS1, PARD3, PARVA, PIK3R1, PTK2, RSU1]
R-HSA:5610785	Cell-extracellular matrix interactions	REACTOME_Pathways_28.08.2018	0.0109594	0.0438376	0.00696648	0.0114742	[-1]	Group19	16.6667	3	[LIMS1, PARVA, RSU1]
R-HSA:2871809	Regulation of cytoskeletal remodeling and cell spreading by IPP complex components	REACTOME_Pathways_28.08.2018	0.000913902	0.0161891	0.00696648	0.0114742	[-1]	Group19	37.5	3	[LIMS1, PARVA, RSU1]
R-HSA:4791275	Muscle contraction	REACTOME_Pathways_28.08.2018	0.0122458	0.0446613	0.0122458	0.0137153	[-1]	Group20	5.82524	12	[ANXA1, ASPH, CACNB2, CACNG4, CAMK2D, FGF12, FGF13, FKBP1B, HIPK2, ITPR2, KCNK2, TPM2]
R-HSA:3858494	Cardiac conduction	REACTOME_Pathways_28.08.2018	0.00405533	0.0271817	0.0122458	0.0137153	[-1]	Group20	7.0922	10	[ASPH, CACNB2, CACNG4, CAMK2D, FGF12, FGF13, FKBP1B, HIPK2, ITPR2, KCNK2]
KEGG:04151	Phase 0 - rapid depolarisation	REACTOME_Pathways_28.08.2018	0.0069017	0.0356588	0.0122458	0.0137153	[-1]	Group20	10.8696	5	[CACNB2, CACNG4, CAMK2D, FGF12, FGF13]
KEGG:05205	Platelet activation, signaling and aggregation	REACTOME_Pathways_28.08.2018	0.000564375	0.0139965	0.000321064	0.00179796	[-1]	Group21	6.48855	17	[FN1, GNA14, GNAQ, ITPR2, PCDH7, PHACTR2, PIK3R1, PRKCE, PRKCH, PTK2, RAP1A, RASGRP1, SERPINA1, SYTL4, TUBA4A, VAV2, VAV3]
KEGG:04012	G alpha (q) signalling events	REACTOME_Pathways_28.08.2018	0.00369574	0.0269571	0.000321064	0.00179796	[-1]	Group21	6.19048	13	[ANXA1, F2RL1, GNA14, GNAQ, HBEGF, ITPR2, NMB, PIK3R1, PLCB1, PRKCE, PRKCH, RASGRP1, TRIO]
KEGG:04510	Effects of PIP2 hydrolysis	REACTOME_Pathways_28.08.2018	0.00510227	0.0301277	0.000321064	0.00179796	[-1]	Group21	14.8148	4	[ITPR2, PRKCE, PRKCH, RASGRP1]
R-HSA:416476	Inflammatory mediator regulation of TRP channels	KEGG_28.08.2018	0.000268755	0.0111086	0.000321064	0.00179796	[-1]	Group21	10.101	10	[ADCY1, CAMK2D, F2RL1, GNAQ, IL1RAP, ITPR2, PIK3R1, PLCB1, PRKCE, PRKCH]
KEGG:04934	PI3K-Akt signaling pathway	KEGG_28.08.2018	0.00334627	0.0259336	0.000119595	0.00111622	[-1]	Group22	5.36723	19	[AREG, COL4A5, EFNA5, ERBB3, ERBB4, FGFR3, FN1, GSK3B, IGF1R, ITGA6, MAGI1, NGFR, PIK3R1, PPP2R5C, PRLR, PTK2, RPTOR, RXRA, VTN]
KEGG:04724	Proteoglycans in cancer	KEGG_28.08.2018	8.09208e-05	0.00668945	0.000119595	0.00111622	[-1]	Group22	7.9602	16	[CAMK2D, CD44, COL21A1, ERBB3, ERBB4, FLNB, FN1, FZD5, HBEGF, IGF1R, ITPR2, PIK3R1, PTK2, RDX, VAV2, VTN]
KEGG:04925	ErbB signaling pathway	KEGG_28.08.2018	0.00173473	0.0215107	0.000119595	0.00111622	[-1]	Group22	9.41177	8	[AREG, CAMK2D, ERBB3, ERBB4, GSK3B, HBEGF, PIK3R1, PTK2]
KEGG:04928	Focal adhesion	KEGG_28.08.2018	0.00232192	0.0221476	0.000119595	0.00111622	[-1]	Group22	6.53266	13	[COL4A5, FLNB, FN1, GSK3B, IGF1R, ITGA6, PARVA, PIK3R1, PTK2, RAP1A, VAV2, VAV3, VTN]
KEGG:05146	Neuronal System	REACTOME_Pathways_28.08.2018	0.0115726	0.0448437	0.0115726	0.0140884	[-1]	Group23	4.8913	18	[ABAT, ADCY1, AP2B1, ARHGEF9, CACNB2, CACNG4, CAMK2D, CASK, DLG1, GLS, GRIP1, IL1RAP, KCNK2, KCNMA1, PLCB1, SHANK2, SLC1A2, SYT1]
R-HSA:163685	Transmission across Chemical Synapses	REACTOME_Pathways_28.08.2018	0.00261614	0.0216267	0.0115726	0.0140884	[-1]	Group23	6.19469	14	[ABAT, ADCY1, AP2B1, ARHGEF9, CACNB2, CACNG4, CAMK2D, CASK, DLG1, GLS, GRIP1, PLCB1, SLC1A2, SYT1]
KEGG:04720	Neurotransmitter release cycle	REACTOME_Pathways_28.08.2018	0.0106373	0.0432465	0.0115726	0.0140884	[-1]	Group23	9.80392	5	[ABAT, CASK, GLS, SLC1A2, SYT1]
KEGG:04927	Trafficking of AMPA receptors	REACTOME_Pathways_28.08.2018	0.00117861	0.0162386	0.0115726	0.0140884	[-1]	Group23	16.129	5	[AP2B1, CACNG4, CAMK2D, DLG1, GRIP1]
KEGG:04971	Glutamate binding, activation of AMPA receptors and synaptic plasticity	REACTOME_Pathways_28.08.2018	0.00117861	0.0162386	0.0115726	0.0140884	[-1]	Group23	16.129	5	[AP2B1, CACNG4, CAMK2D, DLG1, GRIP1]
R-HSA:114508	Metabolism of vitamins and cofactors	REACTOME_Pathways_28.08.2018	0.00424949	0.0270224	0.00172039	0.00688155	[-1]	Group24	6.34921	12	[ACACA, AKR1C3, ENPP1, GPC6, GPHN, HLCS, PC, PCCA, PDSS2, RETSAT, RNLS, TPK1]
R-HSA:399997	Propanoate metabolism	KEGG_28.08.2018	0.00943465	0.0425417	0.00172039	0.00688155	[-1]	Group24	12.5	4	[ABAT, ACACA, PCCA, SUCLG2]
R-HSA:400451	Biotin transport and metabolism	REACTOME_Pathways_28.08.2018	0.000133672	0.00663012	0.00172039	0.00688155	[-1]	Group24	36.3636	4	[ACACA, HLCS, PC, PCCA]
R-HSA:434316	Defects in vitamin and cofactor metabolism	REACTOME_Pathways_28.08.2018	0.00235771	0.021656	0.00172039	0.00688155	[-1]	Group24	18.1818	4	[ACACA, HLCS, PC, PCCA]
KEGG:04020	Defects in biotin (Btn) metabolism	REACTOME_Pathways_28.08.2018	3.01895e-05	0.0037435	0.00172039	0.00688155	[-1]	Group24	50	4	[ACACA, HLCS, PC, PCCA]
KEGG:04750	Defective HLCS causes multiple carboxylase deficiency	REACTOME_Pathways_28.08.2018	1.54141e-05	0.00382271	0.00172039	0.00688155	[-1]	Group24	57.1429	4	[ACACA, HLCS, PC, PCCA]
KEGG:04912	Signaling by Receptor Tyrosine Kinases	REACTOME_Pathways_28.08.2018	0.00248934	0.0212882	0.00247481	0.00577455	[-1]	Group25	5.05494	23	[AP2B1, COL4A5, COL5A1, DNM3, EPS15, ERBB3, ERBB4, FER, FGFR3, FN1, HBEGF, IGF1R, ITPR2, MAPKAP1, PIK3R1, PRKCE, PTK2, PTPN2, RAP1A, RBFOX2, SH3KBP1, VAV2, VAV3]
R-HSA:373760	Integrin alphaIIb beta3 signaling	REACTOME_Pathways_28.08.2018	0.00510227	0.0301277	0.00247481	0.00577455	[-1]	Group25	14.8148	4	[FN1, PTK2, RAP1A, RASGRP1]
R-HSA:437239	GRB2:SOS provides linkage to MAPK signaling for Integrins	REACTOME_Pathways_28.08.2018	0.00647698	0.0356953	0.00247481	0.00577455	[-1]	Group25	20	3	[FN1, PTK2, RAP1A]
R-HSA:422475	p130Cas linkage to MAPK signaling for integrins	REACTOME_Pathways_28.08.2018	0.00647698	0.0356953	0.00247481	0.00577455	[-1]	Group25	20	3	[FN1, PTK2, RAP1A]
R-HSA:76002	Integrin signaling	REACTOME_Pathways_28.08.2018	0.00510227	0.0301277	0.00247481	0.00577455	[-1]	Group25	14.8148	4	[FN1, PTK2, RAP1A, RASGRP1]
R-HSA:416476	Signaling by MET	REACTOME_Pathways_28.08.2018	0.00107697	0.016693	0.00247481	0.00577455	[-1]	Group25	10.1266	8	[COL5A1, EPS15, FN1, PIK3R1, PTK2, PTPN2, RAP1A, SH3KBP1]
R-HSA:114508	RAF/MAP kinase cascade	REACTOME_Pathways_28.08.2018	0.0142306	0.0490166	0.00247481	0.00577455	[-1]	Group25	5.30612	13	[CAMK2D, ERBB3, ERBB4, FGFR3, FN1, HBEGF, PPP2R5C, PSMB10, PSMB8, PSMB9, PTK2, RAP1A, RASGRP1]
KEGG:04750	Fc epsilon receptor (FCERI) signaling	REACTOME_Pathways_28.08.2018	0.000808268	0.0154193	4.3109e-05	0.000603526	[-1]	Group26	8.20895	11	[BTRC, ITPR2, MAP3K1, PIK3R1, PPP3CA, PSMB10, PSMB8, PSMB9, RASGRP1, VAV2, VAV3]
R-HSA:9006934	Signaling by Hedgehog	REACTOME_Pathways_28.08.2018	0.00597138	0.0336568	4.3109e-05	0.000603526	[-1]	Group26	6.71141	10	[ADCY1, BTRC, GLI3, GSK3B, HHAT, PSMB10, PSMB8, PSMB9, SCUBE2, TUBA4A]
R-HSA:354192	Signaling by the B Cell Receptor (BCR)	REACTOME_Pathways_28.08.2018	0.00348013	0.0261537	4.3109e-05	0.000603526	[-1]	Group26	7.75862	9	[BTRC, ITPR2, PIK3R1, PPP3CA, PSMB10, PSMB8, PSMB9, RASGRP1, SH3KBP1]
R-HSA:354194	Hedgehog 'off' state	REACTOME_Pathways_28.08.2018	0.00983391	0.0427862	4.3109e-05	0.000603526	[-1]	Group26	7.07965	8	[ADCY1, BTRC, GLI3, GSK3B, PSMB10, PSMB8, PSMB9, TUBA4A]
R-HSA:372708	Degradation of beta-catenin by the destruction complex	REACTOME_Pathways_28.08.2018	0.00572799	0.0330359	4.3109e-05	0.000603526	[-1]	Group26	8.53659	7	[BTRC, CTBP2, GSK3B, PPP2R5C, PSMB10, PSMB8, PSMB9]
R-HSA:9006921	GLI3 is processed to GLI3R by the proteasome	REACTOME_Pathways_28.08.2018	0.00478366	0.0289353	4.3109e-05	0.000603526	[-1]	Group26	10	6	[BTRC, GLI3, GSK3B, PSMB10, PSMB8, PSMB9]
R-HSA:6806834	FCERI mediated Ca+2 mobilization	REACTOME_Pathways_28.08.2018	0.0105184	0.0434762	4.3109e-05	0.000603526	[-1]	Group26	12.1212	4	[ITPR2, PPP3CA, VAV2, VAV3]
R-HSA:5673001	Signaling by WNT in cancer	REACTOME_Pathways_28.08.2018	0.0116796	0.0445621	4.3109e-05	0.000603526	[-1]	Group26	11.7647	4	[CTBP2, FZD5, GSK3B, PPP2R5C]
KEGG:04010	Beta-catenin independent WNT signaling	REACTOME_Pathways_28.08.2018	0.0143594	0.0487827	4.3109e-05	0.000603526	[-1]	Group26	6.2069	9	[AP2B1, FZD5, ITPR2, PLCB1, PPP3CA, PSMB10, PSMB8, PSMB9, TNRC6B]
KEGG:04360	G alpha (q) signalling events	REACTOME_Pathways_28.08.2018	0.00369574	0.0269571	0.000191268	0.00133888	[-1]	Group27	6.19048	13	[ANXA1, F2RL1, GNA14, GNAQ, HBEGF, ITPR2, NMB, PIK3R1, PLCB1, PRKCE, PRKCH, RASGRP1, TRIO]
R-HSA:5620920	Cushing syndrome	KEGG_28.08.2018	0.00748719	0.0371365	0.000191268	0.00133888	[-1]	Group27	6.49351	10	[ADCY1, CAMK2D, FZD5, GNAQ, GSK3B, ITPR2, KCNK2, PBX1, PLCB1, RAP1A]
KEGG:04015	Glutamatergic synapse	KEGG_28.08.2018	0.0103424	0.0434731	0.000191268	0.00133888	[-1]	Group27	7.01754	8	[ADCY1, GLS, GNAQ, ITPR2, PLCB1, PPP3CA, SHANK2, SLC1A2]
R-HSA:196854	Aldosterone synthesis and secretion	KEGG_28.08.2018	0.00373053	0.0264334	0.000191268	0.00133888	[-1]	Group27	8.33333	8	[ADCY1, CAMK1D, CAMK2D, GNAQ, ITPR2, NR4A2, PLCB1, PRKCE]
KEGG:00640	Parathyroid hormone synthesis, secretion and action	KEGG_28.08.2018	0.00677844	0.0357671	0.000191268	0.00133888	[-1]	Group27	7.54717	8	[ADCY1, CYP24A1, GNAQ, HBEGF, ITPR2, NR4A2, PLCB1, RXRA]
R-HSA:196780	Amoebiasis	KEGG_28.08.2018	0.00373053	0.0264334	0.000191268	0.00133888	[-1]	Group27	8.33333	8	[ADCY1, COL4A5, FN1, GNA14, GNAQ, PIK3R1, PLCB1, PTK2]
R-HSA:3296482	Integration of energy metabolism	REACTOME_Pathways_28.08.2018	0.0084198	0.0393983	0.000191268	0.00133888	[-1]	Group27	7.27273	8	[ACACA, ADCY1, CACNB2, GNA14, GNAQ, ITPR2, PLCB1, RAP1A]
R-HSA:3323169	Long-term potentiation	KEGG_28.08.2018	0.00182861	0.0215951	0.000191268	0.00133888	[-1]	Group27	10.4478	7	[ADCY1, CAMK2D, GNAQ, ITPR2, PLCB1, PPP3CA, RAP1A]
R-HSA:3371599	Cortisol synthesis and secretion	KEGG_28.08.2018	0.0065661	0.0353998	0.000191268	0.00133888	[-1]	Group27	9.375	6	[ADCY1, GNAQ, ITPR2, KCNK2, PBX1, PLCB1]
KEGG:04144	Gastric acid secretion	KEGG_28.08.2018	0.0138912	0.0485215	0.000191268	0.00133888	[-1]	Group27	8	6	[ADCY1, CAMK2D, GNAQ, ITPR2, KCNK2, PLCB1]
KEGG:05202	Effects of PIP2 hydrolysis	REACTOME_Pathways_28.08.2018	0.00510227	0.0301277	0.000191268	0.00133888	[-1]	Group27	14.8148	4	[ITPR2, PRKCE, PRKCH, RASGRP1]
R-HSA:3000171	Acetylcholine regulates insulin secretion	REACTOME_Pathways_28.08.2018	0.00188313	0.021228	0.000191268	0.00133888	[-1]	Group27	30	3	[GNA14, GNAQ, PLCB1]
R-HSA:3000170	Free fatty acids regulate insulin secretion	REACTOME_Pathways_28.08.2018	0.000913902	0.0161891	0.000191268	0.00133888	[-1]	Group27	37.5	3	[GNA14, GNAQ, PLCB1]
R-HSA:4090294	Fatty Acids bound to GPR40 (FFAR1) regulate insulin secretion	REACTOME_Pathways_28.08.2018	0.000913902	0.0161891	0.000191268	0.00133888	[-1]	Group27	37.5	3	[GNA14, GNAQ, PLCB1]
R-HSA:193807	Calcium signaling pathway	KEGG_28.08.2018	0.00903341	0.0414868	0.000191268	0.00133888	[-1]	Group27	6.01093	11	[ADCY1, CAMK2D, ERBB3, ERBB4, GNA14, GNAQ, ITPR2, MCU, PHKB, PLCB1, PPP3CA]
R-HSA:1500931	Inflammatory mediator regulation of TRP channels	KEGG_28.08.2018	0.000268755	0.0111086	0.000191268	0.00133888	[-1]	Group27	10.101	10	[ADCY1, CAMK2D, F2RL1, GNAQ, IL1RAP, ITPR2, PIK3R1, PLCB1, PRKCE, PRKCH]
R-HSA:446353	GnRH signaling pathway	KEGG_28.08.2018	0.0111939	0.044065	0.000191268	0.00133888	[-1]	Group27	7.52688	7	[ADCY1, CAMK2D, GNAQ, HBEGF, ITPR2, MAP3K1, PLCB1]
R-HSA:446388	Diseases of signal transduction	REACTOME_Pathways_28.08.2018	0.000413514	0.0128189	5.35236e-06	0.000149866	[-1]	Group28	5.86667	22	[AP3B1, CTBP2, CUX1, ERBB3, ERBB4, FGFR3, FN1, FZD5, GSK3B, HBEGF, HDAC4, HHAT, MAPKAP1, PIK3R1, PPP2R5C, PSMB10, PSMB8, PSMB9, RAP1A, SND1, TBL1X, ZMYM2]
KEGG:04390	Intracellular signaling by second messengers	REACTOME_Pathways_28.08.2018	8.19481e-05	0.00508078	5.35236e-06	0.000149866	[-1]	Group28	6.89655	20	[ADCY1, ERBB3, ERBB4, FGFR3, GSK3B, HBEGF, IL1RAP, ITPR2, MAPKAP1, PIK3R1, PIP4K2A, PIP5K1B, PPP2R5C, PRKCE, PSMB10, PSMB8, PSMB9, RPTOR, SALL4, TNRC6B]
R-HSA:397014	PIP3 activates AKT signaling	REACTOME_Pathways_28.08.2018	0.000452957	0.0124815	5.35236e-06	0.000149866	[-1]	Group28	6.61479	17	[ERBB3, ERBB4, FGFR3, GSK3B, HBEGF, IL1RAP, MAPKAP1, PIK3R1, PIP4K2A, PIP5K1B, PPP2R5C, PSMB10, PSMB8, PSMB9, RPTOR, SALL4, TNRC6B]
R-HSA:5576891	Proteoglycans in cancer	KEGG_28.08.2018	8.09208e-05	0.00668945	5.35236e-06	0.000149866	[-1]	Group28	7.9602	16	[CAMK2D, CD44, COL21A1, ERBB3, ERBB4, FLNB, FN1, FZD5, HBEGF, IGF1R, ITPR2, PIK3R1, PTK2, RDX, VAV2, VTN]
R-HSA:5576892	MAPK family signaling cascades	REACTOME_Pathways_28.08.2018	0.0134132	0.0482096	5.35236e-06	0.000149866	[-1]	Group28	5.17241	15	[CAMK2D, CDC14A, ERBB3, ERBB4, FGFR3, FN1, HBEGF, PPP2R5C, PSMB10, PSMB8, PSMB9, PTK2, RAP1A, RASGRP1, TNRC6B]
R-HSA:1839117	PI5P, PP2A and IER3 Regulate PI3K/AKT Signaling	REACTOME_Pathways_28.08.2018	0.0009335	0.0154339	5.35236e-06	0.000149866	[-1]	Group28	9.375	9	[ERBB3, ERBB4, FGFR3, HBEGF, IL1RAP, PIK3R1, PIP4K2A, PIP5K1B, PPP2R5C]
R-HSA:1368082	Negative regulation of the PI3K/AKT network	REACTOME_Pathways_28.08.2018	0.00154015	0.0201031	5.35236e-06	0.000149866	[-1]	Group28	8.73786	9	[ERBB3, ERBB4, FGFR3, HBEGF, IL1RAP, PIK3R1, PIP4K2A, PIP5K1B, PPP2R5C]
KEGG:04666	PI3K/AKT Signaling in Cancer	REACTOME_Pathways_28.08.2018	0.011831	0.044456	5.35236e-06	0.000149866	[-1]	Group28	7.44681	7	[ERBB3, ERBB4, FGFR3, GSK3B, HBEGF, MAPKAP1, PIK3R1]
KEGG:00051	Signaling by ERBB2	REACTOME_Pathways_28.08.2018	0.00979977	0.043399	5.35236e-06	0.000149866	[-1]	Group28	10	5	[ERBB3, ERBB4, HBEGF, PIK3R1, PRKCE]
R-HSA:112316	PI3K events in ERBB2 signaling	REACTOME_Pathways_28.08.2018	0.0006643	0.0137289	5.35236e-06	0.000149866	[-1]	Group28	25	4	[ERBB3, ERBB4, HBEGF, PIK3R1]
R-HSA:112315	SHC1 events in ERBB2 signaling	REACTOME_Pathways_28.08.2018	0.00235771	0.021656	5.35236e-06	0.000149866	[-1]	Group28	18.1818	4	[ERBB3, ERBB4, HBEGF, PRKCE]
R-HSA:112310	Integrin alphaIIb beta3 signaling	REACTOME_Pathways_28.08.2018	0.00510227	0.0301277	5.35236e-06	0.000149866	[-1]	Group28	14.8148	4	[FN1, PTK2, RAP1A, RASGRP1]
R-HSA:399719	PI3K events in ERBB4 signaling	REACTOME_Pathways_28.08.2018	0.00188313	0.021228	5.35236e-06	0.000149866	[-1]	Group28	30	3	[ERBB4, HBEGF, PIK3R1]
R-HSA:399721	ERBB2 Activates PTK6 Signaling	REACTOME_Pathways_28.08.2018	0.0042328	0.0276246	5.35236e-06	0.000149866	[-1]	Group28	23.0769	3	[ERBB3, ERBB4, HBEGF]
R-HSA:8878171	ERBB2 Regulates Cell Motility	REACTOME_Pathways_28.08.2018	0.00647698	0.0356953	5.35236e-06	0.000149866	[-1]	Group28	20	3	[ERBB3, ERBB4, HBEGF]
R-HSA:193648	ErbB signaling pathway	KEGG_28.08.2018	0.00173473	0.0215107	5.35236e-06	0.000149866	[-1]	Group28	9.41177	8	[AREG, CAMK2D, ERBB3, ERBB4, GSK3B, HBEGF, PIK3R1, PTK2]
R-HSA:204998	PI3K-Akt signaling pathway	KEGG_28.08.2018	0.00334627	0.0259336	5.35236e-06	0.000149866	[-1]	Group28	5.36723	19	[AREG, COL4A5, EFNA5, ERBB3, ERBB4, FGFR3, FN1, GSK3B, IGF1R, ITGA6, MAGI1, NGFR, PIK3R1, PPP2R5C, PRLR, PTK2, RPTOR, RXRA, VTN]
KEGG:04152	Integrin signaling	REACTOME_Pathways_28.08.2018	0.00510227	0.0301277	5.35236e-06	0.000149866	[-1]	Group28	14.8148	4	[FN1, PTK2, RAP1A, RASGRP1]
KEGG:04530	RAF/MAP kinase cascade	REACTOME_Pathways_28.08.2018	0.0142306	0.0490166	5.35236e-06	0.000149866	[-1]	Group28	5.30612	13	[CAMK2D, ERBB3, ERBB4, FGFR3, FN1, HBEGF, PPP2R5C, PSMB10, PSMB8, PSMB9, PTK2, RAP1A, RASGRP1]

## Sheet: DOX, RM+DOX
GOID	GOTerm	Ontology Source	Term Pvalue	Term PValue Corrected with Benjamini-Hochberg	Group PValue	Group PValue Corrected with Benjamini-Hochberg	GOLevels	GOGroups	% Associated Genes	Nr. Genes	Associated Genes Found
R-HSA:141424	Processing and activation of SUMO	REACTOME_Pathways_28.08.2018	0.00711701	0.0172505	0.00711701	0.00910977	[-1]	Group00	30	3	[RWDD3, SAE1, SENP1]
R-HSA:69278	Transcriptional regulation by the AP-2 (TFAP2) family of transcription factors	REACTOME_Pathways_28.08.2018	0.00471876	0.0120774	0.00471876	0.00629168	[-1]	Group01	15.7895	6	[ATAD2, CDKN1A, CITED2, DEK, MYBL2, YEATS4]
R-HSA:68886	Transcriptional Regulation by E2F6	REACTOME_Pathways_28.08.2018	0.0147715	0.0316162	0.0147715	0.0162996	[-1]	Group02	14.2857	5	[CDC7, EZH2, RAD51, RBBP8, RRM2]
R-HSA:68877	Small cell lung cancer	KEGG_28.08.2018	0.016145	0.0339601	0.016145	0.0172213	[-1]	Group03	9.67742	9	[BAX, CCNE2, CDK4, CDKN1A, CKS1B, GADD45G, LAMB1, LAMC1, TRAF4]
R-HSA:69620	Reduction of cytosolic Ca++ levels	REACTOME_Pathways_28.08.2018	0.0190493	0.038308	0.0190493	0.0196638	[-1]	Group04	21.4286	3	[ATP2A3, ATP2B1, SLC8A3]
R-HSA:2500257	HDR through MMEJ (alt-NHEJ)	REACTOME_Pathways_28.08.2018	2.73051e-05	0.00013505	2.73051e-05	6.72126e-05	[-1]	Group05	50	5	[FEN1, NBN, PARP2, POLQ, RBBP8]
R-HSA:2555396	Establishment of Sister Chromatid Cohesion	REACTOME_Pathways_28.08.2018	0.00948351	0.0219681	0.000524603	0.000883542	[-1]	Group06	27.2727	3	[CDCA5, PDS5A, SMC3]
R-HSA:68882	Mitotic Telophase/Cytokinesis	REACTOME_Pathways_28.08.2018	0.00221153	0.0063236	0.000524603	0.000883542	[-1]	Group06	28.5714	4	[KIF20A, KIF23, PDS5A, SMC3]
R-HSA:141444	Pyrimidine salvage	REACTOME_Pathways_28.08.2018	0.00948351	0.0219681	0.0145017	0.0165733	[-1]	Group07	27.2727	3	[DCK, TK1, UCK2]
R-HSA:69618	Nucleotide salvage	REACTOME_Pathways_28.08.2018	0.0145017	0.0312212	0.0145017	0.0165733	[-1]	Group07	17.3913	4	[DCK, HPRT1, TK1, UCK2]
R-HSA:2467813	Resolution of D-loop Structures through Synthesis-Dependent Strand Annealing (SDSA)	REACTOME_Pathways_28.08.2018	7.4082e-06	4.30381e-05	1.4566e-08	3.88426e-08	[-1]	Group08	30.7692	8	[ATM, BRCA2, EXO1, NBN, RAD51, RBBP8, RMI1, RMI2]
R-HSA:5663220	Fanconi Anemia Pathway	REACTOME_Pathways_28.08.2018	3.26883e-05	0.000155375	1.4566e-08	3.88426e-08	[-1]	Group08	22.5	9	[CENPS, CENPS-CORT, DCLRE1A, DCLRE1B, FANCD2, FANCL, RPA3, UBE2T, USP1]
R-HSA:195258	Fanconi anemia pathway	KEGG_28.08.2018	1.21072e-05	6.71402e-05	1.4566e-08	3.88426e-08	[-1]	Group08	20.3704	11	[BRCA2, CENPS, CENPS-CORT, FANCD2, FANCL, RAD51, RMI1, RMI2, RPA3, UBE2T, USP1]
R-HSA:69481	mRNA Editing: C to U Conversion	REACTOME_Pathways_28.08.2018	0.00514112	0.0129769	0.00948351	0.011672	[-1]	Group09	33.3333	3	[APOBEC3A, APOBEC3A_B, APOBEC3B]
R-HSA:606279	mRNA Editing	REACTOME_Pathways_28.08.2018	0.00948351	0.0219681	0.00948351	0.011672	[-1]	Group09	27.2727	3	[APOBEC3A, APOBEC3A_B, APOBEC3B]
R-HSA:774815	Formation of the Editosome	REACTOME_Pathways_28.08.2018	0.00514112	0.0129769	0.00948351	0.011672	[-1]	Group09	33.3333	3	[APOBEC3A, APOBEC3A_B, APOBEC3B]
R-HSA:194315	One carbon pool by folate	KEGG_28.08.2018	0.00876315	0.0204287	0.00226036	0.00314485	[-1]	Group10	20	4	[ATIC, DHFR, GART, MTHFD2]
R-HSA:380320	Purine ribonucleoside monophosphate biosynthesis	REACTOME_Pathways_28.08.2018	0.00116952	0.00356703	0.00226036	0.00314485	[-1]	Group10	33.3333	4	[ATIC, GART, PAICS, PFAS]
KEGG:03030	Nucleobase biosynthesis	REACTOME_Pathways_28.08.2018	0.00291644	0.0079068	0.00226036	0.00314485	[-1]	Group10	26.6667	4	[ATIC, GART, PAICS, PFAS]
KEGG:03410	TP53 Regulates Transcription of Cell Death Genes	REACTOME_Pathways_28.08.2018	0.000431303	0.00151785	0.000540318	0.000864509	[-1]	Group11	18.1818	8	[ATM, BAX, BBC3, BIRC5, PIDD1, TNFRSF10A, TNFRSF10B, TNFRSF10C]
KEGG:04110	TP53 Regulates Transcription of Death Receptors and Ligands	REACTOME_Pathways_28.08.2018	0.0122548	0.0276869	0.000540318	0.000864509	[-1]	Group11	25	3	[TNFRSF10A, TNFRSF10B, TNFRSF10C]
R-HSA:453279	Apoptosis	KEGG_28.08.2018	0.000186528	0.000742057	0.000540318	0.000864509	[-1]	Group11	11.7647	16	[ATM, BAX, BBC3, BIRC5, CTSH, CTSL, GADD45G, LMNB1, LMNB2, PARP2, PIDD1, TNFRSF10A, TNFRSF10B, TNFSF10, TUBA1A, TUBA1B]
R-HSA:73894	TP53 Regulates Transcription of Genes Involved in G2 Cell Cycle Arrest	REACTOME_Pathways_28.08.2018	0.00591509	0.0146279	0.000175358	0.000350717	[-1]	Group12	22.2222	4	[AURKA, BAX, CCNB1, CDK1]
R-HSA:5693538	TP53 Regulates Transcription of Genes Involved in G1 Cell Cycle Arrest	REACTOME_Pathways_28.08.2018	0.0190493	0.038308	0.000175358	0.000350717	[-1]	Group12	21.4286	3	[CCNE2, CDKN1A, E2F8]
R-HSA:176187	TP53 Regulates Transcription of Cell Cycle Genes	REACTOME_Pathways_28.08.2018	0.000175358	0.000713124	0.000175358	0.000350717	[-1]	Group12	18.3673	9	[AURKA, BAX, CCNB1, CCNE2, CDK1, CDKN1A, CENPJ, E2F8, RGCC]
R-HSA:69206	Transport of connexons to the plasma membrane	REACTOME_Pathways_28.08.2018	0.00724729	0.0174507	0.000753779	0.00114862	[-1]	Group13	21.0526	4	[GJB2, TUBA1A, TUBA1B, TUBB6]
R-HSA:68962	Cilium Assembly	REACTOME_Pathways_28.08.2018	0.00222106	0.00630161	0.000753779	0.00114862	[-1]	Group13	8.95522	18	[CDK1, CENPJ, CEP152, CEP192, CEP57, CEP70, HAUS1, HAUS4, HAUS7, KIF3C, NEK2, PLK4, TTC21B, TTC26, TUBA1A, TUBA1B, TUBB, TUBB6]
R-HSA:69242	Intraflagellar transport	REACTOME_Pathways_28.08.2018	0.025174	0.0482393	0.000753779	0.00114862	[-1]	Group13	11.1111	6	[KIF3C, TTC21B, TTC26, TUBA1A, TUBA1B, TUBB6]
R-HSA:5693532	The role of GTSE1 in G2/M progression after G2 checkpoint	REACTOME_Pathways_28.08.2018	0.0153384	0.0326388	0.000753779	0.00114862	[-1]	Group13	10.3896	8	[CCNB1, CCNB2, CDK1, CDKN1A, GTSE1, TUBA1A, TUBA1B, TUBB6]
R-HSA:3700989	Regulation of TP53 Degradation	REACTOME_Pathways_28.08.2018	0.0165776	0.0344738	3.03857e-05	6.48229e-05	[-1]	Group14	13.8889	5	[ATM, CDK1, CHEK2, MDM2, SGK1]
R-HSA:5693616	Regulation of TP53 Activity through Methylation	REACTOME_Pathways_28.08.2018	0.00724729	0.0174507	3.03857e-05	6.48229e-05	[-1]	Group14	21.0526	4	[ATM, CHEK2, MDM2, SMYD2]
R-HSA:5693567	Regulation of TP53 Expression and Degradation	REACTOME_Pathways_28.08.2018	0.0185246	0.0378771	3.03857e-05	6.48229e-05	[-1]	Group14	13.5135	5	[ATM, CDK1, CHEK2, MDM2, SGK1]
R-HSA:5693579	Chk1/Chk2(Cds1) mediated inactivation of Cyclin B:Cdk1 complex	REACTOME_Pathways_28.08.2018	0.0154412	0.0326676	3.03857e-05	6.48229e-05	[-1]	Group14	23.0769	3	[CCNB1, CDK1, CHEK2]
R-HSA:5685942	Regulation of TP53 Activity	REACTOME_Pathways_28.08.2018	4.19896e-05	0.000189731	3.03857e-05	6.48229e-05	[-1]	Group14	11.875	19	[ATM, AURKA, AURKB, CDK1, CHEK2, EXO1, MDM2, NBN, RBBP8, RFC2, RFC3, RFC5, RMI1, RMI2, RPA3, SGK1, SMYD2, SSRP1, TOPBP1]
R-HSA:69306	Cell cycle	KEGG_28.08.2018	1.12505e-12	2.74512e-11	2.75209e-11	9.78521e-11	[-1]	Group15	21.7742	27	[ATM, BUB1, BUB3, CCNB1, CCNB2, CCNE2, CDC20, CDC25A, CDC6, CDC7, CDK1, CDK4, CDKN1A, CDKN2C, CHEK2, DBF4, ESPL1, GADD45G, MAD2L1, MCM3, MDM2, ORC1, ORC3, ORC6, PTTG1, SMC3, TTK]
R-HSA:5685938	Oocyte meiosis	KEGG_28.08.2018	0.000704796	0.00230317	2.75209e-11	9.78521e-11	[-1]	Group15	11.2903	14	[AURKA, BUB1, CCNB1, CCNB2, CCNE2, CDC20, CDK1, CPEB4, ESPL1, FBXO5, MAD2L1, PTTG1, SGO1, SMC3]
R-HSA:69190	Cellular senescence	KEGG_28.08.2018	0.00114835	0.0035319	2.75209e-11	9.78521e-11	[-1]	Group15	10	16	[ATM, CCNB1, CCNB2, CCNE2, CDC25A, CDK1, CDK4, CDKN1A, CHEK2, FOXM1, GADD45G, HLA-F, LIN9, MDM2, MYBL2, NBN]
R-HSA:69473	G1/S Transition	REACTOME_Pathways_28.08.2018	1.63145e-10	2.59613e-09	2.75209e-11	9.78521e-11	[-1]	Group15	19.084	25	[CCNB1, CCNE2, CDC25A, CDC6, CDC7, CDK1, CDK4, CDKN1A, CDT1, CKS1B, DBF4, DHFR, FBXO5, GMNN, LIN9, MCM3, MCM8, ORC1, ORC3, ORC6, POLA2, POLE2, RPA3, RRM2, TK1]
R-HSA:5693607	Mitotic G1-G1/S phases	REACTOME_Pathways_28.08.2018	1.87942e-11	3.82148e-10	2.75209e-11	9.78521e-11	[-1]	Group15	18.7919	28	[CCNB1, CCNE2, CDC25A, CDC6, CDC7, CDK1, CDK4, CDKN1A, CDKN2C, CDT1, CKS1B, DBF4, DHFR, FBXO5, GMNN, LIN9, LYN, MCM3, MCM8, MYBL2, ORC1, ORC3, ORC6, POLA2, POLE2, RPA3, RRM2, TK1]
R-HSA:113507	Purine metabolism	KEGG_28.08.2018	0.000384001	0.00136451	2.99708e-05	6.85047e-05	[-1]	Group16	10.3448	18	[AK1, ATIC, DCK, ENPP4, GART, HPRT1, NT5E, PAICS, PDE4A, PFAS, POLA2, POLD3, POLE2, POLR1E, POLR3G, RRM1, RRM2, RRM2B]
R-HSA:69239	Pyrimidine metabolism	KEGG_28.08.2018	0.00030463	0.00112621	2.99708e-05	6.85047e-05	[-1]	Group16	12.8713	13	[DCK, DTYMK, NT5E, POLA2, POLD3, POLE2, POLR1E, POLR3G, RRM1, RRM2, RRM2B, TK1, UCK2]
R-HSA:6804756	Glutathione metabolism	KEGG_28.08.2018	0.0087031	0.0204188	2.99708e-05	6.85047e-05	[-1]	Group16	12.5	7	[CHAC2, GGCT, GSTA4, GSTO2, RRM1, RRM2, RRM2B]
R-HSA:539107	Metabolism of nucleotides	REACTOME_Pathways_28.08.2018	4.42679e-06	2.79346e-05	2.99708e-05	6.85047e-05	[-1]	Group16	15.8416	16	[AK1, ATIC, DCK, DTYMK, GART, GLRX, HPRT1, NT5E, NUDT1, PAICS, PFAS, RRM1, RRM2, RRM2B, TK1, UCK2]
R-HSA:69205	Interconversion of nucleotide di- and triphosphates	REACTOME_Pathways_28.08.2018	0.00134832	0.00404495	2.99708e-05	6.85047e-05	[-1]	Group16	20	6	[AK1, DTYMK, GLRX, RRM1, RRM2, RRM2B]
KEGG:03430	Regulation by c-FLIP	REACTOME_Pathways_28.08.2018	0.00948351	0.0219681	0.00037665	0.000669599	[-1]	Group17	27.2727	3	[TNFRSF10A, TNFRSF10B, TNFSF10]
R-HSA:174417	CASP8 activity is inhibited	REACTOME_Pathways_28.08.2018	0.0154412	0.0326676	0.00037665	0.000669599	[-1]	Group17	23.0769	3	[TNFRSF10A, TNFRSF10B, TNFSF10]
KEGG:03440	TP53 Regulates Transcription of Death Receptors and Ligands	REACTOME_Pathways_28.08.2018	0.0122548	0.0276869	0.00037665	0.000669599	[-1]	Group17	25	3	[TNFRSF10A, TNFRSF10B, TNFRSF10C]
R-HSA:5693568	Dimerization of procaspase-8	REACTOME_Pathways_28.08.2018	0.00948351	0.0219681	0.00037665	0.000669599	[-1]	Group17	27.2727	3	[TNFRSF10A, TNFRSF10B, TNFSF10]
R-HSA:157579	TRAIL signaling	REACTOME_Pathways_28.08.2018	0.00353719	0.00931375	0.00037665	0.000669599	[-1]	Group17	37.5	3	[TNFRSF10A, TNFRSF10B, TNFSF10]
R-HSA:110373	TP53 Regulates Transcription of Cell Death Genes	REACTOME_Pathways_28.08.2018	0.000431303	0.00151785	0.00037665	0.000669599	[-1]	Group17	18.1818	8	[ATM, BAX, BBC3, BIRC5, PIDD1, TNFRSF10A, TNFRSF10B, TNFRSF10C]
R-HSA:5693554	Spliceosome	KEGG_28.08.2018	0.0015107	0.00442332	0.000938339	0.00136486	[-1]	Group18	10.4478	14	[DDX39B, HNRNPA1, LSM2, LSM6, MAGOHB, PPIH, PRPF3, RBMX, RBMXL1, SNRPA, SNRPD1, SRSF2, SRSF3, THOC1]
R-HSA:5693537	Transport of Mature mRNA derived from an Intron-Containing Transcript	REACTOME_Pathways_28.08.2018	0.00101259	0.00316758	0.000938339	0.00136486	[-1]	Group18	13.5135	10	[DDX39B, MAGOHB, NUP107, NUP35, NUP37, NUP62, NUP85, SRSF2, SRSF3, THOC1]
R-HSA:69186	mRNA Splicing - Major Pathway	REACTOME_Pathways_28.08.2018	0.0136914	0.0301872	0.000938339	0.00136486	[-1]	Group18	8.19672	15	[HNRNPA1, HNRNPD, HNRNPF, LSM2, LSM6, MAGOHB, NUDT21, PPIH, PPIL3, PRPF3, RBMX, SNRPA, SNRPD1, SRSF2, SRSF3]
KEGG:03460	mRNA Splicing	REACTOME_Pathways_28.08.2018	0.0173637	0.0359045	0.000938339	0.00136486	[-1]	Group18	7.8534	15	[HNRNPA1, HNRNPD, HNRNPF, LSM2, LSM6, MAGOHB, NUDT21, PPIH, PPIL3, PRPF3, RBMX, SNRPA, SNRPD1, SRSF2, SRSF3]
R-HSA:912446	Transport of Mature Transcript to Cytoplasm	REACTOME_Pathways_28.08.2018	0.00244899	0.00673932	0.000938339	0.00136486	[-1]	Group18	12.0482	10	[DDX39B, MAGOHB, NUP107, NUP35, NUP37, NUP62, NUP85, SRSF2, SRSF3, THOC1]
R-HSA:5651801	Processing of Capped Intron-Containing Pre-mRNA	REACTOME_Pathways_28.08.2018	0.00090557	0.00288207	0.000938339	0.00136486	[-1]	Group18	9.0535	22	[DDX39B, HNRNPA1, HNRNPD, HNRNPF, LSM2, LSM6, MAGOHB, NUDT21, NUP107, NUP35, NUP37, NUP62, NUP85, PPIH, PPIL3, PRPF3, RBMX, SNRPA, SNRPD1, SRSF2, SRSF3, THOC1]
R-HSA:113510	Telomere Maintenance	REACTOME_Pathways_28.08.2018	7.16146e-06	4.22757e-05	5.01361e-14	2.29193e-13	[-1]	Group19	17.0732	14	[FEN1, HIST1H2AE, HIST1H2BF, HIST1H2BG, HIST2H2AA3, HIST2H2AA4, HIST2H2BE, POLA2, POLD3, POLE2, RFC2, RFC3, RFC5, RPA3]
R-HSA:180786	Telomere C-strand (Lagging Strand) Synthesis	REACTOME_Pathways_28.08.2018	3.75725e-06	2.41255e-05	5.01361e-14	2.29193e-13	[-1]	Group19	33.3333	8	[FEN1, POLA2, POLD3, POLE2, RFC2, RFC3, RFC5, RPA3]
R-HSA:73884	Extension of Telomeres	REACTOME_Pathways_28.08.2018	2.39179e-05	0.000121582	5.01361e-14	2.29193e-13	[-1]	Group19	26.6667	8	[FEN1, POLA2, POLD3, POLE2, RFC2, RFC3, RFC5, RPA3]
R-HSA:73933	Deposition of new CENPA-containing nucleosomes at the centromere	REACTOME_Pathways_28.08.2018	1.27004e-10	2.11288e-09	5.01361e-14	2.29193e-13	[-1]	Group19	25.6757	19	[CENPH, CENPK, CENPL, CENPM, CENPN, CENPQ, CENPS, CENPS-CORT, CENPU, CENPW, HIST1H2AE, HIST1H2BF, HIST1H2BG, HIST2H2AA3, HIST2H2AA4, HIST2H2BE, HJURP, MIS18A, OIP5]
R-HSA:110314	Chromosome Maintenance	REACTOME_Pathways_28.08.2018	5.01361e-14	1.41152e-12	5.01361e-14	2.29193e-13	[-1]	Group19	24.5455	27	[CENPH, CENPK, CENPL, CENPM, CENPN, CENPQ, CENPS, CENPS-CORT, CENPU, CENPW, FEN1, HIST1H2AE, HIST1H2BF, HIST1H2BG, HIST2H2AA3, HIST2H2AA4, HIST2H2BE, HJURP, MIS18A, OIP5, POLA2, POLD3, POLE2, RFC2, RFC3, RFC5, RPA3]
R-HSA:1500620	Nucleosome assembly	REACTOME_Pathways_28.08.2018	1.27004e-10	2.11288e-09	5.01361e-14	2.29193e-13	[-1]	Group19	25.6757	19	[CENPH, CENPK, CENPL, CENPM, CENPN, CENPQ, CENPS, CENPS-CORT, CENPU, CENPW, HIST1H2AE, HIST1H2BF, HIST1H2BG, HIST2H2AA3, HIST2H2AA4, HIST2H2BE, HJURP, MIS18A, OIP5]
R-HSA:5633007	MHC class II antigen presentation	REACTOME_Pathways_28.08.2018	0.000649621	0.00216147	0.0631193	0.0631193	[-1]	Group20	11.3821	14	[CENPE, CTSH, CTSL, KIF18A, KIF20A, KIF22, KIF23, KIF3C, KIF4A, KIF4B, RACGAP1, TUBA1A, TUBA1B, TUBB6]
R-HSA:68689	COPI-dependent Golgi-to-ER retrograde traffic	REACTOME_Pathways_28.08.2018	1.53126e-05	8.12233e-05	0.0631193	0.0631193	[-1]	Group20	15.1515	15	[ARFGAP3, CENPE, KIF18A, KIF20A, KIF20B, KIF22, KIF23, KIF3C, KIF4A, KIF4B, KIFC1, RACGAP1, TUBA1A, TUBA1B, TUBB6]
R-HSA:68874	Intra-Golgi and retrograde Golgi-to-ER traffic	REACTOME_Pathways_28.08.2018	0.00232978	0.00645984	0.0631193	0.0631193	[-1]	Group20	8.91089	18	[ARFGAP3, CENPE, KIF18A, KIF20A, KIF20B, KIF22, KIF23, KIF3C, KIF4A, KIF4B, KIFC1, PAFAH1B3, RAB3GAP2, RACGAP1, RIC1, TUBA1A, TUBA1B, TUBB6]
R-HSA:69002	Golgi-to-ER retrograde transport	REACTOME_Pathways_28.08.2018	4.1345e-05	0.000189153	0.0631193	0.0631193	[-1]	Group20	12.782	17	[ARFGAP3, CENPE, KIF18A, KIF20A, KIF20B, KIF22, KIF23, KIF3C, KIF4A, KIF4B, KIFC1, PAFAH1B3, RAB3GAP2, RACGAP1, TUBA1A, TUBA1B, TUBB6]
R-HSA:73893	Factors involved in megakaryocyte development and platelet production	REACTOME_Pathways_28.08.2018	0.000712272	0.002307	0.0631193	0.0631193	[-1]	Group20	10.119	17	[CENPE, GATA2, HIST1H3G, KIF18A, KIF20A, KIF20B, KIF22, KIF23, KIF3C, KIF4A, KIF4B, KIFC1, PHF21A, RACGAP1, TUBA1A, TUBA1B, TUBB6]
R-HSA:174411	Kinesins	REACTOME_Pathways_28.08.2018	1.05429e-07	8.97371e-07	0.0631193	0.0631193	[-1]	Group20	23.7288	14	[CENPE, KIF18A, KIF20A, KIF20B, KIF22, KIF23, KIF3C, KIF4A, KIF4B, KIFC1, RACGAP1, TUBA1A, TUBA1B, TUBB6]
R-HSA:5358565	Generic Transcription Pathway	REACTOME_Pathways_28.08.2018	0.000332074	0.00120336	0.000225499	0.000424469	[-1]	Group21	6.34361	72	[ATAD2, ATM, AURKA, AURKB, BAX, BBC3, BIRC5, CCNB1, CCNE2, CDC7, CDK1, CDK4, CDKN1A, CENPJ, CHEK2, CITED2, CTSL, DDIT4, DEK, E2F8, EXO1, EZH2, FANCD2, GATA2, GLS2, HIST1H2AE, HIST1H2BF, HIST1H2BG, HIST1H3G, HIST2H2AA3, HIST2H2AA4, HIST2H2BE, MAF, MDC1, MDM2, MED30, MMP13, MSH2, MYBL2, NBN, NOTCH2, PIDD1, RAD51, RBBP8, RBM14, RFC2, RFC3, RFC5, RGCC, RMI1, RMI2, RPA3, RRM2, RRM2B, SESN1, SESN2, SGK…
R-HSA:69091	Regulation of TP53 Activity	REACTOME_Pathways_28.08.2018	4.19896e-05	0.000189731	0.000225499	0.000424469	[-1]	Group21	11.875	19	[ATM, AURKA, AURKB, CDK1, CHEK2, EXO1, MDM2, NBN, RBBP8, RFC2, RFC3, RFC5, RMI1, RMI2, RPA3, SGK1, SMYD2, SSRP1, TOPBP1]
R-HSA:69109	Regulation of TP53 Activity through Phosphorylation	REACTOME_Pathways_28.08.2018	1.23811e-06	8.88529e-06	0.000225499	0.000424469	[-1]	Group21	17.3913	16	[ATM, AURKA, AURKB, CHEK2, EXO1, MDM2, NBN, RBBP8, RFC2, RFC3, RFC5, RMI1, RMI2, RPA3, SSRP1, TOPBP1]
R-HSA:2299718	G2/M DNA damage checkpoint	REACTOME_Pathways_28.08.2018	6.88212e-08	6.14355e-07	0.000225499	0.000424469	[-1]	Group21	18.9474	18	[ATM, CCNB1, CDK1, CHEK2, EXO1, HIST1H2BF, HIST1H2BG, HIST2H2BE, MDC1, NBN, RBBP8, RFC2, RFC3, RFC5, RMI1, RMI2, RPA3, TOPBP1]
R-HSA:5358508	RNA Polymerase II Transcription	REACTOME_Pathways_28.08.2018	0.00044724	0.00155895	0.000225499	0.000424469	[-1]	Group21	6.20032	78	[ATAD2, ATM, AURKA, AURKB, BAX, BBC3, BIRC5, CCNB1, CCNE2, CDC7, CDK1, CDK4, CDKN1A, CENPJ, CHEK2, CITED2, CTSL, DDIT4, DDX39B, DEK, E2F8, EXO1, EZH2, FANCD2, GATA2, GLS2, HIST1H2AE, HIST1H2BF, HIST1H2BG, HIST1H3G, HIST2H2AA3, HIST2H2AA4, HIST2H2BE, MAF, MAGOHB, MDC1, MDM2, MED30, MMP13, MSH2, MYBL2, NBN, NOTCH2, NUDT21, PIDD1, RAD51, RBBP8, RBM14, RFC2, RFC3, RFC5, RGCC, RMI1, RMI2, RPA3, RRM2, …
R-HSA:5656169	Gene expression (Transcription)	REACTOME_Pathways_28.08.2018	0.000157643	0.000648285	0.000225499	0.000424469	[-1]	Group21	6.21873	87	[ATAD2, ATM, AURKA, AURKB, BAX, BBC3, BIRC5, CCNB1, CCNE2, CDC7, CDK1, CDK4, CDKN1A, CENPJ, CHEK2, CITED2, CTSL, DDIT4, DDX39B, DEK, E2F8, EXO1, EZH2, FANCD2, GATA2, GLS2, HIST1H2AE, HIST1H2BF, HIST1H2BG, HIST1H3G, HIST2H2AA3, HIST2H2AA4, HIST2H2BE, MAF, MAGOHB, MDC1, MDM2, MED30, MMP13, MSH2, MYBL2, NBN, NOTCH2, NUDT21, NUP107, NUP35, NUP37, NUP62, NUP85, PHF19, PIDD1, POLR1E, POLR3G, RAD51, RBB…
R-HSA:1474165	Transcriptional Regulation by TP53	REACTOME_Pathways_28.08.2018	2.84131e-09	3.714e-08	0.000225499	0.000424469	[-1]	Group21	11.4754	42	[ATM, AURKA, AURKB, BAX, BBC3, BIRC5, CCNB1, CCNE2, CDK1, CDKN1A, CENPJ, CHEK2, DDIT4, E2F8, EXO1, FANCD2, GLS2, MDC1, MDM2, MSH2, NBN, PIDD1, RBBP8, RFC2, RFC3, RFC5, RGCC, RMI1, RMI2, RPA3, RRM2B, SESN1, SESN2, SGK1, SMYD2, SSRP1, TCEA1, TIGAR, TNFRSF10A, TNFRSF10B, TNFRSF10C, TOPBP1]
R-HSA:5696397	Cell cycle	KEGG_28.08.2018	1.12505e-12	2.74512e-11	5.27033e-12	2.10813e-11	[-1]	Group22	21.7742	27	[ATM, BUB1, BUB3, CCNB1, CCNB2, CCNE2, CDC20, CDC25A, CDC6, CDC7, CDK1, CDK4, CDKN1A, CDKN2C, CHEK2, DBF4, ESPL1, GADD45G, MAD2L1, MCM3, MDM2, ORC1, ORC3, ORC6, PTTG1, SMC3, TTK]
R-HSA:2559586	p53 signaling pathway	KEGG_28.08.2018	8.76162e-13	2.29054e-11	5.27033e-12	2.10813e-11	[-1]	Group22	29.1667	21	[ATM, BAX, BBC3, CCNB1, CCNB2, CCNE2, CDK1, CDK4, CDKN1A, CHEK2, EI24, GADD45G, GTSE1, MDM2, PIDD1, RRM2, RRM2B, SESN1, SESN2, TNFRSF10B, ZMAT3]
R-HSA:3214815	Cellular senescence	KEGG_28.08.2018	0.00114835	0.0035319	5.27033e-12	2.10813e-11	[-1]	Group22	10	16	[ATM, CCNB1, CCNB2, CCNE2, CDC25A, CDK1, CDK4, CDKN1A, CHEK2, FOXM1, GADD45G, HLA-F, LIN9, MDM2, MYBL2, NBN]
R-HSA:69478	G0 and Early G1	REACTOME_Pathways_28.08.2018	0.0007481	0.00240179	5.27033e-12	2.10813e-11	[-1]	Group22	22.2222	6	[CCNE2, CDC25A, CDC6, CDK1, LIN9, MYBL2]
R-HSA:110313	Polo-like kinase mediated events	REACTOME_Pathways_28.08.2018	3.00331e-05	0.000146561	5.27033e-12	2.10813e-11	[-1]	Group22	37.5	6	[CCNB1, CCNB2, CDC25A, FOXM1, LIN9, MYBL2]
R-HSA:176974	Golgi Cisternae Pericentriolar Stack Reorganization	REACTOME_Pathways_28.08.2018	0.0190493	0.038308	5.27033e-12	2.10813e-11	[-1]	Group22	21.4286	3	[CCNB1, CCNB2, CDK1]
R-HSA:68616	Activation of NIMA Kinases NEK9, NEK6, NEK7	REACTOME_Pathways_28.08.2018	0.00228171	0.00637487	5.27033e-12	2.10813e-11	[-1]	Group22	42.8571	3	[CCNB1, CCNB2, CDK1]
R-HSA:5696400	Cyclin A/B1/B2 associated events during G2/M transition	REACTOME_Pathways_28.08.2018	0.00341046	0.00904515	5.27033e-12	2.10813e-11	[-1]	Group22	20	5	[CCNB1, CCNB2, CDC25A, CDK1, FOXM1]
R-HSA:5578749	G2/M DNA replication checkpoint	REACTOME_Pathways_28.08.2018	0.00069459	0.00229027	5.27033e-12	2.10813e-11	[-1]	Group22	60	3	[CCNB1, CCNB2, CDK1]
R-HSA:5358606	Golgi Cisternae Pericentriolar Stack Reorganization	REACTOME_Pathways_28.08.2018	0.0190493	0.038308	3.94238e-09	1.14687e-08	[-1]	Group23	21.4286	3	[CCNB1, CCNB2, CDK1]
R-HSA:69166	Transport of connexons to the plasma membrane	REACTOME_Pathways_28.08.2018	0.00724729	0.0174507	3.94238e-09	1.14687e-08	[-1]	Group23	21.0526	4	[GJB2, TUBA1A, TUBA1B, TUBB6]
R-HSA:2980767	Mitotic G2-G2/M phases	REACTOME_Pathways_28.08.2018	6.2581e-08	5.72616e-07	3.94238e-09	1.14687e-08	[-1]	Group23	13.6364	27	[AURKA, BORA, CCNB1, CCNB2, CDC25A, CDK1, CDKN1A, CENPJ, CEP152, CEP192, CEP57, CEP70, FOXM1, GTSE1, HAUS1, HAUS4, HAUS7, LIN9, MYBL2, MZT1, NEK2, OPTN, PLK4, TUBA1A, TUBA1B, TUBB, TUBB6]
R-HSA:69183	Condensation of Prometaphase Chromosomes	REACTOME_Pathways_28.08.2018	2.07551e-06	1.38116e-05	3.94238e-09	1.14687e-08	[-1]	Group23	54.5455	6	[CCNB1, CCNB2, CDK1, NCAPD2, NCAPG, NCAPH]
KEGG:03420	G2/M DNA replication checkpoint	REACTOME_Pathways_28.08.2018	0.00069459	0.00229027	3.94238e-09	1.14687e-08	[-1]	Group23	60	3	[CCNB1, CCNB2, CDK1]
R-HSA:212300	Activation of NIMA Kinases NEK9, NEK6, NEK7	REACTOME_Pathways_28.08.2018	0.00228171	0.00637487	3.94238e-09	1.14687e-08	[-1]	Group23	42.8571	3	[CCNB1, CCNB2, CDK1]
R-HSA:110312	Cyclin A/B1/B2 associated events during G2/M transition	REACTOME_Pathways_28.08.2018	0.00341046	0.00904515	3.94238e-09	1.14687e-08	[-1]	Group23	20	5	[CCNB1, CCNB2, CDC25A, CDK1, FOXM1]
R-HSA:5655862	The role of GTSE1 in G2/M progression after G2 checkpoint	REACTOME_Pathways_28.08.2018	0.0153384	0.0326388	3.94238e-09	1.14687e-08	[-1]	Group23	10.3896	8	[CCNB1, CCNB2, CDK1, CDKN1A, GTSE1, TUBA1A, TUBA1B, TUBB6]
R-HSA:5656121	Intraflagellar transport	REACTOME_Pathways_28.08.2018	0.025174	0.0482393	3.94238e-09	1.14687e-08	[-1]	Group23	11.1111	6	[KIF3C, TTC21B, TTC26, TUBA1A, TUBA1B, TUBB6]
R-HSA:2559582	G2/M Transition	REACTOME_Pathways_28.08.2018	5.04546e-08	4.73497e-07	3.94238e-09	1.14687e-08	[-1]	Group23	13.7755	27	[AURKA, BORA, CCNB1, CCNB2, CDC25A, CDK1, CDKN1A, CENPJ, CEP152, CEP192, CEP57, CEP70, FOXM1, GTSE1, HAUS1, HAUS4, HAUS7, LIN9, MYBL2, MZT1, NEK2, OPTN, PLK4, TUBA1A, TUBA1B, TUBB, TUBB6]
R-HSA:174437	Pentose and glucuronate interconversions	KEGG_28.08.2018	8.35898e-07	6.37372e-06	0.0095192	0.011282	[-1]	Group24	29.4118	10	[AKR1B10, UGT1A1, UGT1A10, UGT1A3, UGT1A4, UGT1A5, UGT1A6, UGT1A7, UGT1A8, UGT1A9]
R-HSA:2465910	Ascorbate and aldarate metabolism	KEGG_28.08.2018	9.13416e-07	6.82266e-06	0.0095192	0.011282	[-1]	Group24	33.3333	9	[UGT1A1, UGT1A10, UGT1A3, UGT1A4, UGT1A5, UGT1A6, UGT1A7, UGT1A8, UGT1A9]
R-HSA:110320	Steroid hormone biosynthesis	KEGG_28.08.2018	0.00015556	0.000646986	0.0095192	0.011282	[-1]	Group24	16.9492	10	[CYP1A1, UGT1A1, UGT1A10, UGT1A3, UGT1A4, UGT1A5, UGT1A6, UGT1A7, UGT1A8, UGT1A9]
R-HSA:68867	Retinol metabolism	KEGG_28.08.2018	0.000454476	0.00156923	0.0095192	0.011282	[-1]	Group24	14.9254	10	[CYP1A1, UGT1A1, UGT1A10, UGT1A3, UGT1A4, UGT1A5, UGT1A6, UGT1A7, UGT1A8, UGT1A9]
R-HSA:174414	Porphyrin and chlorophyll metabolism	KEGG_28.08.2018	4.94541e-05	0.000215479	0.0095192	0.011282	[-1]	Group24	21.4286	9	[UGT1A1, UGT1A10, UGT1A3, UGT1A4, UGT1A5, UGT1A6, UGT1A7, UGT1A8, UGT1A9]
R-HSA:68827	Drug metabolism	KEGG_28.08.2018	0.000192918	0.00075115	0.0095192	0.011282	[-1]	Group24	15.2778	11	[GSTA4, GSTO2, UGT1A1, UGT1A10, UGT1A3, UGT1A4, UGT1A5, UGT1A6, UGT1A7, UGT1A8, UGT1A9]
R-HSA:69052	Drug metabolism	KEGG_28.08.2018	3.18675e-09	4.0219e-08	0.0095192	0.011282	[-1]	Group24	22.7848	18	[CES2, GSTA4, GSTO2, HPRT1, RRM1, RRM2, RRM2B, TK1, UCK2, UGT1A1, UGT1A10, UGT1A3, UGT1A4, UGT1A5, UGT1A6, UGT1A7, UGT1A8, UGT1A9]
R-HSA:5250924	Chemical carcinogenesis	KEGG_28.08.2018	3.44769e-05	0.000159728	0.0095192	0.011282	[-1]	Group24	15.8537	13	[CYP1A1, EPHX1, GSTA4, GSTO2, UGT1A1, UGT1A10, UGT1A3, UGT1A4, UGT1A5, UGT1A6, UGT1A7, UGT1A8, UGT1A9]
R-HSA:211000	Phase II - Conjugation of compounds	REACTOME_Pathways_28.08.2018	0.000184638	0.00074261	0.0095192	0.011282	[-1]	Group24	12.844	14	[ABHD10, CHAC2, GGCT, GSTA4, GSTO2, UGT1A1, UGT1A10, UGT1A3, UGT1A4, UGT1A5, UGT1A6, UGT1A7, UGT1A8, UGT1A9]
R-HSA:75035	Glucuronidation	REACTOME_Pathways_28.08.2018	2.9342e-08	2.90248e-07	0.0095192	0.011282	[-1]	Group24	40	10	[ABHD10, UGT1A1, UGT1A10, UGT1A3, UGT1A4, UGT1A5, UGT1A6, UGT1A7, UGT1A8, UGT1A9]
R-HSA:73728	Biological oxidations	REACTOME_Pathways_28.08.2018	0.00998444	0.022983	0.0095192	0.011282	[-1]	Group24	8.07175	18	[ABHD10, AHR, CES2, CHAC2, CYP1A1, EPHX1, GGCT, GSTA4, GSTO2, UGT1A1, UGT1A10, UGT1A3, UGT1A4, UGT1A5, UGT1A6, UGT1A7, UGT1A8, UGT1A9]
R-HSA:6804757	Metabolism of xenobiotics by cytochrome P450	KEGG_28.08.2018	1.48622e-05	7.99935e-05	0.0095192	0.011282	[-1]	Group24	17.1053	13	[CYP1A1, EPHX1, GSTA4, GSTO2, UGT1A1, UGT1A10, UGT1A3, UGT1A4, UGT1A5, UGT1A6, UGT1A7, UGT1A8, UGT1A9]
R-HSA:1221632	Regulation of PLK1 Activity at G2/M Transition	REACTOME_Pathways_28.08.2018	1.96906e-08	2.00188e-07	1.60878e-21	1.71604e-20	[-1]	Group25	20.4545	18	[AURKA, BORA, CCNB1, CCNB2, CDK1, CENPJ, CEP152, CEP192, CEP57, CEP70, HAUS1, HAUS4, HAUS7, NEK2, OPTN, PLK4, TUBA1A, TUBB]
R-HSA:6806003	Mitotic Prometaphase	REACTOME_Pathways_28.08.2018	3.22465e-29	2.95055e-27	1.60878e-21	1.71604e-20	[-1]	Group25	27	54	[AURKB, BIRC5, BUB1, BUB3, CCNB1, CCNB2, CDC20, CDCA5, CDCA8, CDK1, CENPE, CENPH, CENPJ, CENPK, CENPL, CENPM, CENPN, CENPQ, CENPS, CENPS-CORT, CENPU, CEP152, CEP192, CEP57, CEP70, CLIP1, ERCC6L, HAUS1, HAUS4, HAUS7, KIF18A, KNTC1, MAD2L1, MZT1, NCAPD2, NCAPG, NCAPH, NEK2, NUP107, NUP37, NUP85, PDS5A, PLK4, SGO1, SGO2, SKA1, SKA2, SMC3, TUBA1A, TUBA1B, TUBB, TUBB6, ZWILCH, ZWINT]
R-HSA:3214847	Mitotic G2-G2/M phases	REACTOME_Pathways_28.08.2018	6.2581e-08	5.72616e-07	1.60878e-21	1.71604e-20	[-1]	Group25	13.6364	27	[AURKA, BORA, CCNB1, CCNB2, CDC25A, CDK1, CDKN1A, CENPJ, CEP152, CEP192, CEP57, CEP70, FOXM1, GTSE1, HAUS1, HAUS4, HAUS7, LIN9, MYBL2, MZT1, NEK2, OPTN, PLK4, TUBA1A, TUBA1B, TUBB, TUBB6]
R-HSA:162658	Recruitment of NuMA to mitotic centrosomes	REACTOME_Pathways_28.08.2018	1.66735e-06	1.15141e-05	1.60878e-21	1.71604e-20	[-1]	Group25	17.0213	16	[CDK1, CENPJ, CEP152, CEP192, CEP57, CEP70, HAUS1, HAUS4, HAUS7, MZT1, NEK2, PLK4, TUBA1A, TUBA1B, TUBB, TUBB6]
R-HSA:5334118	AURKA Activation by TPX2	REACTOME_Pathways_28.08.2018	1.70501e-06	1.15562e-05	1.60878e-21	1.71604e-20	[-1]	Group25	19.1781	14	[AURKA, CDK1, CENPJ, CEP152, CEP192, CEP57, CEP70, HAUS1, HAUS4, HAUS7, NEK2, PLK4, TUBA1A, TUBB]
R-HSA:6782210	Loss of Nlp from mitotic centrosomes	REACTOME_Pathways_28.08.2018	5.81787e-06	3.5489e-05	1.60878e-21	1.71604e-20	[-1]	Group25	18.5714	13	[CDK1, CENPJ, CEP152, CEP192, CEP57, CEP70, HAUS1, HAUS4, HAUS7, NEK2, PLK4, TUBA1A, TUBB]
R-HSA:6782135	Loss of proteins required for interphase microtubule organization from the centrosome	REACTOME_Pathways_28.08.2018	5.81787e-06	3.5489e-05	1.60878e-21	1.71604e-20	[-1]	Group25	18.5714	13	[CDK1, CENPJ, CEP152, CEP192, CEP57, CEP70, HAUS1, HAUS4, HAUS7, NEK2, PLK4, TUBA1A, TUBB]
R-HSA:171306	Recruitment of mitotic centrosome proteins and complexes	REACTOME_Pathways_28.08.2018	7.16146e-06	4.22757e-05	1.60878e-21	1.71604e-20	[-1]	Group25	17.0732	14	[CDK1, CENPJ, CEP152, CEP192, CEP57, CEP70, HAUS1, HAUS4, HAUS7, MZT1, NEK2, PLK4, TUBA1A, TUBB]
R-HSA:5625886	Centrosome maturation	REACTOME_Pathways_28.08.2018	7.16146e-06	4.22757e-05	1.60878e-21	1.71604e-20	[-1]	Group25	17.0732	14	[CDK1, CENPJ, CEP152, CEP192, CEP57, CEP70, HAUS1, HAUS4, HAUS7, MZT1, NEK2, PLK4, TUBA1A, TUBB]
R-HSA:2559580	Anchoring of the basal body to the plasma membrane	REACTOME_Pathways_28.08.2018	0.000224971	0.000866732	1.60878e-21	1.71604e-20	[-1]	Group25	13.2653	13	[CDK1, CENPJ, CEP152, CEP192, CEP57, CEP70, HAUS1, HAUS4, HAUS7, NEK2, PLK4, TUBA1A, TUBB]
R-HSA:427359	Cilium Assembly	REACTOME_Pathways_28.08.2018	0.00222106	0.00630161	1.60878e-21	1.71604e-20	[-1]	Group25	8.95522	18	[CDK1, CENPJ, CEP152, CEP192, CEP57, CEP70, HAUS1, HAUS4, HAUS7, KIF3C, NEK2, PLK4, TTC21B, TTC26, TUBA1A, TUBA1B, TUBB, TUBB6]
R-HSA:5696399	The role of GTSE1 in G2/M progression after G2 checkpoint	REACTOME_Pathways_28.08.2018	0.0153384	0.0326388	1.60878e-21	1.71604e-20	[-1]	Group25	10.3896	8	[CCNB1, CCNB2, CDK1, CDKN1A, GTSE1, TUBA1A, TUBA1B, TUBB6]
R-HSA:1912422	Intraflagellar transport	REACTOME_Pathways_28.08.2018	0.025174	0.0482393	1.60878e-21	1.71604e-20	[-1]	Group25	11.1111	6	[KIF3C, TTC21B, TTC26, TUBA1A, TUBA1B, TUBB6]
R-HSA:2565942	G2/M Transition	REACTOME_Pathways_28.08.2018	5.04546e-08	4.73497e-07	1.60878e-21	1.71604e-20	[-1]	Group25	13.7755	27	[AURKA, BORA, CCNB1, CCNB2, CDC25A, CDK1, CDKN1A, CENPJ, CEP152, CEP192, CEP57, CEP70, FOXM1, GTSE1, HAUS1, HAUS4, HAUS7, LIN9, MYBL2, MZT1, NEK2, OPTN, PLK4, TUBA1A, TUBA1B, TUBB, TUBB6]
R-HSA:68877	Amplification of signal from the kinetochores	REACTOME_Pathways_28.08.2018	1.15083e-18	4.68006e-17	9.82818e-45	3.14502e-43	[-1]	Group26	31.25	30	[AURKB, BIRC5, BUB1, BUB3, CDC20, CDCA8, CENPE, CENPH, CENPK, CENPL, CENPM, CENPN, CENPQ, CENPS, CENPS-CORT, CENPU, CLIP1, ERCC6L, KIF18A, KNTC1, MAD2L1, NUP107, NUP37, NUP85, SGO1, SGO2, SKA1, SKA2, ZWILCH, ZWINT]
R-HSA:453274	Cell Cycle, Mitotic	REACTOME_Pathways_28.08.2018	1.73523e-49	3.17548e-47	9.82818e-45	3.14502e-43	[-1]	Group26	21.0037	113	[AURKA, AURKB, BIRC5, BORA, BUB1, BUB3, CCNB1, CCNB2, CCNE2, CDC20, CDC25A, CDC6, CDC7, CDCA5, CDCA8, CDK1, CDK4, CDKN1A, CDKN2C, CDT1, CENPE, CENPH, CENPJ, CENPK, CENPL, CENPM, CENPN, CENPQ, CENPS, CENPS-CORT, CENPU, CEP152, CEP192, CEP57, CEP70, CKS1B, CLIP1, DBF4, DHFR, ERCC6L, ESPL1, FBXO5, FEN1, FOXM1, GINS1, GINS3, GMNN, GTSE1, HAUS1, HAUS4, HAUS7, HIST1H2AE, HIST1H2BF, HIST1H2BG, HIST1H3G,…
R-HSA:380320	M Phase	REACTOME_Pathways_28.08.2018	3.54976e-30	4.33071e-28	9.82818e-45	3.14502e-43	[-1]	Group26	19.2405	76	[AURKB, BIRC5, BUB1, BUB3, CCNB1, CCNB2, CDC20, CDCA5, CDCA8, CDK1, CENPE, CENPH, CENPJ, CENPK, CENPL, CENPM, CENPN, CENPQ, CENPS, CENPS-CORT, CENPU, CEP152, CEP192, CEP57, CEP70, CLIP1, ERCC6L, ESPL1, FBXO5, HAUS1, HAUS4, HAUS7, HIST1H2AE, HIST1H2BF, HIST1H2BG, HIST1H3G, HIST2H2AA3, HIST2H2AA4, HIST2H2BE, KIF18A, KIF20A, KIF23, KNTC1, LMNB1, MAD2L1, MASTL, MZT1, NCAPD2, NCAPD3, NCAPG, NCAPG2, NC…
R-HSA:8854518	Mitotic Prometaphase	REACTOME_Pathways_28.08.2018	3.22465e-29	2.95055e-27	9.82818e-45	3.14502e-43	[-1]	Group26	27	54	[AURKB, BIRC5, BUB1, BUB3, CCNB1, CCNB2, CDC20, CDCA5, CDCA8, CDK1, CENPE, CENPH, CENPJ, CENPK, CENPL, CENPM, CENPN, CENPQ, CENPS, CENPS-CORT, CENPU, CEP152, CEP192, CEP57, CEP70, CLIP1, ERCC6L, HAUS1, HAUS4, HAUS7, KIF18A, KNTC1, MAD2L1, MZT1, NCAPD2, NCAPG, NCAPH, NEK2, NUP107, NUP37, NUP85, PDS5A, PLK4, SGO1, SGO2, SKA1, SKA2, SMC3, TUBA1A, TUBA1B, TUBB, TUBB6, ZWILCH, ZWINT]
R-HSA:380259	Cell Cycle Checkpoints	REACTOME_Pathways_28.08.2018	1.00242e-28	7.33769e-27	9.82818e-45	3.14502e-43	[-1]	Group26	21.843	64	[ATM, AURKB, BIRC5, BUB1, BUB3, CCNB1, CCNB2, CCNE2, CDC20, CDC25A, CDC6, CDC7, CDCA8, CDK1, CDKN1A, CENPE, CENPH, CENPK, CENPL, CENPM, CENPN, CENPQ, CENPS, CENPS-CORT, CENPU, CHEK2, CLIP1, CLSPN, DBF4, ERCC6L, EXO1, GTSE1, HIST1H2BF, HIST1H2BG, HIST2H2BE, KIF18A, KNTC1, MAD2L1, MCM3, MCM8, MDC1, MDM2, NBN, NUP107, NUP37, NUP85, ORC1, ORC3, ORC6, RBBP8, RFC2, RFC3, RFC5, RMI1, RMI2, RPA3, SGO1, S…
R-HSA:380284	Resolution of Sister Chromatid Cohesion	REACTOME_Pathways_28.08.2018	9.40437e-24	5.73666e-22	9.82818e-45	3.14502e-43	[-1]	Group26	30.9524	39	[AURKB, BIRC5, BUB1, BUB3, CCNB1, CCNB2, CDC20, CDCA5, CDCA8, CDK1, CENPE, CENPH, CENPK, CENPL, CENPM, CENPN, CENPQ, CENPS, CENPS-CORT, CENPU, CLIP1, ERCC6L, KIF18A, KNTC1, MAD2L1, NUP107, NUP37, NUP85, PDS5A, SGO1, SGO2, SKA1, SKA2, SMC3, TUBA1A, TUBA1B, TUBB6, ZWILCH, ZWINT]
R-HSA:380270	Mitotic Metaphase and Anaphase	REACTOME_Pathways_28.08.2018	6.36715e-20	3.32911e-18	9.82818e-45	3.14502e-43	[-1]	Group26	21.7822	44	[AURKB, BIRC5, BUB1, BUB3, CDC20, CDCA5, CDCA8, CENPE, CENPH, CENPK, CENPL, CENPM, CENPN, CENPQ, CENPS, CENPS-CORT, CENPU, CLIP1, ERCC6L, ESPL1, FBXO5, KIF18A, KNTC1, LMNB1, MAD2L1, NUP107, NUP37, NUP85, PDS5A, PTTG1, SGO1, SGO2, SKA1, SKA2, SMC3, TMPO, TUBA1A, TUBA1B, TUBB6, UBE2C, VRK1, VRK2, ZWILCH, ZWINT]
R-HSA:380287	Mitotic Anaphase	REACTOME_Pathways_28.08.2018	3.56266e-19	1.62992e-17	9.82818e-45	3.14502e-43	[-1]	Group26	21.393	43	[AURKB, BIRC5, BUB1, BUB3, CDC20, CDCA5, CDCA8, CENPE, CENPH, CENPK, CENPL, CENPM, CENPN, CENPQ, CENPS, CENPS-CORT, CENPU, CLIP1, ERCC6L, ESPL1, KIF18A, KNTC1, LMNB1, MAD2L1, NUP107, NUP37, NUP85, PDS5A, PTTG1, SGO1, SGO2, SKA1, SKA2, SMC3, TMPO, TUBA1A, TUBA1B, TUBB6, UBE2C, VRK1, VRK2, ZWILCH, ZWINT]
R-HSA:5620912	Amplification of signal from unattached kinetochores via a MAD2 inhibitory signal	REACTOME_Pathways_28.08.2018	1.15083e-18	4.68006e-17	9.82818e-45	3.14502e-43	[-1]	Group26	31.25	30	[AURKB, BIRC5, BUB1, BUB3, CDC20, CDCA8, CENPE, CENPH, CENPK, CENPL, CENPM, CENPN, CENPQ, CENPS, CENPS-CORT, CENPU, CLIP1, ERCC6L, KIF18A, KNTC1, MAD2L1, NUP107, NUP37, NUP85, SGO1, SGO2, SKA1, SKA2, ZWILCH, ZWINT]
R-HSA:5617833	Mitotic Spindle Checkpoint	REACTOME_Pathways_28.08.2018	1.53188e-17	5.60669e-16	9.82818e-45	3.14502e-43	[-1]	Group26	27.6786	31	[AURKB, BIRC5, BUB1, BUB3, CDC20, CDCA8, CENPE, CENPH, CENPK, CENPL, CENPM, CENPN, CENPQ, CENPS, CENPS-CORT, CENPU, CLIP1, ERCC6L, KIF18A, KNTC1, MAD2L1, NUP107, NUP37, NUP85, SGO1, SGO2, SKA1, SKA2, UBE2C, ZWILCH, ZWINT]
R-HSA:8852276	Separation of Sister Chromatids	REACTOME_Pathways_28.08.2018	7.77009e-17	2.58532e-15	9.82818e-45	3.14502e-43	[-1]	Group26	20.5263	39	[AURKB, BIRC5, BUB1, BUB3, CDC20, CDCA5, CDCA8, CENPE, CENPH, CENPK, CENPL, CENPM, CENPN, CENPQ, CENPS, CENPS-CORT, CENPU, CLIP1, ERCC6L, ESPL1, KIF18A, KNTC1, MAD2L1, NUP107, NUP37, NUP85, PDS5A, PTTG1, SGO1, SGO2, SKA1, SKA2, SMC3, TUBA1A, TUBA1B, TUBB6, UBE2C, ZWILCH, ZWINT]
R-HSA:5620924	RHO GTPases Activate Formins	REACTOME_Pathways_28.08.2018	2.65439e-16	8.09589e-15	9.82818e-45	3.14502e-43	[-1]	Group26	23.5714	33	[AURKB, BIRC5, BUB1, BUB3, CDC20, CDCA8, CENPE, CENPH, CENPK, CENPL, CENPM, CENPN, CENPQ, CENPS, CENPS-CORT, CENPU, CLIP1, ERCC6L, KIF18A, KNTC1, MAD2L1, NUP107, NUP37, NUP85, SGO1, SGO2, SKA1, SKA2, TUBA1A, TUBA1B, TUBB6, ZWILCH, ZWINT]
R-HSA:1221632	RHO GTPase Effectors	REACTOME_Pathways_28.08.2018	9.01011e-12	2.06106e-10	9.82818e-45	3.14502e-43	[-1]	Group26	13.522	43	[AURKB, BIRC5, BUB1, BUB3, CDC20, CDCA8, CENPE, CENPH, CENPK, CENPL, CENPM, CENPN, CENPQ, CENPS, CENPS-CORT, CENPU, CLIP1, CYFIP2, ERCC6L, HIST1H2AE, HIST1H2BF, HIST1H2BG, HIST1H3G, HIST2H2AA3, HIST2H2AA4, HIST2H2BE, KIF18A, KNTC1, LIMK2, MAD2L1, NUP107, NUP37, NUP85, SGO1, SGO2, SKA1, SKA2, TAX1BP3, TUBA1A, TUBA1B, TUBB6, ZWILCH, ZWINT]
R-HSA:73886	G2/M Checkpoints	REACTOME_Pathways_28.08.2018	1.36756e-11	2.94427e-10	9.82818e-45	3.14502e-43	[-1]	Group26	17.8571	30	[ATM, CCNB1, CCNB2, CDC25A, CDC6, CDC7, CDK1, CHEK2, CLSPN, DBF4, EXO1, GTSE1, HIST1H2BF, HIST1H2BG, HIST2H2BE, MCM3, MCM8, MDC1, NBN, ORC1, ORC3, ORC6, RBBP8, RFC2, RFC3, RFC5, RMI1, RMI2, RPA3, TOPBP1]
R-HSA:606279	Deposition of new CENPA-containing nucleosomes at the centromere	REACTOME_Pathways_28.08.2018	1.27004e-10	2.11288e-09	9.82818e-45	3.14502e-43	[-1]	Group26	25.6757	19	[CENPH, CENPK, CENPL, CENPM, CENPN, CENPQ, CENPS, CENPS-CORT, CENPU, CENPW, HIST1H2AE, HIST1H2BF, HIST1H2BG, HIST2H2AA3, HIST2H2AA4, HIST2H2BE, HJURP, MIS18A, OIP5]
R-HSA:68875	Nucleosome assembly	REACTOME_Pathways_28.08.2018	1.27004e-10	2.11288e-09	9.82818e-45	3.14502e-43	[-1]	Group26	25.6757	19	[CENPH, CENPK, CENPL, CENPM, CENPN, CENPQ, CENPS, CENPS-CORT, CENPU, CENPW, HIST1H2AE, HIST1H2BF, HIST1H2BG, HIST2H2AA3, HIST2H2AA4, HIST2H2BE, HJURP, MIS18A, OIP5]
R-HSA:2980766	Signaling by Rho GTPases	REACTOME_Pathways_28.08.2018	5.69758e-10	8.34126e-09	9.82818e-45	3.14502e-43	[-1]	Group26	10.9865	49	[ARHGAP11A, ARHGAP11B, ARHGEF39, AURKB, BIRC5, BUB1, BUB3, CDC20, CDCA8, CENPE, CENPH, CENPK, CENPL, CENPM, CENPN, CENPQ, CENPS, CENPS-CORT, CENPU, CLIP1, CYFIP2, DEPDC1B, ECT2, ERCC6L, HIST1H2AE, HIST1H2BF, HIST1H2BG, HIST1H3G, HIST2H2AA3, HIST2H2AA4, HIST2H2BE, KIF18A, KNTC1, LIMK2, MAD2L1, NUP107, NUP37, NUP85, RACGAP1, SGO1, SGO2, SKA1, SKA2, TAX1BP3, TUBA1A, TUBA1B, TUBB6, ZWILCH, ZWINT]
R-HSA:3301854	Recruitment of NuMA to mitotic centrosomes	REACTOME_Pathways_28.08.2018	1.66735e-06	1.15141e-05	9.82818e-45	3.14502e-43	[-1]	Group26	17.0213	16	[CDK1, CENPJ, CEP152, CEP192, CEP57, CEP70, HAUS1, HAUS4, HAUS7, MZT1, NEK2, PLK4, TUBA1A, TUBA1B, TUBB, TUBB6]
R-HSA:2299718	Cell Cycle	REACTOME_Pathways_28.08.2018	2.03338e-55	7.44216e-53	9.82818e-45	3.14502e-43	[-1]	Group26	20.2177	130	[ATM, AURKA, AURKB, BIRC5, BORA, BRCA2, BUB1, BUB3, CCNB1, CCNB2, CCNE2, CDC20, CDC25A, CDC6, CDC7, CDCA5, CDCA8, CDK1, CDK4, CDKN1A, CDKN2C, CDT1, CENPE, CENPH, CENPJ, CENPK, CENPL, CENPM, CENPN, CENPQ, CENPS, CENPS-CORT, CENPU, CENPW, CEP152, CEP192, CEP57, CEP70, CHEK2, CKS1B, CLIP1, CLSPN, DBF4, DHFR, ERCC6L, ESPL1, EXO1, FBXO5, FEN1, FOXM1, GINS1, GINS3, GMNN, GTSE1, HAUS1, HAUS4, HAUS7, HIS…
R-HSA:5578749	Meiotic synapsis	REACTOME_Pathways_28.08.2018	0.0176919	0.0363778	4.87807e-15	3.90245e-14	[-1]	Group27	10.1266	8	[HIST1H2AE, HIST1H2BF, HIST1H2BG, HIST2H2AA3, HIST2H2AA4, HIST2H2BE, LMNB1, SMC3]
R-HSA:212300	Chromosome Maintenance	REACTOME_Pathways_28.08.2018	5.01361e-14	1.41152e-12	4.87807e-15	3.90245e-14	[-1]	Group27	24.5455	27	[CENPH, CENPK, CENPL, CENPM, CENPN, CENPQ, CENPS, CENPS-CORT, CENPU, CENPW, FEN1, HIST1H2AE, HIST1H2BF, HIST1H2BG, HIST2H2AA3, HIST2H2AA4, HIST2H2BE, HJURP, MIS18A, OIP5, POLA2, POLD3, POLE2, RFC2, RFC3, RFC5, RPA3]
R-HSA:2262752	Deposition of new CENPA-containing nucleosomes at the centromere	REACTOME_Pathways_28.08.2018	1.27004e-10	2.11288e-09	4.87807e-15	3.90245e-14	[-1]	Group27	25.6757	19	[CENPH, CENPK, CENPL, CENPM, CENPN, CENPQ, CENPS, CENPS-CORT, CENPU, CENPW, HIST1H2AE, HIST1H2BF, HIST1H2BG, HIST2H2AA3, HIST2H2AA4, HIST2H2BE, HJURP, MIS18A, OIP5]
R-HSA:5250924	Mitotic Prophase	REACTOME_Pathways_28.08.2018	9.59709e-08	8.36318e-07	4.87807e-15	3.90245e-14	[-1]	Group27	15.6028	22	[CCNB1, CCNB2, CDK1, HIST1H2AE, HIST1H2BF, HIST1H2BG, HIST1H3G, HIST2H2AA3, HIST2H2AA4, HIST2H2BE, LMNB1, MASTL, NCAPD3, NCAPG2, NUP107, NUP35, NUP37, NUP62, NUP85, TMPO, VRK1, VRK2]
R-HSA:211000	Nuclear Envelope Breakdown	REACTOME_Pathways_28.08.2018	9.54393e-07	6.98616e-06	4.87807e-15	3.90245e-14	[-1]	Group27	23.5294	12	[CCNB1, CCNB2, CDK1, LMNB1, NUP107, NUP35, NUP37, NUP62, NUP85, TMPO, VRK1, VRK2]
R-HSA:73728	Nuclear Pore Complex (NPC) Disassembly	REACTOME_Pathways_28.08.2018	6.39578e-05	0.000272192	4.87807e-15	3.90245e-14	[-1]	Group27	23.5294	8	[CCNB1, CCNB2, CDK1, NUP107, NUP35, NUP37, NUP62, NUP85]
R-HSA:5334118	Condensation of Prophase Chromosomes	REACTOME_Pathways_28.08.2018	0.000247342	0.00094299	4.87807e-15	3.90245e-14	[-1]	Group27	14.8649	11	[CCNB1, CDK1, HIST1H2AE, HIST1H2BF, HIST1H2BG, HIST1H3G, HIST2H2AA3, HIST2H2AA4, HIST2H2BE, NCAPD3, NCAPG2]
R-HSA:171306	Transcriptional regulation by small RNAs	REACTOME_Pathways_28.08.2018	0.00149589	0.00441529	4.87807e-15	3.90245e-14	[-1]	Group27	11.4286	12	[HIST1H2AE, HIST1H2BF, HIST1H2BG, HIST1H3G, HIST2H2AA3, HIST2H2AA4, HIST2H2BE, NUP107, NUP35, NUP37, NUP62, NUP85]
R-HSA:5625886	PRC2 methylates histones and DNA	REACTOME_Pathways_28.08.2018	0.00339721	0.00907577	4.87807e-15	3.90245e-14	[-1]	Group27	12.3288	9	[EZH2, HIST1H2AE, HIST1H2BF, HIST1H2BG, HIST1H3G, HIST2H2AA3, HIST2H2AA4, HIST2H2BE, PHF19]
R-HSA:427359	Cellular responses to stress	REACTOME_Pathways_28.08.2018	0.00659292	0.0160867	4.87807e-15	3.90245e-14	[-1]	Group27	6.97674	30	[ATM, CCNE2, CDK4, CDKN1A, CDKN2C, CITED2, EZH2, FKBP5, HIST1H2AE, HIST1H2BF, HIST1H2BG, HIST1H3G, HIST2H2AA3, HIST2H2AA4, HIST2H2BE, HSBP1, ID1, LMNB1, MDM2, NBN, NUP107, NUP35, NUP37, NUP62, NUP85, RPA3, TUBA1A, TUBA1B, TUBB6, UBE2C]
R-HSA:1912422	B-WICH complex positively regulates rRNA expression	REACTOME_Pathways_28.08.2018	0.0141535	0.031019	4.87807e-15	3.90245e-14	[-1]	Group27	9.89011	9	[DEK, HIST1H2AE, HIST1H2BF, HIST1H2BG, HIST1H3G, HIST2H2AA3, HIST2H2AA4, HIST2H2BE, POLR1E]
R-HSA:774815	Gene Silencing by RNA	REACTOME_Pathways_28.08.2018	0.0143726	0.0311264	4.87807e-15	3.90245e-14	[-1]	Group27	8.88889	12	[HIST1H2AE, HIST1H2BF, HIST1H2BG, HIST1H3G, HIST2H2AA3, HIST2H2AA4, HIST2H2BE, NUP107, NUP35, NUP37, NUP62, NUP85]
KEGG:04110	RNA Polymerase I Promoter Opening	REACTOME_Pathways_28.08.2018	0.0161674	0.033813	4.87807e-15	3.90245e-14	[-1]	Group27	11.1111	7	[HIST1H2AE, HIST1H2BF, HIST1H2BG, HIST1H3G, HIST2H2AA3, HIST2H2AA4, HIST2H2BE]
R-HSA:113507	DNA methylation	REACTOME_Pathways_28.08.2018	0.0189455	0.0383097	4.87807e-15	3.90245e-14	[-1]	Group27	10.7692	7	[HIST1H2AE, HIST1H2BF, HIST1H2BG, HIST1H3G, HIST2H2AA3, HIST2H2AA4, HIST2H2BE]
R-HSA:2980766	Packaging Of Telomere Ends	REACTOME_Pathways_28.08.2018	0.0212765	0.042093	4.87807e-15	3.90245e-14	[-1]	Group27	11.5385	6	[HIST1H2AE, HIST1H2BF, HIST1H2BG, HIST2H2AA3, HIST2H2AA4, HIST2H2BE]
R-HSA:2514853	Activated PKN1 stimulates transcription of AR (androgen receptor) regulated genes KLK2 and KLK3	REACTOME_Pathways_28.08.2018	0.022042	0.0433729	4.87807e-15	3.90245e-14	[-1]	Group27	10.4478	7	[HIST1H2AE, HIST1H2BF, HIST1H2BG, HIST1H3G, HIST2H2AA3, HIST2H2AA4, HIST2H2BE]
R-HSA:156711	SIRT1 negatively regulates rRNA expression	REACTOME_Pathways_28.08.2018	0.0237145	0.0459233	4.87807e-15	3.90245e-14	[-1]	Group27	10.2941	7	[HIST1H2AE, HIST1H2BF, HIST1H2BG, HIST1H3G, HIST2H2AA3, HIST2H2AA4, HIST2H2BE]
R-HSA:176417	Pre-NOTCH Expression and Processing	REACTOME_Pathways_28.08.2018	0.0254018	0.0481714	4.87807e-15	3.90245e-14	[-1]	Group27	9.17431	10	[ATP2A3, HIST1H2AE, HIST1H2BF, HIST1H2BG, HIST1H3G, HIST2H2AA3, HIST2H2AA4, HIST2H2BE, NOTCH2, ST3GAL4]
R-HSA:3301854	Nucleosome assembly	REACTOME_Pathways_28.08.2018	1.27004e-10	2.11288e-09	4.87807e-15	3.90245e-14	[-1]	Group27	25.6757	19	[CENPH, CENPK, CENPL, CENPM, CENPN, CENPQ, CENPS, CENPS-CORT, CENPU, CENPW, HIST1H2AE, HIST1H2BF, HIST1H2BG, HIST2H2AA3, HIST2H2AA4, HIST2H2BE, HJURP, MIS18A, OIP5]
R-HSA:6791312	RHO GTPase Effectors	REACTOME_Pathways_28.08.2018	9.01011e-12	2.06106e-10	4.87807e-15	3.90245e-14	[-1]	Group27	13.522	43	[AURKB, BIRC5, BUB1, BUB3, CDC20, CDCA8, CENPE, CENPH, CENPK, CENPL, CENPM, CENPN, CENPQ, CENPS, CENPS-CORT, CENPU, CLIP1, CYFIP2, ERCC6L, HIST1H2AE, HIST1H2BF, HIST1H2BG, HIST1H3G, HIST2H2AA3, HIST2H2AA4, HIST2H2BE, KIF18A, KNTC1, LIMK2, MAD2L1, NUP107, NUP37, NUP85, SGO1, SGO2, SKA1, SKA2, TAX1BP3, TUBA1A, TUBA1B, TUBB6, ZWILCH, ZWINT]
R-HSA:2993913	Cell cycle	KEGG_28.08.2018	1.12505e-12	2.74512e-11	8.66429e-15	5.54515e-14	[-1]	Group28	21.7742	27	[ATM, BUB1, BUB3, CCNB1, CCNB2, CCNE2, CDC20, CDC25A, CDC6, CDC7, CDK1, CDK4, CDKN1A, CDKN2C, CHEK2, DBF4, ESPL1, GADD45G, MAD2L1, MCM3, MDM2, ORC1, ORC3, ORC6, PTTG1, SMC3, TTK]
R-HSA:69478	E2F-enabled inhibition of pre-replication complex formation	REACTOME_Pathways_28.08.2018	4.057e-07	3.22796e-06	8.66429e-15	5.54515e-14	[-1]	Group28	66.6667	6	[CCNB1, CDK1, MCM8, ORC1, ORC3, ORC6]
KEGG:04114	Nuclear Envelope Breakdown	REACTOME_Pathways_28.08.2018	9.54393e-07	6.98616e-06	8.66429e-15	5.54515e-14	[-1]	Group28	23.5294	12	[CCNB1, CCNB2, CDK1, LMNB1, NUP107, NUP35, NUP37, NUP62, NUP85, TMPO, VRK1, VRK2]
R-HSA:174143	Condensation of Prometaphase Chromosomes	REACTOME_Pathways_28.08.2018	2.07551e-06	1.38116e-05	8.66429e-15	5.54515e-14	[-1]	Group28	54.5455	6	[CCNB1, CCNB2, CDK1, NCAPD2, NCAPG, NCAPH]
R-HSA:453276	Polo-like kinase mediated events	REACTOME_Pathways_28.08.2018	3.00331e-05	0.000146561	8.66429e-15	5.54515e-14	[-1]	Group28	37.5	6	[CCNB1, CCNB2, CDC25A, FOXM1, LIN9, MYBL2]
R-HSA:2995383	Phosphorylation of Emi1	REACTOME_Pathways_28.08.2018	4.33946e-05	0.000193688	8.66429e-15	5.54515e-14	[-1]	Group28	66.6667	4	[CCNB1, CDC20, CDK1, FBXO5]
R-HSA:2995410	Nuclear Pore Complex (NPC) Disassembly	REACTOME_Pathways_28.08.2018	6.39578e-05	0.000272192	8.66429e-15	5.54515e-14	[-1]	Group28	23.5294	8	[CCNB1, CCNB2, CDK1, NUP107, NUP35, NUP37, NUP62, NUP85]
R-HSA:2980767	TP53 Regulates Transcription of Cell Cycle Genes	REACTOME_Pathways_28.08.2018	0.000175358	0.000713124	8.66429e-15	5.54515e-14	[-1]	Group28	18.3673	9	[AURKA, BAX, CCNB1, CCNE2, CDK1, CDKN1A, CENPJ, E2F8, RGCC]
R-HSA:4419969	Clearance of Nuclear Envelope Membranes from Chromatin	REACTOME_Pathways_28.08.2018	0.000329343	0.00120539	8.66429e-15	5.54515e-14	[-1]	Group28	44.4444	4	[LMNB1, TMPO, VRK1, VRK2]
R-HSA:179409	G2/M DNA replication checkpoint	REACTOME_Pathways_28.08.2018	0.00069459	0.00229027	8.66429e-15	5.54515e-14	[-1]	Group28	60	3	[CCNB1, CCNB2, CDK1]
R-HSA:69273	Oocyte meiosis	KEGG_28.08.2018	0.000704796	0.00230317	8.66429e-15	5.54515e-14	[-1]	Group28	11.2903	14	[AURKA, BUB1, CCNB1, CCNB2, CCNE2, CDC20, CDK1, CPEB4, ESPL1, FBXO5, MAD2L1, PTTG1, SGO1, SMC3]
R-HSA:6804114	APC/C-mediated degradation of cell cycle proteins	REACTOME_Pathways_28.08.2018	0.00091989	0.00290241	8.66429e-15	5.54515e-14	[-1]	Group28	12.7907	11	[AURKA, AURKB, BUB3, CCNB1, CDC20, CDK1, FBXO5, MAD2L1, NEK2, PTTG1, UBE2C]
R-HSA:2465910	Regulation of mitotic cell cycle	REACTOME_Pathways_28.08.2018	0.00091989	0.00290241	8.66429e-15	5.54515e-14	[-1]	Group28	12.7907	11	[AURKA, AURKB, BUB3, CCNB1, CDC20, CDK1, FBXO5, MAD2L1, NEK2, PTTG1, UBE2C]
R-HSA:141405	Initiation of Nuclear Envelope Reformation	REACTOME_Pathways_28.08.2018	0.00163352	0.004745	8.66429e-15	5.54515e-14	[-1]	Group28	30.7692	4	[LMNB1, TMPO, VRK1, VRK2]
R-HSA:141430	Nuclear Envelope Reassembly	REACTOME_Pathways_28.08.2018	0.00163352	0.004745	8.66429e-15	5.54515e-14	[-1]	Group28	30.7692	4	[LMNB1, TMPO, VRK1, VRK2]
R-HSA:176409	Activation of NIMA Kinases NEK9, NEK6, NEK7	REACTOME_Pathways_28.08.2018	0.00228171	0.00637487	8.66429e-15	5.54515e-14	[-1]	Group28	42.8571	3	[CCNB1, CCNB2, CDK1]
R-HSA:176814	Depolymerisation of the Nuclear Lamina	REACTOME_Pathways_28.08.2018	0.00291644	0.0079068	8.66429e-15	5.54515e-14	[-1]	Group28	26.6667	4	[CCNB1, CDK1, LMNB1, TMPO]
R-HSA:174048	APC-Cdc20 mediated degradation of Nek2A	REACTOME_Pathways_28.08.2018	0.00341046	0.00904515	8.66429e-15	5.54515e-14	[-1]	Group28	20	5	[BUB3, CDC20, MAD2L1, NEK2, UBE2C]
R-HSA:8852276	Cyclin A/B1/B2 associated events during G2/M transition	REACTOME_Pathways_28.08.2018	0.00341046	0.00904515	8.66429e-15	5.54515e-14	[-1]	Group28	20	5	[CCNB1, CCNB2, CDC25A, CDK1, FOXM1]
R-HSA:75035	TP53 Regulates Transcription of Genes Involved in G2 Cell Cycle Arrest	REACTOME_Pathways_28.08.2018	0.00591509	0.0146279	8.66429e-15	5.54515e-14	[-1]	Group28	22.2222	4	[AURKA, BAX, CCNB1, CDK1]
R-HSA:6804757	MASTL Facilitates Mitotic Progression	REACTOME_Pathways_28.08.2018	0.00711701	0.0172505	8.66429e-15	5.54515e-14	[-1]	Group28	30	3	[CCNB1, CDK1, MASTL]
R-HSA:6806003	Inhibition of the proteolytic activity of APC/C required for the onset of anaphase by mitotic spindle checkpoint components	REACTOME_Pathways_28.08.2018	0.00876315	0.0204287	8.66429e-15	5.54515e-14	[-1]	Group28	20	4	[BUB3, CDC20, MAD2L1, UBE2C]
R-HSA:162658	Inactivation of APC/C via direct inhibition of the APC/C complex	REACTOME_Pathways_28.08.2018	0.00876315	0.0204287	8.66429e-15	5.54515e-14	[-1]	Group28	20	4	[BUB3, CDC20, MAD2L1, UBE2C]
KEGG:03440	APC/C:Cdc20 mediated degradation of mitotic proteins	REACTOME_Pathways_28.08.2018	0.0132206	0.0295044	8.66429e-15	5.54515e-14	[-1]	Group28	10.6667	8	[BUB3, CCNB1, CDC20, CDK1, MAD2L1, NEK2, PTTG1, UBE2C]
R-HSA:606279	Activation of APC/C and APC/C:Cdc20 mediated degradation of mitotic proteins	REACTOME_Pathways_28.08.2018	0.0142509	0.0310465	8.66429e-15	5.54515e-14	[-1]	Group28	10.5263	8	[BUB3, CCNB1, CDC20, CDK1, MAD2L1, NEK2, PTTG1, UBE2C]
R-HSA:774815	APC/C:Cdc20 mediated degradation of Cyclin B	REACTOME_Pathways_28.08.2018	0.0145017	0.0312212	8.66429e-15	5.54515e-14	[-1]	Group28	17.3913	4	[CCNB1, CDC20, CDK1, UBE2C]
R-HSA:5693532	The role of GTSE1 in G2/M progression after G2 checkpoint	REACTOME_Pathways_28.08.2018	0.0153384	0.0326388	8.66429e-15	5.54515e-14	[-1]	Group28	10.3896	8	[CCNB1, CCNB2, CDK1, CDKN1A, GTSE1, TUBA1A, TUBA1B, TUBB6]
R-HSA:5693616	Chk1/Chk2(Cds1) mediated inactivation of Cyclin B:Cdk1 complex	REACTOME_Pathways_28.08.2018	0.0154412	0.0326676	8.66429e-15	5.54515e-14	[-1]	Group28	23.0769	3	[CCNB1, CDK1, CHEK2]
R-HSA:5693567	Regulation of TP53 Degradation	REACTOME_Pathways_28.08.2018	0.0165776	0.0344738	8.66429e-15	5.54515e-14	[-1]	Group28	13.8889	5	[ATM, CDK1, CHEK2, MDM2, SGK1]
R-HSA:5693579	Regulation of TP53 Expression and Degradation	REACTOME_Pathways_28.08.2018	0.0185246	0.0378771	8.66429e-15	5.54515e-14	[-1]	Group28	13.5135	5	[ATM, CDK1, CHEK2, MDM2, SGK1]
R-HSA:69473	Golgi Cisternae Pericentriolar Stack Reorganization	REACTOME_Pathways_28.08.2018	0.0190493	0.038308	8.66429e-15	5.54515e-14	[-1]	Group28	21.4286	3	[CCNB1, CCNB2, CDK1]
R-HSA:68875	Cellular senescence	KEGG_28.08.2018	0.00114835	0.0035319	8.66429e-15	5.54515e-14	[-1]	Group28	10	16	[ATM, CCNB1, CCNB2, CCNE2, CDC25A, CDK1, CDK4, CDKN1A, CHEK2, FOXM1, GADD45G, HLA-F, LIN9, MDM2, MYBL2, NBN]
R-HSA:5693607	Homologous recombination	KEGG_28.08.2018	5.47976e-06	3.39931e-05	3.21417e-14	1.71423e-13	[-1]	Group29	24.3902	10	[ATM, BRCA2, NBN, POLD3, RAD51, RAD54B, RAD54L, RBBP8, RPA3, TOPBP1]
R-HSA:5693568	Deposition of new CENPA-containing nucleosomes at the centromere	REACTOME_Pathways_28.08.2018	1.27004e-10	2.11288e-09	3.21417e-14	1.71423e-13	[-1]	Group29	25.6757	19	[CENPH, CENPK, CENPL, CENPM, CENPN, CENPQ, CENPS, CENPS-CORT, CENPU, CENPW, HIST1H2AE, HIST1H2BF, HIST1H2BG, HIST2H2AA3, HIST2H2AA4, HIST2H2BE, HJURP, MIS18A, OIP5]
R-HSA:157579	Nucleosome assembly	REACTOME_Pathways_28.08.2018	1.27004e-10	2.11288e-09	3.21417e-14	1.71423e-13	[-1]	Group29	25.6757	19	[CENPH, CENPK, CENPL, CENPM, CENPN, CENPQ, CENPS, CENPS-CORT, CENPU, CENPW, HIST1H2AE, HIST1H2BF, HIST1H2BG, HIST2H2AA3, HIST2H2AA4, HIST2H2BE, HJURP, MIS18A, OIP5]
R-HSA:5693554	DNA Double-Strand Break Repair	REACTOME_Pathways_28.08.2018	1.29114e-09	1.75021e-08	3.21417e-14	1.71423e-13	[-1]	Group29	16.2651	27	[ATM, BRCA2, CHEK2, CLSPN, EXO1, FEN1, GEN1, HIST1H2BF, HIST1H2BG, HIST2H2BE, MDC1, NBN, PARP2, POLD3, POLE2, POLQ, RAD51, RBBP8, RFC2, RFC3, RFC5, RMI1, RMI2, RPA3, TIMELESS, TIPIN, TOPBP1]
R-HSA:5693537	Presynaptic phase of homologous DNA pairing and strand exchange	REACTOME_Pathways_28.08.2018	3.29295e-09	4.0174e-08	3.21417e-14	1.71423e-13	[-1]	Group29	33.3333	13	[ATM, BRCA2, EXO1, NBN, RAD51, RBBP8, RFC2, RFC3, RFC5, RMI1, RMI2, RPA3, TOPBP1]
R-HSA:912446	HDR through Homologous Recombination (HRR) or Single Strand Annealing (SSA)	REACTOME_Pathways_28.08.2018	5.65273e-09	6.67386e-08	3.21417e-14	1.71423e-13	[-1]	Group29	17.4242	23	[ATM, BRCA2, CLSPN, EXO1, GEN1, HIST1H2BF, HIST1H2BG, HIST2H2BE, MDC1, NBN, POLD3, POLE2, RAD51, RBBP8, RFC2, RFC3, RFC5, RMI1, RMI2, RPA3, TIMELESS, TIPIN, TOPBP1]
R-HSA:1500620	Homologous DNA Pairing and Strand Exchange	REACTOME_Pathways_28.08.2018	9.21221e-09	1.05365e-07	3.21417e-14	1.71423e-13	[-1]	Group29	30.9524	13	[ATM, BRCA2, EXO1, NBN, RAD51, RBBP8, RFC2, RFC3, RFC5, RMI1, RMI2, RPA3, TOPBP1]
R-HSA:2299718	G2/M DNA damage checkpoint	REACTOME_Pathways_28.08.2018	6.88212e-08	6.14355e-07	3.21417e-14	1.71423e-13	[-1]	Group29	18.9474	18	[ATM, CCNB1, CDK1, CHEK2, EXO1, HIST1H2BF, HIST1H2BG, HIST2H2BE, MDC1, NBN, RBBP8, RFC2, RFC3, RFC5, RMI1, RMI2, RPA3, TOPBP1]
R-HSA:1474165	Mitotic Prophase	REACTOME_Pathways_28.08.2018	9.59709e-08	8.36318e-07	3.21417e-14	1.71423e-13	[-1]	Group29	15.6028	22	[CCNB1, CCNB2, CDK1, HIST1H2AE, HIST1H2BF, HIST1H2BG, HIST1H3G, HIST2H2AA3, HIST2H2AA4, HIST2H2BE, LMNB1, MASTL, NCAPD3, NCAPG2, NUP107, NUP35, NUP37, NUP62, NUP85, TMPO, VRK1, VRK2]
R-HSA:2559586	Processing of DNA double-strand break ends	REACTOME_Pathways_28.08.2018	1.13312e-07	9.42547e-07	3.21417e-14	1.71423e-13	[-1]	Group29	18.3673	18	[ATM, CLSPN, EXO1, HIST1H2BF, HIST1H2BG, HIST2H2BE, MDC1, NBN, RBBP8, RFC2, RFC3, RFC5, RMI1, RMI2, RPA3, TIMELESS, TIPIN, TOPBP1]
R-HSA:3214815	Resolution of D-loop Structures through Holliday Junction Intermediates	REACTOME_Pathways_28.08.2018	5.99667e-06	3.598e-05	3.21417e-14	1.71423e-13	[-1]	Group29	27.2727	9	[ATM, BRCA2, EXO1, GEN1, NBN, RAD51, RBBP8, RMI1, RMI2]
R-HSA:5578749	Telomere Maintenance	REACTOME_Pathways_28.08.2018	7.16146e-06	4.22757e-05	3.21417e-14	1.71423e-13	[-1]	Group29	17.0732	14	[FEN1, HIST1H2AE, HIST1H2BF, HIST1H2BG, HIST2H2AA3, HIST2H2AA4, HIST2H2BE, POLA2, POLD3, POLE2, RFC2, RFC3, RFC5, RPA3]
R-HSA:2559583	Resolution of D-loop Structures through Synthesis-Dependent Strand Annealing (SDSA)	REACTOME_Pathways_28.08.2018	7.4082e-06	4.30381e-05	3.21417e-14	1.71423e-13	[-1]	Group29	30.7692	8	[ATM, BRCA2, EXO1, NBN, RAD51, RBBP8, RMI1, RMI2]
R-HSA:212300	Resolution of D-Loop Structures	REACTOME_Pathways_28.08.2018	7.85454e-06	4.49182e-05	3.21417e-14	1.71423e-13	[-1]	Group29	26.4706	9	[ATM, BRCA2, EXO1, GEN1, NBN, RAD51, RBBP8, RMI1, RMI2]
R-HSA:5689901	Meiotic recombination	REACTOME_Pathways_28.08.2018	1.26678e-05	6.92002e-05	3.21417e-14	1.71423e-13	[-1]	Group29	16.2791	14	[ATM, BRCA2, CDK4, HIST1H2AE, HIST1H2BF, HIST1H2BG, HIST1H3G, HIST2H2AA3, HIST2H2AA4, HIST2H2BE, NBN, RAD51, RBBP8, RPA3]
R-HSA:3214858	Meiosis	REACTOME_Pathways_28.08.2018	3.33388e-05	0.000156436	3.21417e-14	1.71423e-13	[-1]	Group29	13.5593	16	[ATM, BRCA2, CDK4, HIST1H2AE, HIST1H2BF, HIST1H2BG, HIST1H3G, HIST2H2AA3, HIST2H2AA4, HIST2H2BE, LMNB1, NBN, RAD51, RBBP8, RPA3, SMC3]
R-HSA:2559582	Condensation of Prophase Chromosomes	REACTOME_Pathways_28.08.2018	0.000247342	0.00094299	3.21417e-14	1.71423e-13	[-1]	Group29	14.8649	11	[CCNB1, CDK1, HIST1H2AE, HIST1H2BF, HIST1H2BG, HIST1H3G, HIST2H2AA3, HIST2H2AA4, HIST2H2BE, NCAPD3, NCAPG2]
R-HSA:2262752	Reproduction	REACTOME_Pathways_28.08.2018	0.000360404	0.00129321	3.21417e-14	1.71423e-13	[-1]	Group29	11.1111	16	[ATM, BRCA2, CDK4, HIST1H2AE, HIST1H2BF, HIST1H2BG, HIST1H3G, HIST2H2AA3, HIST2H2AA4, HIST2H2BE, LMNB1, NBN, RAD51, RBBP8, RPA3, SMC3]
R-HSA:5250924	DNA Damage/Telomere Stress Induced Senescence	REACTOME_Pathways_28.08.2018	0.000494124	0.00167453	3.21417e-14	1.71423e-13	[-1]	Group29	13.75	11	[ATM, CCNE2, CDKN1A, HIST1H2AE, HIST1H2BF, HIST1H2BG, HIST2H2AA3, HIST2H2AA4, HIST2H2BE, LMNB1, NBN]
R-HSA:211000	HDACs deacetylate histones	REACTOME_Pathways_28.08.2018	0.000555462	0.00186513	3.21417e-14	1.71423e-13	[-1]	Group29	12.766	12	[HIST1H2AE, HIST1H2AG, HIST1H2AI, HIST1H2AM, HIST1H2BF, HIST1H2BG, HIST1H3G, HIST2H2AA3, HIST2H2AA4, HIST2H2BE, PHF21A, SAP30]
R-HSA:73728	Transcriptional regulation by small RNAs	REACTOME_Pathways_28.08.2018	0.00149589	0.00441529	3.21417e-14	1.71423e-13	[-1]	Group29	11.4286	12	[HIST1H2AE, HIST1H2BF, HIST1H2BG, HIST1H3G, HIST2H2AA3, HIST2H2AA4, HIST2H2BE, NUP107, NUP35, NUP37, NUP62, NUP85]
R-HSA:1221632	Cellular Senescence	REACTOME_Pathways_28.08.2018	0.00183993	0.00530247	3.21417e-14	1.71423e-13	[-1]	Group29	9.13706	18	[ATM, CCNE2, CDK4, CDKN1A, CDKN2C, EZH2, HIST1H2AE, HIST1H2BF, HIST1H2BG, HIST1H3G, HIST2H2AA3, HIST2H2AA4, HIST2H2BE, ID1, LMNB1, MDM2, NBN, UBE2C]
R-HSA:3214847	PRC2 methylates histones and DNA	REACTOME_Pathways_28.08.2018	0.00339721	0.00907577	3.21417e-14	1.71423e-13	[-1]	Group29	12.3288	9	[EZH2, HIST1H2AE, HIST1H2BF, HIST1H2BG, HIST1H3G, HIST2H2AA3, HIST2H2AA4, HIST2H2BE, PHF19]
R-HSA:5334118	Metalloprotease DUBs	REACTOME_Pathways_28.08.2018	0.00411685	0.010611	3.21417e-14	1.71423e-13	[-1]	Group29	16.2162	6	[HIST1H2AE, HIST1H2AG, HIST1H2AI, HIST1H2AM, HIST2H2AA3, HIST2H2AA4]
R-HSA:171306	RMTs methylate histone arginines	REACTOME_Pathways_28.08.2018	0.00577251	0.0144708	3.21417e-14	1.71423e-13	[-1]	Group29	11.3924	9	[CDK4, HIST1H2AE, HIST1H2AG, HIST1H2AI, HIST1H2AM, HIST1H3G, HIST2H2AA3, HIST2H2AA4, SMARCE1]
R-HSA:5625886	Senescence-Associated Secretory Phenotype (SASP)	REACTOME_Pathways_28.08.2018	0.00651102	0.0159935	3.21417e-14	1.71423e-13	[-1]	Group29	10	11	[CDK4, CDKN1A, CDKN2C, HIST1H2AE, HIST1H2BF, HIST1H2BG, HIST1H3G, HIST2H2AA3, HIST2H2AA4, HIST2H2BE, UBE2C]
R-HSA:2559580	Cellular responses to stress	REACTOME_Pathways_28.08.2018	0.00659292	0.0160867	3.21417e-14	1.71423e-13	[-1]	Group29	6.97674	30	[ATM, CCNE2, CDK4, CDKN1A, CDKN2C, CITED2, EZH2, FKBP5, HIST1H2AE, HIST1H2BF, HIST1H2BG, HIST1H3G, HIST2H2AA3, HIST2H2AA4, HIST2H2BE, HSBP1, ID1, LMNB1, MDM2, NBN, NUP107, NUP35, NUP37, NUP62, NUP85, RPA3, TUBA1A, TUBA1B, TUBB6, UBE2C]
R-HSA:427359	B-WICH complex positively regulates rRNA expression	REACTOME_Pathways_28.08.2018	0.0141535	0.031019	3.21417e-14	1.71423e-13	[-1]	Group29	9.89011	9	[DEK, HIST1H2AE, HIST1H2BF, HIST1H2BG, HIST1H3G, HIST2H2AA3, HIST2H2AA4, HIST2H2BE, POLR1E]
R-HSA:1912422	Gene Silencing by RNA	REACTOME_Pathways_28.08.2018	0.0143726	0.0311264	3.21417e-14	1.71423e-13	[-1]	Group29	8.88889	12	[HIST1H2AE, HIST1H2BF, HIST1H2BG, HIST1H3G, HIST2H2AA3, HIST2H2AA4, HIST2H2BE, NUP107, NUP35, NUP37, NUP62, NUP85]
R-HSA:157579	RNA Polymerase I Promoter Opening	REACTOME_Pathways_28.08.2018	0.0161674	0.033813	3.21417e-14	1.71423e-13	[-1]	Group29	11.1111	7	[HIST1H2AE, HIST1H2BF, HIST1H2BG, HIST1H3G, HIST2H2AA3, HIST2H2AA4, HIST2H2BE]
R-HSA:174417	Meiotic synapsis	REACTOME_Pathways_28.08.2018	0.0176919	0.0363778	3.21417e-14	1.71423e-13	[-1]	Group29	10.1266	8	[HIST1H2AE, HIST1H2BF, HIST1H2BG, HIST2H2AA3, HIST2H2AA4, HIST2H2BE, LMNB1, SMC3]
R-HSA:180786	HATs acetylate histones	REACTOME_Pathways_28.08.2018	0.0187404	0.0381054	3.21417e-14	1.71423e-13	[-1]	Group29	8.4507	12	[HIST1H2AE, HIST1H2AG, HIST1H2AI, HIST1H2AM, HIST1H2BF, HIST1H2BG, HIST1H3G, HIST2H2AA3, HIST2H2AA4, HIST2H2BE, JADE1, YEATS4]
R-HSA:606279	DNA methylation	REACTOME_Pathways_28.08.2018	0.0189455	0.0383097	3.21417e-14	1.71423e-13	[-1]	Group29	10.7692	7	[HIST1H2AE, HIST1H2BF, HIST1H2BG, HIST1H3G, HIST2H2AA3, HIST2H2AA4, HIST2H2BE]
R-HSA:73886	Packaging Of Telomere Ends	REACTOME_Pathways_28.08.2018	0.0212765	0.042093	3.21417e-14	1.71423e-13	[-1]	Group29	11.5385	6	[HIST1H2AE, HIST1H2BF, HIST1H2BG, HIST2H2AA3, HIST2H2AA4, HIST2H2BE]
R-HSA:774815	Activated PKN1 stimulates transcription of AR (androgen receptor) regulated genes KLK2 and KLK3	REACTOME_Pathways_28.08.2018	0.022042	0.0433729	3.21417e-14	1.71423e-13	[-1]	Group29	10.4478	7	[HIST1H2AE, HIST1H2BF, HIST1H2BG, HIST1H3G, HIST2H2AA3, HIST2H2AA4, HIST2H2BE]
KEGG:04110	Oxidative Stress Induced Senescence	REACTOME_Pathways_28.08.2018	0.0221746	0.0434006	3.21417e-14	1.71423e-13	[-1]	Group29	8.66142	11	[CDK4, CDKN2C, EZH2, HIST1H2AE, HIST1H2BF, HIST1H2BG, HIST1H3G, HIST2H2AA3, HIST2H2AA4, HIST2H2BE, MDM2]
KEGG:04115	SIRT1 negatively regulates rRNA expression	REACTOME_Pathways_28.08.2018	0.0237145	0.0459233	3.21417e-14	1.71423e-13	[-1]	Group29	10.2941	7	[HIST1H2AE, HIST1H2BF, HIST1H2BG, HIST1H3G, HIST2H2AA3, HIST2H2AA4, HIST2H2BE]
KEGG:04218	Pre-NOTCH Expression and Processing	REACTOME_Pathways_28.08.2018	0.0254018	0.0481714	3.21417e-14	1.71423e-13	[-1]	Group29	9.17431	10	[ATP2A3, HIST1H2AE, HIST1H2BF, HIST1H2BG, HIST1H3G, HIST2H2AA3, HIST2H2AA4, HIST2H2BE, NOTCH2, ST3GAL4]
R-HSA:1538133	Homology Directed Repair	REACTOME_Pathways_28.08.2018	9.41825e-11	1.72354e-09	3.21417e-14	1.71423e-13	[-1]	Group29	18.8406	26	[ATM, BRCA2, CLSPN, EXO1, FEN1, GEN1, HIST1H2BF, HIST1H2BG, HIST2H2BE, MDC1, NBN, PARP2, POLD3, POLE2, POLQ, RAD51, RBBP8, RFC2, RFC3, RFC5, RMI1, RMI2, RPA3, TIMELESS, TIPIN, TOPBP1]
R-HSA:156711	Meiotic synapsis	REACTOME_Pathways_28.08.2018	0.0176919	0.0363778	3.80099e-11	1.21632e-10	[-1]	Group30	10.1266	8	[HIST1H2AE, HIST1H2BF, HIST1H2BG, HIST2H2AA3, HIST2H2AA4, HIST2H2BE, LMNB1, SMC3]
R-HSA:162658	Reproduction	REACTOME_Pathways_28.08.2018	0.000360404	0.00129321	3.80099e-11	1.21632e-10	[-1]	Group30	11.1111	16	[ATM, BRCA2, CDK4, HIST1H2AE, HIST1H2BF, HIST1H2BG, HIST1H3G, HIST2H2AA3, HIST2H2AA4, HIST2H2BE, LMNB1, NBN, RAD51, RBBP8, RPA3, SMC3]
R-HSA:2980767	Mitotic Prophase	REACTOME_Pathways_28.08.2018	9.59709e-08	8.36318e-07	3.80099e-11	1.21632e-10	[-1]	Group30	15.6028	22	[CCNB1, CCNB2, CDK1, HIST1H2AE, HIST1H2BF, HIST1H2BG, HIST1H3G, HIST2H2AA3, HIST2H2AA4, HIST2H2BE, LMNB1, MASTL, NCAPD3, NCAPG2, NUP107, NUP35, NUP37, NUP62, NUP85, TMPO, VRK1, VRK2]
R-HSA:69273	Nuclear Envelope Breakdown	REACTOME_Pathways_28.08.2018	9.54393e-07	6.98616e-06	3.80099e-11	1.21632e-10	[-1]	Group30	23.5294	12	[CCNB1, CCNB2, CDK1, LMNB1, NUP107, NUP35, NUP37, NUP62, NUP85, TMPO, VRK1, VRK2]
R-HSA:69478	Condensation of Prometaphase Chromosomes	REACTOME_Pathways_28.08.2018	2.07551e-06	1.38116e-05	3.80099e-11	1.21632e-10	[-1]	Group30	54.5455	6	[CCNB1, CCNB2, CDK1, NCAPD2, NCAPG, NCAPH]
KEGG:04110	Meiotic recombination	REACTOME_Pathways_28.08.2018	1.26678e-05	6.92002e-05	3.80099e-11	1.21632e-10	[-1]	Group30	16.2791	14	[ATM, BRCA2, CDK4, HIST1H2AE, HIST1H2BF, HIST1H2BG, HIST1H3G, HIST2H2AA3, HIST2H2AA4, HIST2H2BE, NBN, RAD51, RBBP8, RPA3]
KEGG:04114	Meiosis	REACTOME_Pathways_28.08.2018	3.33388e-05	0.000156436	3.80099e-11	1.21632e-10	[-1]	Group30	13.5593	16	[ATM, BRCA2, CDK4, HIST1H2AE, HIST1H2BF, HIST1H2BG, HIST1H3G, HIST2H2AA3, HIST2H2AA4, HIST2H2BE, LMNB1, NBN, RAD51, RBBP8, RPA3, SMC3]
KEGG:04218	Nuclear Pore Complex (NPC) Disassembly	REACTOME_Pathways_28.08.2018	6.39578e-05	0.000272192	3.80099e-11	1.21632e-10	[-1]	Group30	23.5294	8	[CCNB1, CCNB2, CDK1, NUP107, NUP35, NUP37, NUP62, NUP85]
R-HSA:69206	SUMOylation of DNA replication proteins	REACTOME_Pathways_28.08.2018	7.29532e-05	0.000306906	3.80099e-11	1.21632e-10	[-1]	Group30	20.4545	9	[AURKA, AURKB, BIRC5, CDCA8, NUP107, NUP35, NUP37, NUP62, NUP85]
R-HSA:1221632	Condensation of Prophase Chromosomes	REACTOME_Pathways_28.08.2018	0.000247342	0.00094299	3.80099e-11	1.21632e-10	[-1]	Group30	14.8649	11	[CCNB1, CDK1, HIST1H2AE, HIST1H2BF, HIST1H2BG, HIST1H3G, HIST2H2AA3, HIST2H2AA4, HIST2H2BE, NCAPD3, NCAPG2]
R-HSA:1474165	Clearance of Nuclear Envelope Membranes from Chromatin	REACTOME_Pathways_28.08.2018	0.000329343	0.00120539	3.80099e-11	1.21632e-10	[-1]	Group30	44.4444	4	[LMNB1, TMPO, VRK1, VRK2]
R-HSA:68875	DNA Damage/Telomere Stress Induced Senescence	REACTOME_Pathways_28.08.2018	0.000494124	0.00167453	3.80099e-11	1.21632e-10	[-1]	Group30	13.75	11	[ATM, CCNE2, CDKN1A, HIST1H2AE, HIST1H2BF, HIST1H2BG, HIST2H2AA3, HIST2H2AA4, HIST2H2BE, LMNB1, NBN]
R-HSA:2980766	HDACs deacetylate histones	REACTOME_Pathways_28.08.2018	0.000555462	0.00186513	3.80099e-11	1.21632e-10	[-1]	Group30	12.766	12	[HIST1H2AE, HIST1H2AG, HIST1H2AI, HIST1H2AM, HIST1H2BF, HIST1H2BG, HIST1H3G, HIST2H2AA3, HIST2H2AA4, HIST2H2BE, PHF21A, SAP30]
R-HSA:2514853	G2/M DNA replication checkpoint	REACTOME_Pathways_28.08.2018	0.00069459	0.00229027	3.80099e-11	1.21632e-10	[-1]	Group30	60	3	[CCNB1, CCNB2, CDK1]
R-HSA:912446	Processing of Capped Intron-Containing Pre-mRNA	REACTOME_Pathways_28.08.2018	0.00090557	0.00288207	3.80099e-11	1.21632e-10	[-1]	Group30	9.0535	22	[DDX39B, HNRNPA1, HNRNPD, HNRNPF, LSM2, LSM6, MAGOHB, NUDT21, NUP107, NUP35, NUP37, NUP62, NUP85, PPIH, PPIL3, PRPF3, RBMX, SNRPA, SNRPD1, SRSF2, SRSF3, THOC1]
R-HSA:1500620	Transport of Mature mRNA derived from an Intron-Containing Transcript	REACTOME_Pathways_28.08.2018	0.00101259	0.00316758	3.80099e-11	1.21632e-10	[-1]	Group30	13.5135	10	[DDX39B, MAGOHB, NUP107, NUP35, NUP37, NUP62, NUP85, SRSF2, SRSF3, THOC1]
R-HSA:3301854	Transcriptional regulation by small RNAs	REACTOME_Pathways_28.08.2018	0.00149589	0.00441529	3.80099e-11	1.21632e-10	[-1]	Group30	11.4286	12	[HIST1H2AE, HIST1H2BF, HIST1H2BG, HIST1H3G, HIST2H2AA3, HIST2H2AA4, HIST2H2BE, NUP107, NUP35, NUP37, NUP62, NUP85]
R-HSA:4615885	Initiation of Nuclear Envelope Reformation	REACTOME_Pathways_28.08.2018	0.00163352	0.004745	3.80099e-11	1.21632e-10	[-1]	Group30	30.7692	4	[LMNB1, TMPO, VRK1, VRK2]
R-HSA:2299718	Nuclear Envelope Reassembly	REACTOME_Pathways_28.08.2018	0.00163352	0.004745	3.80099e-11	1.21632e-10	[-1]	Group30	30.7692	4	[LMNB1, TMPO, VRK1, VRK2]
R-HSA:2993913	Cellular Senescence	REACTOME_Pathways_28.08.2018	0.00183993	0.00530247	3.80099e-11	1.21632e-10	[-1]	Group30	9.13706	18	[ATM, CCNE2, CDK4, CDKN1A, CDKN2C, EZH2, HIST1H2AE, HIST1H2BF, HIST1H2BG, HIST1H3G, HIST2H2AA3, HIST2H2AA4, HIST2H2BE, ID1, LMNB1, MDM2, NBN, UBE2C]
R-HSA:2559586	Activation of NIMA Kinases NEK9, NEK6, NEK7	REACTOME_Pathways_28.08.2018	0.00228171	0.00637487	3.80099e-11	1.21632e-10	[-1]	Group30	42.8571	3	[CCNB1, CCNB2, CDK1]
R-HSA:3214815	Transport of Mature Transcript to Cytoplasm	REACTOME_Pathways_28.08.2018	0.00244899	0.00673932	3.80099e-11	1.21632e-10	[-1]	Group30	12.0482	10	[DDX39B, MAGOHB, NUP107, NUP35, NUP37, NUP62, NUP85, SRSF2, SRSF3, THOC1]
R-HSA:69478	Rev-mediated nuclear export of HIV RNA	REACTOME_Pathways_28.08.2018	0.00264894	0.00723516	3.80099e-11	1.21632e-10	[-1]	Group30	17.6471	6	[NUP107, NUP35, NUP37, NUP62, NUP85, RANBP1]
R-HSA:72203	Depolymerisation of the Nuclear Lamina	REACTOME_Pathways_28.08.2018	0.00291644	0.0079068	3.80099e-11	1.21632e-10	[-1]	Group30	26.6667	4	[CCNB1, CDK1, LMNB1, TMPO]
R-HSA:159236	Cyclin A/B1/B2 associated events during G2/M transition	REACTOME_Pathways_28.08.2018	0.00341046	0.00904515	3.80099e-11	1.21632e-10	[-1]	Group30	20	5	[CCNB1, CCNB2, CDC25A, CDK1, FOXM1]
R-HSA:5578749	PRC2 methylates histones and DNA	REACTOME_Pathways_28.08.2018	0.00339721	0.00907577	3.80099e-11	1.21632e-10	[-1]	Group30	12.3288	9	[EZH2, HIST1H2AE, HIST1H2BF, HIST1H2BG, HIST1H3G, HIST2H2AA3, HIST2H2AA4, HIST2H2BE, PHF19]
R-HSA:2995383	Interactions of Rev with host cellular proteins	REACTOME_Pathways_28.08.2018	0.00357364	0.00934252	3.80099e-11	1.21632e-10	[-1]	Group30	16.6667	6	[NUP107, NUP35, NUP37, NUP62, NUP85, RANBP1]
R-HSA:2995410	SUMOylation of ubiquitinylation proteins	REACTOME_Pathways_28.08.2018	0.00411685	0.010611	3.80099e-11	1.21632e-10	[-1]	Group30	16.2162	6	[MDM2, NUP107, NUP35, NUP37, NUP62, NUP85]
R-HSA:2559583	snRNP Assembly	REACTOME_Pathways_28.08.2018	0.0057956	0.0144299	3.80099e-11	1.21632e-10	[-1]	Group30	13.4615	7	[GEMIN2, NUP107, NUP35, NUP37, NUP62, NUP85, SNRPD1]
R-HSA:2980767	Metabolism of non-coding RNA	REACTOME_Pathways_28.08.2018	0.0057956	0.0144299	3.80099e-11	1.21632e-10	[-1]	Group30	13.4615	7	[GEMIN2, NUP107, NUP35, NUP37, NUP62, NUP85, SNRPD1]
R-HSA:72202	Senescence-Associated Secretory Phenotype (SASP)	REACTOME_Pathways_28.08.2018	0.00651102	0.0159935	3.80099e-11	1.21632e-10	[-1]	Group30	10	11	[CDK4, CDKN1A, CDKN2C, HIST1H2AE, HIST1H2BF, HIST1H2BG, HIST1H3G, HIST2H2AA3, HIST2H2AA4, HIST2H2BE, UBE2C]
R-HSA:165054	Cellular responses to stress	REACTOME_Pathways_28.08.2018	0.00659292	0.0160867	3.80099e-11	1.21632e-10	[-1]	Group30	6.97674	30	[ATM, CCNE2, CDK4, CDKN1A, CDKN2C, CITED2, EZH2, FKBP5, HIST1H2AE, HIST1H2BF, HIST1H2BG, HIST1H3G, HIST2H2AA3, HIST2H2AA4, HIST2H2BE, HSBP1, ID1, LMNB1, MDM2, NBN, NUP107, NUP35, NUP37, NUP62, NUP85, RPA3, TUBA1A, TUBA1B, TUBB6, UBE2C]
R-HSA:4419969	Regulation of Glucokinase by Glucokinase Regulatory Protein	REACTOME_Pathways_28.08.2018	0.00769771	0.0182946	3.80099e-11	1.21632e-10	[-1]	Group30	16.6667	5	[NUP107, NUP35, NUP37, NUP62, NUP85]
R-HSA:69273	SUMOylation	REACTOME_Pathways_28.08.2018	0.00837506	0.019776	3.80099e-11	1.21632e-10	[-1]	Group30	8.55615	16	[AURKA, AURKB, BIRC5, CDCA8, MDC1, MDM2, NUP107, NUP35, NUP37, NUP62, NUP85, RWDD3, SAE1, SENP1, SMC3, XPC]
R-HSA:212300	Transport of the SLBP independent Mature mRNA	REACTOME_Pathways_28.08.2018	0.0115648	0.0262902	3.80099e-11	1.21632e-10	[-1]	Group30	15.1515	5	[NUP107, NUP35, NUP37, NUP62, NUP85]
R-HSA:177243	Nuclear import of Rev protein	REACTOME_Pathways_28.08.2018	0.0115648	0.0262902	3.80099e-11	1.21632e-10	[-1]	Group30	15.1515	5	[NUP107, NUP35, NUP37, NUP62, NUP85]
R-HSA:3232142	SUMOylation of SUMOylation proteins	REACTOME_Pathways_28.08.2018	0.0115648	0.0262902	3.80099e-11	1.21632e-10	[-1]	Group30	15.1515	5	[NUP107, NUP35, NUP37, NUP62, NUP85]
R-HSA:191859	Transport of the SLBP Dependant Mature mRNA	REACTOME_Pathways_28.08.2018	0.0131021	0.0294193	3.80099e-11	1.21632e-10	[-1]	Group30	14.7059	5	[NUP107, NUP35, NUP37, NUP62, NUP85]
R-HSA:194441	Transport of Ribonucleoproteins into the Host Nucleus	REACTOME_Pathways_28.08.2018	0.0131021	0.0294193	3.80099e-11	1.21632e-10	[-1]	Group30	14.7059	5	[NUP107, NUP35, NUP37, NUP62, NUP85]
R-HSA:2559582	B-WICH complex positively regulates rRNA expression	REACTOME_Pathways_28.08.2018	0.0141535	0.031019	3.80099e-11	1.21632e-10	[-1]	Group30	9.89011	9	[DEK, HIST1H2AE, HIST1H2BF, HIST1H2BG, HIST1H3G, HIST2H2AA3, HIST2H2AA4, HIST2H2BE, POLR1E]
R-HSA:2262752	SUMOylation of DNA damage response and repair proteins	REACTOME_Pathways_28.08.2018	0.0142509	0.0310465	3.80099e-11	1.21632e-10	[-1]	Group30	10.5263	8	[MDC1, NUP107, NUP35, NUP37, NUP62, NUP85, SMC3, XPC]
R-HSA:170822	Gene Silencing by RNA	REACTOME_Pathways_28.08.2018	0.0143726	0.0311264	3.80099e-11	1.21632e-10	[-1]	Group30	8.88889	12	[HIST1H2AE, HIST1H2BF, HIST1H2BG, HIST1H3G, HIST2H2AA3, HIST2H2AA4, HIST2H2BE, NUP107, NUP35, NUP37, NUP62, NUP85]
R-HSA:2990846	RNA Polymerase I Promoter Opening	REACTOME_Pathways_28.08.2018	0.0161674	0.033813	3.80099e-11	1.21632e-10	[-1]	Group30	11.1111	7	[HIST1H2AE, HIST1H2BF, HIST1H2BG, HIST1H3G, HIST2H2AA3, HIST2H2AA4, HIST2H2BE]
R-HSA:159227	NEP/NS2 Interacts with the Cellular Export Machinery	REACTOME_Pathways_28.08.2018	0.0165776	0.0344738	3.80099e-11	1.21632e-10	[-1]	Group30	13.8889	5	[NUP107, NUP35, NUP37, NUP62, NUP85]
R-HSA:180746	Vpr-mediated nuclear import of PICs	REACTOME_Pathways_28.08.2018	0.0165776	0.0344738	3.80099e-11	1.21632e-10	[-1]	Group30	13.8889	5	[NUP107, NUP35, NUP37, NUP62, NUP85]
R-HSA:4085377	HATs acetylate histones	REACTOME_Pathways_28.08.2018	0.0187404	0.0381054	3.80099e-11	1.21632e-10	[-1]	Group30	8.4507	12	[HIST1H2AE, HIST1H2AG, HIST1H2AI, HIST1H2AM, HIST1H2BF, HIST1H2BG, HIST1H3G, HIST2H2AA3, HIST2H2AA4, HIST2H2BE, JADE1, YEATS4]
R-HSA:159230	Golgi Cisternae Pericentriolar Stack Reorganization	REACTOME_Pathways_28.08.2018	0.0190493	0.038308	3.80099e-11	1.21632e-10	[-1]	Group30	21.4286	3	[CCNB1, CCNB2, CDK1]
R-HSA:168271	DNA methylation	REACTOME_Pathways_28.08.2018	0.0189455	0.0383097	3.80099e-11	1.21632e-10	[-1]	Group30	10.7692	7	[HIST1H2AE, HIST1H2BF, HIST1H2BG, HIST1H3G, HIST2H2AA3, HIST2H2AA4, HIST2H2BE]
R-HSA:5250924	Export of Viral Ribonucleoproteins from Nucleus	REACTOME_Pathways_28.08.2018	0.0206164	0.0410086	3.80099e-11	1.21632e-10	[-1]	Group30	13.1579	5	[NUP107, NUP35, NUP37, NUP62, NUP85]
R-HSA:3108214	Packaging Of Telomere Ends	REACTOME_Pathways_28.08.2018	0.0212765	0.042093	3.80099e-11	1.21632e-10	[-1]	Group30	11.5385	6	[HIST1H2AE, HIST1H2BF, HIST1H2BG, HIST2H2AA3, HIST2H2AA4, HIST2H2BE]
R-HSA:211000	Activated PKN1 stimulates transcription of AR (androgen receptor) regulated genes KLK2 and KLK3	REACTOME_Pathways_28.08.2018	0.022042	0.0433729	3.80099e-11	1.21632e-10	[-1]	Group30	10.4478	7	[HIST1H2AE, HIST1H2BF, HIST1H2BG, HIST1H3G, HIST2H2AA3, HIST2H2AA4, HIST2H2BE]
R-HSA:73728	Oxidative Stress Induced Senescence	REACTOME_Pathways_28.08.2018	0.0221746	0.0434006	3.80099e-11	1.21632e-10	[-1]	Group30	8.66142	11	[CDK4, CDKN2C, EZH2, HIST1H2AE, HIST1H2BF, HIST1H2BG, HIST1H3G, HIST2H2AA3, HIST2H2AA4, HIST2H2BE, MDM2]
R-HSA:168333	Interactions of Vpr with host cellular proteins	REACTOME_Pathways_28.08.2018	0.0228566	0.0444974	3.80099e-11	1.21632e-10	[-1]	Group30	12.8205	5	[NUP107, NUP35, NUP37, NUP62, NUP85]
R-HSA:180910	Regulation of HSF1-mediated heat shock response	REACTOME_Pathways_28.08.2018	0.0237145	0.0459233	3.80099e-11	1.21632e-10	[-1]	Group30	10.2941	7	[ATM, NUP107, NUP35, NUP37, NUP62, NUP85, RPA3]
R-HSA:3214847	SIRT1 negatively regulates rRNA expression	REACTOME_Pathways_28.08.2018	0.0237145	0.0459233	3.80099e-11	1.21632e-10	[-1]	Group30	10.2941	7	[HIST1H2AE, HIST1H2BF, HIST1H2BG, HIST1H3G, HIST2H2AA3, HIST2H2AA4, HIST2H2BE]
R-HSA:162658	Transport of Mature mRNA Derived from an Intronless Transcript	REACTOME_Pathways_28.08.2018	0.0252485	0.04813	3.80099e-11	1.21632e-10	[-1]	Group30	12.5	5	[NUP107, NUP35, NUP37, NUP62, NUP85]
R-HSA:5334118	NS1 Mediated Effects on Host Pathways	REACTOME_Pathways_28.08.2018	0.0252485	0.04813	3.80099e-11	1.21632e-10	[-1]	Group30	12.5	5	[NUP107, NUP35, NUP37, NUP62, NUP85]
R-HSA:168274	Pre-NOTCH Expression and Processing	REACTOME_Pathways_28.08.2018	0.0254018	0.0481714	3.80099e-11	1.21632e-10	[-1]	Group30	9.17431	10	[ATP2A3, HIST1H2AE, HIST1H2BF, HIST1H2BG, HIST1H3G, HIST2H2AA3, HIST2H2AA4, HIST2H2BE, NOTCH2, ST3GAL4]
R-HSA:171306	Telomere Maintenance	REACTOME_Pathways_28.08.2018	7.16146e-06	4.22757e-05	3.80099e-11	1.21632e-10	[-1]	Group30	17.0732	14	[FEN1, HIST1H2AE, HIST1H2BF, HIST1H2BG, HIST2H2AA3, HIST2H2AA4, HIST2H2BE, POLA2, POLD3, POLE2, RFC2, RFC3, RFC5, RPA3]
R-HSA:5625886	DNA replication	KEGG_28.08.2018	1.51091e-07	1.22887e-06	1.12093e-41	1.79349e-40	[-1]	Group31	30.5556	11	[FEN1, MCM3, POLA2, POLD3, POLE2, RFC2, RFC3, RFC5, RNASEH2A, RNASEH2B, RPA3]
R-HSA:2559580	Base excision repair	KEGG_28.08.2018	0.00226036	0.00636379	1.12093e-41	1.79349e-40	[-1]	Group31	18.1818	6	[FEN1, HMGB1, PARP2, POLD3, POLE2, UNG]
R-HSA:176033	Cell cycle	KEGG_28.08.2018	1.12505e-12	2.74512e-11	1.12093e-41	1.79349e-40	[-1]	Group31	21.7742	27	[ATM, BUB1, BUB3, CCNB1, CCNB2, CCNE2, CDC20, CDC25A, CDC6, CDC7, CDK1, CDK4, CDKN1A, CDKN2C, CHEK2, DBF4, ESPL1, GADD45G, MAD2L1, MCM3, MDM2, ORC1, ORC3, ORC6, PTTG1, SMC3, TTK]
R-HSA:3371453	Mitotic G1-G1/S phases	REACTOME_Pathways_28.08.2018	1.87942e-11	3.82148e-10	1.12093e-41	1.79349e-40	[-1]	Group31	18.7919	28	[CCNB1, CCNE2, CDC25A, CDC6, CDC7, CDK1, CDK4, CDKN1A, CDKN2C, CDT1, CKS1B, DBF4, DHFR, FBXO5, GMNN, LIN9, LYN, MCM3, MCM8, MYBL2, ORC1, ORC3, ORC6, POLA2, POLE2, RPA3, RRM2, TK1]
R-HSA:427359	DNA Repair	REACTOME_Pathways_28.08.2018	2.80131e-11	5.39621e-10	1.12093e-41	1.79349e-40	[-1]	Group31	13.2911	42	[ATM, BRCA2, CENPS, CENPS-CORT, CHEK2, CLSPN, DCLRE1A, DCLRE1B, EXO1, FANCD2, FANCL, FEN1, GEN1, HIST1H2BF, HIST1H2BG, HIST2H2BE, MDC1, MSH2, MSH6, NBN, PARP2, PCLAF, POLD3, POLE2, POLQ, RAD18, RAD51, RBBP8, RFC2, RFC3, RFC5, RMI1, RMI2, RPA3, TCEA1, TIMELESS, TIPIN, TOPBP1, UBE2T, UNG, USP1, XPC]
R-HSA:159231	Homology Directed Repair	REACTOME_Pathways_28.08.2018	9.41825e-11	1.72354e-09	1.12093e-41	1.79349e-40	[-1]	Group31	18.8406	26	[ATM, BRCA2, CLSPN, EXO1, FEN1, GEN1, HIST1H2BF, HIST1H2BG, HIST2H2BE, MDC1, NBN, PARP2, POLD3, POLE2, POLQ, RAD51, RBBP8, RFC2, RFC3, RFC5, RMI1, RMI2, RPA3, TIMELESS, TIPIN, TOPBP1]
R-HSA:168276	Activation of ATR in response to replication stress	REACTOME_Pathways_28.08.2018	1.13686e-10	1.98139e-09	1.12093e-41	1.79349e-40	[-1]	Group31	37.8378	14	[CDC25A, CDC6, CDC7, CLSPN, DBF4, MCM3, MCM8, ORC1, ORC3, ORC6, RFC2, RFC3, RFC5, RPA3]
R-HSA:1912422	G1/S Transition	REACTOME_Pathways_28.08.2018	1.63145e-10	2.59613e-09	1.12093e-41	1.79349e-40	[-1]	Group31	19.084	25	[CCNB1, CCNE2, CDC25A, CDC6, CDC7, CDK1, CDK4, CDKN1A, CDT1, CKS1B, DBF4, DHFR, FBXO5, GMNN, LIN9, MCM3, MCM8, ORC1, ORC3, ORC6, POLA2, POLE2, RPA3, RRM2, TK1]
R-HSA:162658	Activation of the pre-replicative complex	REACTOME_Pathways_28.08.2018	2.93116e-10	4.47002e-09	1.12093e-41	1.79349e-40	[-1]	Group31	39.3939	13	[CDC6, CDC7, CDT1, DBF4, GMNN, MCM3, MCM8, ORC1, ORC3, ORC6, POLA2, POLE2, RPA3]
R-HSA:190872	S Phase	REACTOME_Pathways_28.08.2018	6.39265e-10	8.99889e-09	1.12093e-41	1.79349e-40	[-1]	Group31	16.7702	27	[CCNE2, CDC25A, CDC6, CDCA5, CDK4, CDKN1A, CDT1, CKS1B, FEN1, GINS1, GINS3, LIN9, MCM3, MCM8, ORC1, ORC3, ORC6, PDS5A, POLA2, POLD3, POLE2, RFC2, RFC3, RFC5, RPA3, SMC3, UBE2C]
R-HSA:453274	DNA Double-Strand Break Repair	REACTOME_Pathways_28.08.2018	1.29114e-09	1.75021e-08	1.12093e-41	1.79349e-40	[-1]	Group31	16.2651	27	[ATM, BRCA2, CHEK2, CLSPN, EXO1, FEN1, GEN1, HIST1H2BF, HIST1H2BG, HIST2H2BE, MDC1, NBN, PARP2, POLD3, POLE2, POLQ, RAD51, RBBP8, RFC2, RFC3, RFC5, RMI1, RMI2, RPA3, TIMELESS, TIPIN, TOPBP1]
R-HSA:2514853	Transcriptional Regulation by TP53	REACTOME_Pathways_28.08.2018	2.84131e-09	3.714e-08	1.12093e-41	1.79349e-40	[-1]	Group31	11.4754	42	[ATM, AURKA, AURKB, BAX, BBC3, BIRC5, CCNB1, CCNE2, CDK1, CDKN1A, CENPJ, CHEK2, DDIT4, E2F8, EXO1, FANCD2, GLS2, MDC1, MDM2, MSH2, NBN, PIDD1, RBBP8, RFC2, RFC3, RFC5, RGCC, RMI1, RMI2, RPA3, RRM2B, SESN1, SESN2, SGK1, SMYD2, SSRP1, TCEA1, TIGAR, TNFRSF10A, TNFRSF10B, TNFRSF10C, TOPBP1]
R-HSA:69478	Presynaptic phase of homologous DNA pairing and strand exchange	REACTOME_Pathways_28.08.2018	3.29295e-09	4.0174e-08	1.12093e-41	1.79349e-40	[-1]	Group31	33.3333	13	[ATM, BRCA2, EXO1, NBN, RAD51, RBBP8, RFC2, RFC3, RFC5, RMI1, RMI2, RPA3, TOPBP1]
R-HSA:2980767	HDR through Homologous Recombination (HRR) or Single Strand Annealing (SSA)	REACTOME_Pathways_28.08.2018	5.65273e-09	6.67386e-08	1.12093e-41	1.79349e-40	[-1]	Group31	17.4242	23	[ATM, BRCA2, CLSPN, EXO1, GEN1, HIST1H2BF, HIST1H2BG, HIST2H2BE, MDC1, NBN, POLD3, POLE2, RAD51, RBBP8, RFC2, RFC3, RFC5, RMI1, RMI2, RPA3, TIMELESS, TIPIN, TOPBP1]
R-HSA:69273	Homologous DNA Pairing and Strand Exchange	REACTOME_Pathways_28.08.2018	9.21221e-09	1.05365e-07	1.12093e-41	1.79349e-40	[-1]	Group31	30.9524	13	[ATM, BRCA2, EXO1, NBN, RAD51, RBBP8, RFC2, RFC3, RFC5, RMI1, RMI2, RPA3, TOPBP1]
R-HSA:8852276	HDR through Homologous Recombination (HRR)	REACTOME_Pathways_28.08.2018	1.16774e-08	1.29514e-07	1.12093e-41	1.79349e-40	[-1]	Group31	23.8806	16	[ATM, BRCA2, EXO1, GEN1, NBN, POLD3, POLE2, RAD51, RBBP8, RFC2, RFC3, RFC5, RMI1, RMI2, RPA3, TOPBP1]
R-HSA:5620924	DNA Replication	REACTOME_Pathways_28.08.2018	1.36006e-08	1.46407e-07	1.12093e-41	1.79349e-40	[-1]	Group31	17.3228	22	[CCNE2, CDC6, CDC7, CDT1, DBF4, FEN1, GINS1, GINS3, GMNN, MCM3, MCM8, ORC1, ORC3, ORC6, POLA2, POLD3, POLE2, RFC2, RFC3, RFC5, RPA3, UBE2C]
R-HSA:5693554	HDR through Single Strand Annealing (SSA)	REACTOME_Pathways_28.08.2018	1.90787e-08	1.99509e-07	1.12093e-41	1.79349e-40	[-1]	Group31	32.4324	12	[ATM, EXO1, NBN, RAD51, RBBP8, RFC2, RFC3, RFC5, RMI1, RMI2, RPA3, TOPBP1]
R-HSA:6783310	DNA strand elongation	REACTOME_Pathways_28.08.2018	3.7817e-08	3.64237e-07	1.12093e-41	1.79349e-40	[-1]	Group31	34.375	11	[FEN1, GINS1, GINS3, MCM3, MCM8, POLA2, POLD3, RFC2, RFC3, RFC5, RPA3]
R-HSA:6804757	G2/M DNA damage checkpoint	REACTOME_Pathways_28.08.2018	6.88212e-08	6.14355e-07	1.12093e-41	1.79349e-40	[-1]	Group31	18.9474	18	[ATM, CCNB1, CDK1, CHEK2, EXO1, HIST1H2BF, HIST1H2BG, HIST2H2BE, MDC1, NBN, RBBP8, RFC2, RFC3, RFC5, RMI1, RMI2, RPA3, TOPBP1]
R-HSA:6804760	Processing of DNA double-strand break ends	REACTOME_Pathways_28.08.2018	1.13312e-07	9.42547e-07	1.12093e-41	1.79349e-40	[-1]	Group31	18.3673	18	[ATM, CLSPN, EXO1, HIST1H2BF, HIST1H2BG, HIST2H2BE, MDC1, NBN, RBBP8, RFC2, RFC3, RFC5, RMI1, RMI2, RPA3, TIMELESS, TIPIN, TOPBP1]
R-HSA:6806003	E2F-enabled inhibition of pre-replication complex formation	REACTOME_Pathways_28.08.2018	4.057e-07	3.22796e-06	1.12093e-41	1.79349e-40	[-1]	Group31	66.6667	6	[CCNB1, CDK1, MCM8, ORC1, ORC3, ORC6]
R-HSA:75035	Synthesis of DNA	REACTOME_Pathways_28.08.2018	5.00199e-07	3.89517e-06	1.12093e-41	1.79349e-40	[-1]	Group31	15.9664	19	[CCNE2, CDC6, CDT1, FEN1, GINS1, GINS3, MCM3, MCM8, ORC1, ORC3, ORC6, POLA2, POLD3, POLE2, RFC2, RFC3, RFC5, RPA3, UBE2C]
R-HSA:5685939	Regulation of TP53 Activity through Phosphorylation	REACTOME_Pathways_28.08.2018	1.23811e-06	8.88529e-06	1.12093e-41	1.79349e-40	[-1]	Group31	17.3913	16	[ATM, AURKA, AURKB, CHEK2, EXO1, MDM2, NBN, RBBP8, RFC2, RFC3, RFC5, RMI1, RMI2, RPA3, SSRP1, TOPBP1]
KEGG:00230	Activation of E2F1 target genes at G1/S	REACTOME_Pathways_28.08.2018	1.29631e-06	9.12402e-06	1.12093e-41	1.79349e-40	[-1]	Group31	32.1429	9	[CDC6, CDK1, CDT1, DHFR, FBXO5, LIN9, ORC1, RRM2, TK1]
KEGG:00240	G1/S-Specific Transcription	REACTOME_Pathways_28.08.2018	1.29631e-06	9.12402e-06	1.12093e-41	1.79349e-40	[-1]	Group31	32.1429	9	[CDC6, CDK1, CDT1, DHFR, FBXO5, LIN9, ORC1, RRM2, TK1]
KEGG:00480	Mismatch repair	KEGG_28.08.2018	2.59994e-06	1.69925e-05	1.12093e-41	1.79349e-40	[-1]	Group31	34.7826	8	[EXO1, MSH2, MSH6, POLD3, RFC2, RFC3, RFC5, RPA3]
R-HSA:15869	Telomere C-strand (Lagging Strand) Synthesis	REACTOME_Pathways_28.08.2018	3.75725e-06	2.41255e-05	1.12093e-41	1.79349e-40	[-1]	Group31	33.3333	8	[FEN1, POLA2, POLD3, POLE2, RFC2, RFC3, RFC5, RPA3]
R-HSA:499943	Homologous recombination	KEGG_28.08.2018	5.47976e-06	3.39931e-05	1.12093e-41	1.79349e-40	[-1]	Group31	24.3902	10	[ATM, BRCA2, NBN, POLD3, RAD51, RAD54B, RAD54L, RBBP8, RPA3, TOPBP1]
R-HSA:6804114	Resolution of D-loop Structures through Holliday Junction Intermediates	REACTOME_Pathways_28.08.2018	5.99667e-06	3.598e-05	1.12093e-41	1.79349e-40	[-1]	Group31	27.2727	9	[ATM, BRCA2, EXO1, GEN1, NBN, RAD51, RBBP8, RMI1, RMI2]
R-HSA:6804116	Telomere Maintenance	REACTOME_Pathways_28.08.2018	7.16146e-06	4.22757e-05	1.12093e-41	1.79349e-40	[-1]	Group31	17.0732	14	[FEN1, HIST1H2AE, HIST1H2BF, HIST1H2BG, HIST2H2AA3, HIST2H2AA4, HIST2H2BE, POLA2, POLD3, POLE2, RFC2, RFC3, RFC5, RPA3]
R-HSA:212436	Resolution of AP sites via the multiple-nucleotide patch replacement pathway	REACTOME_Pathways_28.08.2018	7.4082e-06	4.30381e-05	1.12093e-41	1.79349e-40	[-1]	Group31	30.7692	8	[FEN1, PARP2, POLD3, POLE2, RFC2, RFC3, RFC5, RPA3]
R-HSA:5633007	Resolution of D-loop Structures through Synthesis-Dependent Strand Annealing (SDSA)	REACTOME_Pathways_28.08.2018	7.4082e-06	4.30381e-05	1.12093e-41	1.79349e-40	[-1]	Group31	30.7692	8	[ATM, BRCA2, EXO1, NBN, RAD51, RBBP8, RMI1, RMI2]
R-HSA:6804756	Resolution of D-Loop Structures	REACTOME_Pathways_28.08.2018	7.85454e-06	4.49182e-05	1.12093e-41	1.79349e-40	[-1]	Group31	26.4706	9	[ATM, BRCA2, EXO1, GEN1, NBN, RAD51, RBBP8, RMI1, RMI2]
R-HSA:69473	Lagging Strand Synthesis	REACTOME_Pathways_28.08.2018	1.07485e-05	6.05226e-05	1.12093e-41	1.79349e-40	[-1]	Group31	35	7	[FEN1, POLA2, POLD3, RFC2, RFC3, RFC5, RPA3]
R-HSA:73857	Fanconi anemia pathway	KEGG_28.08.2018	1.21072e-05	6.71402e-05	1.12093e-41	1.79349e-40	[-1]	Group31	20.3704	11	[BRCA2, CENPS, CENPS-CORT, FANCD2, FANCL, RAD51, RMI1, RMI2, RPA3, UBE2T, USP1]
R-HSA:74160	Meiotic recombination	REACTOME_Pathways_28.08.2018	1.26678e-05	6.92002e-05	1.12093e-41	1.79349e-40	[-1]	Group31	16.2791	14	[ATM, BRCA2, CDK4, HIST1H2AE, HIST1H2BF, HIST1H2BG, HIST1H3G, HIST2H2AA3, HIST2H2AA4, HIST2H2BE, NBN, RAD51, RBBP8, RPA3]
R-HSA:3371378	PCNA-Dependent Long Patch Base Excision Repair	REACTOME_Pathways_28.08.2018	1.55415e-05	8.126e-05	1.12093e-41	1.79349e-40	[-1]	Group31	33.3333	7	[FEN1, POLD3, POLE2, RFC2, RFC3, RFC5, RPA3]
R-HSA:5218900	E2F mediated regulation of DNA replication	REACTOME_Pathways_28.08.2018	2.19729e-05	0.000113269	1.12093e-41	1.79349e-40	[-1]	Group31	31.8182	7	[CCNB1, CDK1, MCM8, ORC1, ORC3, ORC6, POLA2]
R-HSA:6803211	Extension of Telomeres	REACTOME_Pathways_28.08.2018	2.39179e-05	0.000121582	1.12093e-41	1.79349e-40	[-1]	Group31	26.6667	8	[FEN1, POLA2, POLD3, POLE2, RFC2, RFC3, RFC5, RPA3]
R-HSA:69416	Base Excision Repair	REACTOME_Pathways_28.08.2018	2.63017e-05	0.000131869	1.12093e-41	1.79349e-40	[-1]	Group31	23.0769	9	[FEN1, PARP2, POLD3, POLE2, RFC2, RFC3, RFC5, RPA3, UNG]
R-HSA:75158	Resolution of Abasic Sites (AP sites)	REACTOME_Pathways_28.08.2018	2.63017e-05	0.000131869	1.12093e-41	1.79349e-40	[-1]	Group31	23.0769	9	[FEN1, PARP2, POLD3, POLE2, RFC2, RFC3, RFC5, RPA3, UNG]
R-HSA:5633008	Recognition of DNA damage by PCNA-containing replication complex	REACTOME_Pathways_28.08.2018	3.10616e-05	0.000149586	1.12093e-41	1.79349e-40	[-1]	Group31	25.8065	8	[POLD3, POLE2, RAD18, RFC2, RFC3, RFC5, RPA3, USP1]
R-HSA:6803211	Meiosis	REACTOME_Pathways_28.08.2018	3.33388e-05	0.000156436	1.12093e-41	1.79349e-40	[-1]	Group31	13.5593	16	[ATM, BRCA2, CDK4, HIST1H2AE, HIST1H2BF, HIST1H2BG, HIST1H3G, HIST2H2AA3, HIST2H2AA4, HIST2H2BE, LMNB1, NBN, RAD51, RBBP8, RPA3, SMC3]
R-HSA:2468052	Regulation of TP53 Activity	REACTOME_Pathways_28.08.2018	4.19896e-05	0.000189731	1.12093e-41	1.79349e-40	[-1]	Group31	11.875	19	[ATM, AURKA, AURKB, CDK1, CHEK2, EXO1, MDM2, NBN, RBBP8, RFC2, RFC3, RFC5, RMI1, RMI2, RPA3, SGK1, SMYD2, SSRP1, TOPBP1]
R-HSA:68884	CDC6 association with the ORC:origin complex	REACTOME_Pathways_28.08.2018	4.83298e-05	0.000213117	1.12093e-41	1.79349e-40	[-1]	Group31	45.4545	5	[CDC6, MCM8, ORC1, ORC3, ORC6]
R-HSA:190872	M/G1 Transition	REACTOME_Pathways_28.08.2018	5.08887e-05	0.000219121	1.12093e-41	1.79349e-40	[-1]	Group31	15.2941	13	[CDC6, CDC7, CDT1, DBF4, GMNN, MCM3, MCM8, ORC1, ORC3, ORC6, POLA2, POLE2, RPA3]
R-HSA:5617833	DNA Replication Pre-Initiation	REACTOME_Pathways_28.08.2018	5.08887e-05	0.000219121	1.12093e-41	1.79349e-40	[-1]	Group31	15.2941	13	[CDC6, CDC7, CDT1, DBF4, GMNN, MCM3, MCM8, ORC1, ORC3, ORC6, POLA2, POLE2, RPA3]
R-HSA:5620924	DNA Damage Bypass	REACTOME_Pathways_28.08.2018	0.000175358	0.000713124	1.12093e-41	1.79349e-40	[-1]	Group31	18.3673	9	[PCLAF, POLD3, POLE2, RAD18, RFC2, RFC3, RFC5, RPA3, USP1]
R-HSA:8852276	Polymerase switching on the C-strand of the telomere	REACTOME_Pathways_28.08.2018	0.000188504	0.000741853	1.12093e-41	1.79349e-40	[-1]	Group31	35.7143	5	[POLA2, POLD3, RFC2, RFC3, RFC5]
KEGG:03040	Mismatch repair (MMR) directed by MSH2:MSH6 (MutSalpha)	REACTOME_Pathways_28.08.2018	0.000188504	0.000741853	1.12093e-41	1.79349e-40	[-1]	Group31	35.7143	5	[EXO1, MSH2, MSH6, POLD3, RPA3]
R-HSA:159236	Polymerase switching	REACTOME_Pathways_28.08.2018	0.000188504	0.000741853	1.12093e-41	1.79349e-40	[-1]	Group31	35.7143	5	[POLA2, POLD3, RFC2, RFC3, RFC5]
R-HSA:72163	Leading Strand Synthesis	REACTOME_Pathways_28.08.2018	0.000188504	0.000741853	1.12093e-41	1.79349e-40	[-1]	Group31	35.7143	5	[POLA2, POLD3, RFC2, RFC3, RFC5]
R-HSA:72172	Condensation of Prophase Chromosomes	REACTOME_Pathways_28.08.2018	0.000247342	0.00094299	1.12093e-41	1.79349e-40	[-1]	Group31	14.8649	11	[CCNB1, CDK1, HIST1H2AE, HIST1H2BF, HIST1H2BG, HIST1H3G, HIST2H2AA3, HIST2H2AA4, HIST2H2BE, NCAPD3, NCAPG2]
R-HSA:72202	Mismatch Repair	REACTOME_Pathways_28.08.2018	0.000273025	0.00103018	1.12093e-41	1.79349e-40	[-1]	Group31	33.3333	5	[EXO1, MSH2, MSH6, POLD3, RPA3]
R-HSA:72203	Termination of translesion DNA synthesis	REACTOME_Pathways_28.08.2018	0.000300818	0.00112346	1.12093e-41	1.79349e-40	[-1]	Group31	21.875	7	[PCLAF, POLD3, POLE2, RFC2, RFC3, RFC5, RPA3]
KEGG:00670	Reproduction	REACTOME_Pathways_28.08.2018	0.000360404	0.00129321	1.12093e-41	1.79349e-40	[-1]	Group31	11.1111	16	[ATM, BRCA2, CDK4, HIST1H2AE, HIST1H2BF, HIST1H2BG, HIST1H3G, HIST2H2AA3, HIST2H2AA4, HIST2H2BE, LMNB1, NBN, RAD51, RBBP8, RPA3, SMC3]
R-HSA:73817	Gap-filling DNA repair synthesis and ligation in GG-NER	REACTOME_Pathways_28.08.2018	0.000480757	0.00164446	1.12093e-41	1.79349e-40	[-1]	Group31	24	6	[POLD3, POLE2, RFC2, RFC3, RFC5, RPA3]
R-HSA:8956320	DNA Damage/Telomere Stress Induced Senescence	REACTOME_Pathways_28.08.2018	0.000494124	0.00167453	1.12093e-41	1.79349e-40	[-1]	Group31	13.75	11	[ATM, CCNE2, CDKN1A, HIST1H2AE, HIST1H2BF, HIST1H2BG, HIST2H2AA3, HIST2H2AA4, HIST2H2BE, LMNB1, NBN]
R-HSA:8864260	HDACs deacetylate histones	REACTOME_Pathways_28.08.2018	0.000555462	0.00186513	1.12093e-41	1.79349e-40	[-1]	Group31	12.766	12	[HIST1H2AE, HIST1H2AG, HIST1H2AI, HIST1H2AM, HIST1H2BF, HIST1H2BG, HIST1H3G, HIST2H2AA3, HIST2H2AA4, HIST2H2BE, PHF21A, SAP30]
R-HSA:3215018	G2/M DNA replication checkpoint	REACTOME_Pathways_28.08.2018	0.00069459	0.00229027	1.12093e-41	1.79349e-40	[-1]	Group31	60	3	[CCNB1, CCNB2, CDK1]
KEGG:00040	Translesion synthesis by Y family DNA polymerases bypasses lesions on DNA template	REACTOME_Pathways_28.08.2018	0.00106564	0.00330528	1.12093e-41	1.79349e-40	[-1]	Group31	17.9487	7	[PCLAF, POLD3, POLE2, RFC2, RFC3, RFC5, RPA3]
KEGG:00053	Unwinding of DNA	REACTOME_Pathways_28.08.2018	0.00116952	0.00356703	1.12093e-41	1.79349e-40	[-1]	Group31	33.3333	4	[GINS1, GINS3, MCM3, MCM8]
KEGG:00140	Assembly of the ORC complex at the origin of replication	REACTOME_Pathways_28.08.2018	0.00134579	0.00407073	1.12093e-41	1.79349e-40	[-1]	Group31	50	3	[ORC1, ORC3, ORC6]
KEGG:00830	Dual Incision in GG-NER	REACTOME_Pathways_28.08.2018	0.00144864	0.0043106	1.12093e-41	1.79349e-40	[-1]	Group31	17.0732	7	[PARP2, POLD3, POLE2, RFC2, RFC3, RFC5, RPA3]
KEGG:00860	Transcriptional regulation by small RNAs	REACTOME_Pathways_28.08.2018	0.00149589	0.00441529	1.12093e-41	1.79349e-40	[-1]	Group31	11.4286	12	[HIST1H2AE, HIST1H2BF, HIST1H2BG, HIST1H3G, HIST2H2AA3, HIST2H2AA4, HIST2H2BE, NUP107, NUP35, NUP37, NUP62, NUP85]
KEGG:00982	Mismatch repair (MMR) directed by MSH2:MSH3 (MutSbeta)	REACTOME_Pathways_28.08.2018	0.00221153	0.0063236	1.12093e-41	1.79349e-40	[-1]	Group31	28.5714	4	[EXO1, MSH2, POLD3, RPA3]
KEGG:00983	Removal of the Flap Intermediate	REACTOME_Pathways_28.08.2018	0.00221153	0.0063236	1.12093e-41	1.79349e-40	[-1]	Group31	28.5714	4	[FEN1, POLA2, POLD3, RPA3]
KEGG:05204	Activation of NIMA Kinases NEK9, NEK6, NEK7	REACTOME_Pathways_28.08.2018	0.00228171	0.00637487	1.12093e-41	1.79349e-40	[-1]	Group31	42.8571	3	[CCNB1, CCNB2, CDK1]
R-HSA:156580	Processive synthesis on the lagging strand	REACTOME_Pathways_28.08.2018	0.00291644	0.0079068	1.12093e-41	1.79349e-40	[-1]	Group31	26.6667	4	[FEN1, POLA2, POLD3, RPA3]
R-HSA:156588	Nucleotide excision repair	KEGG_28.08.2018	0.00326206	0.00877878	1.12093e-41	1.79349e-40	[-1]	Group31	14.8936	7	[POLD3, POLE2, RFC2, RFC3, RFC5, RPA3, XPC]
R-HSA:211859	PRC2 methylates histones and DNA	REACTOME_Pathways_28.08.2018	0.00339721	0.00907577	1.12093e-41	1.79349e-40	[-1]	Group31	12.3288	9	[EZH2, HIST1H2AE, HIST1H2BF, HIST1H2BG, HIST1H3G, HIST2H2AA3, HIST2H2AA4, HIST2H2BE, PHF19]
R-HSA:72200	Translesion synthesis by REV1	REACTOME_Pathways_28.08.2018	0.00376076	0.00976198	1.12093e-41	1.79349e-40	[-1]	Group31	25	4	[RFC2, RFC3, RFC5, RPA3]
R-HSA:75072	Translesion synthesis by POLK	REACTOME_Pathways_28.08.2018	0.00475651	0.0120895	1.12093e-41	1.79349e-40	[-1]	Group31	23.5294	4	[RFC2, RFC3, RFC5, RPA3]
R-HSA:75094	Translesion synthesis by POLI	REACTOME_Pathways_28.08.2018	0.00475651	0.0120895	1.12093e-41	1.79349e-40	[-1]	Group31	23.5294	4	[RFC2, RFC3, RFC5, RPA3]
R-HSA:8953750	Senescence-Associated Secretory Phenotype (SASP)	REACTOME_Pathways_28.08.2018	0.00651102	0.0159935	1.12093e-41	1.79349e-40	[-1]	Group31	10	11	[CDK4, CDKN1A, CDKN2C, HIST1H2AE, HIST1H2BF, HIST1H2BG, HIST1H3G, HIST2H2AA3, HIST2H2AA4, HIST2H2BE, UBE2C]
R-HSA:73614	Removal of the Flap Intermediate from the C-strand	REACTOME_Pathways_28.08.2018	0.00711701	0.0172505	1.12093e-41	1.79349e-40	[-1]	Group31	30	3	[FEN1, POLD3, RPA3]
R-HSA:8956321	MASTL Facilitates Mitotic Progression	REACTOME_Pathways_28.08.2018	0.00711701	0.0172505	1.12093e-41	1.79349e-40	[-1]	Group31	30	3	[CCNB1, CDK1, MASTL]
KEGG:05222	Translesion Synthesis by POLH	REACTOME_Pathways_28.08.2018	0.00724729	0.0174507	1.12093e-41	1.79349e-40	[-1]	Group31	21.0526	4	[RFC2, RFC3, RFC5, RPA3]
R-HSA:418359	Assembly of the pre-replicative complex	REACTOME_Pathways_28.08.2018	0.00746726	0.0178629	1.12093e-41	1.79349e-40	[-1]	Group31	11.7647	8	[CDC6, CDT1, GMNN, MCM3, MCM8, ORC1, ORC3, ORC6]
R-HSA:2132295	Processive synthesis on the C-strand of the telomere	REACTOME_Pathways_28.08.2018	0.00948351	0.0219681	1.12093e-41	1.79349e-40	[-1]	Group31	27.2727	3	[FEN1, POLD3, RPA3]
R-HSA:6811434	CDT1 association with the CDC6:ORC:origin complex	REACTOME_Pathways_28.08.2018	0.0114987	0.0263034	1.12093e-41	1.79349e-40	[-1]	Group31	11.8644	7	[CDC6, CDT1, GMNN, MCM8, ORC1, ORC3, ORC6]
R-HSA:6811442	Switching of origins to a post-replicative state	REACTOME_Pathways_28.08.2018	0.0132288	0.0293439	1.12093e-41	1.79349e-40	[-1]	Group31	10	9	[CCNE2, CDC6, CDT1, MCM3, MCM8, ORC1, ORC3, ORC6, UBE2C]
R-HSA:8856688	B-WICH complex positively regulates rRNA expression	REACTOME_Pathways_28.08.2018	0.0141535	0.031019	1.12093e-41	1.79349e-40	[-1]	Group31	9.89011	9	[DEK, HIST1H2AE, HIST1H2BF, HIST1H2BG, HIST1H3G, HIST2H2AA3, HIST2H2AA4, HIST2H2BE, POLR1E]
R-HSA:983231	Gene Silencing by RNA	REACTOME_Pathways_28.08.2018	0.0143726	0.0311264	1.12093e-41	1.79349e-40	[-1]	Group31	8.88889	12	[HIST1H2AE, HIST1H2BF, HIST1H2BG, HIST1H3G, HIST2H2AA3, HIST2H2AA4, HIST2H2BE, NUP107, NUP35, NUP37, NUP62, NUP85]
R-HSA:1640170	Chk1/Chk2(Cds1) mediated inactivation of Cyclin B:Cdk1 complex	REACTOME_Pathways_28.08.2018	0.0154412	0.0326676	1.12093e-41	1.79349e-40	[-1]	Group31	23.0769	3	[CCNB1, CDK1, CHEK2]
R-HSA:69620	RNA Polymerase I Promoter Opening	REACTOME_Pathways_28.08.2018	0.0161674	0.033813	1.12093e-41	1.79349e-40	[-1]	Group31	11.1111	7	[HIST1H2AE, HIST1H2BF, HIST1H2BG, HIST1H3G, HIST2H2AA3, HIST2H2AA4, HIST2H2BE]
R-HSA:195258	Regulation of TP53 Degradation	REACTOME_Pathways_28.08.2018	0.0165776	0.0344738	1.12093e-41	1.79349e-40	[-1]	Group31	13.8889	5	[ATM, CDK1, CHEK2, MDM2, SGK1]
R-HSA:3700989	Meiotic synapsis	REACTOME_Pathways_28.08.2018	0.0176919	0.0363778	1.12093e-41	1.79349e-40	[-1]	Group31	10.1266	8	[HIST1H2AE, HIST1H2BF, HIST1H2BG, HIST2H2AA3, HIST2H2AA4, HIST2H2BE, LMNB1, SMC3]
R-HSA:69481	Regulation of TP53 Expression and Degradation	REACTOME_Pathways_28.08.2018	0.0185246	0.0378771	1.12093e-41	1.79349e-40	[-1]	Group31	13.5135	5	[ATM, CDK1, CHEK2, MDM2, SGK1]
R-HSA:453279	HATs acetylate histones	REACTOME_Pathways_28.08.2018	0.0187404	0.0381054	1.12093e-41	1.79349e-40	[-1]	Group31	8.4507	12	[HIST1H2AE, HIST1H2AG, HIST1H2AI, HIST1H2AM, HIST1H2BF, HIST1H2BG, HIST1H3G, HIST2H2AA3, HIST2H2AA4, HIST2H2BE, JADE1, YEATS4]
R-HSA:73886	Golgi Cisternae Pericentriolar Stack Reorganization	REACTOME_Pathways_28.08.2018	0.0190493	0.038308	1.12093e-41	1.79349e-40	[-1]	Group31	21.4286	3	[CCNB1, CCNB2, CDK1]
R-HSA:69275	DNA methylation	REACTOME_Pathways_28.08.2018	0.0189455	0.0383097	1.12093e-41	1.79349e-40	[-1]	Group31	10.7692	7	[HIST1H2AE, HIST1H2BF, HIST1H2BG, HIST1H3G, HIST2H2AA3, HIST2H2AA4, HIST2H2BE]
R-HSA:69275	Gap-filling DNA repair synthesis and ligation in TC-NER	REACTOME_Pathways_28.08.2018	0.0189455	0.0383097	1.12093e-41	1.79349e-40	[-1]	Group31	10.7692	7	[POLD3, POLE2, RFC2, RFC3, RFC5, RPA3, TCEA1]
R-HSA:5693538	Dual incision in TC-NER	REACTOME_Pathways_28.08.2018	0.0204529	0.0409059	1.12093e-41	1.79349e-40	[-1]	Group31	10.6061	7	[POLD3, POLE2, RFC2, RFC3, RFC5, RPA3, TCEA1]
R-HSA:5633007	Packaging Of Telomere Ends	REACTOME_Pathways_28.08.2018	0.0212765	0.042093	1.12093e-41	1.79349e-40	[-1]	Group31	11.5385	6	[HIST1H2AE, HIST1H2BF, HIST1H2BG, HIST2H2AA3, HIST2H2AA4, HIST2H2BE]
KEGG:04218	Activated PKN1 stimulates transcription of AR (androgen receptor) regulated genes KLK2 and KLK3	REACTOME_Pathways_28.08.2018	0.022042	0.0433729	1.12093e-41	1.79349e-40	[-1]	Group31	10.4478	7	[HIST1H2AE, HIST1H2BF, HIST1H2BG, HIST1H3G, HIST2H2AA3, HIST2H2AA4, HIST2H2BE]
KEGG:04210	Oxidative Stress Induced Senescence	REACTOME_Pathways_28.08.2018	0.0221746	0.0434006	1.12093e-41	1.79349e-40	[-1]	Group31	8.66142	11	[CDK4, CDKN2C, EZH2, HIST1H2AE, HIST1H2BF, HIST1H2BG, HIST1H3G, HIST2H2AA3, HIST2H2AA4, HIST2H2BE, MDM2]
R-HSA:157579	SIRT1 negatively regulates rRNA expression	REACTOME_Pathways_28.08.2018	0.0237145	0.0459233	1.12093e-41	1.79349e-40	[-1]	Group31	10.2941	7	[HIST1H2AE, HIST1H2BF, HIST1H2BG, HIST1H3G, HIST2H2AA3, HIST2H2AA4, HIST2H2BE]
R-HSA:983189	Global Genome Nucleotide Excision Repair (GG-NER)	REACTOME_Pathways_28.08.2018	0.0246905	0.0475617	1.12093e-41	1.79349e-40	[-1]	Group31	9.52381	8	[PARP2, POLD3, POLE2, RFC2, RFC3, RFC5, RPA3, XPC]
KEGG:00980	Pre-NOTCH Expression and Processing	REACTOME_Pathways_28.08.2018	0.0254018	0.0481714	1.12093e-41	1.79349e-40	[-1]	Group31	9.17431	10	[ATP2A3, HIST1H2AE, HIST1H2BF, HIST1H2BG, HIST1H3G, HIST2H2AA3, HIST2H2AA4, HIST2H2BE, NOTCH2, ST3GAL4]
KEGG:03460	Cell Cycle Checkpoints	REACTOME_Pathways_28.08.2018	1.00242e-28	7.33769e-27	1.12093e-41	1.79349e-40	[-1]	Group31	21.843	64	[ATM, AURKB, BIRC5, BUB1, BUB3, CCNB1, CCNB2, CCNE2, CDC20, CDC25A, CDC6, CDC7, CDCA8, CDK1, CDKN1A, CENPE, CENPH, CENPK, CENPL, CENPM, CENPN, CENPQ, CENPS, CENPS-CORT, CENPU, CHEK2, CLIP1, CLSPN, DBF4, ERCC6L, EXO1, GTSE1, HIST1H2BF, HIST1H2BG, HIST2H2BE, KIF18A, KNTC1, MAD2L1, MCM3, MCM8, MDC1, MDM2, NBN, NUP107, NUP37, NUP85, ORC1, ORC3, ORC6, RBBP8, RFC2, RFC3, RFC5, RMI1, RMI2, RPA3, SGO1, S…
R-HSA:6791312	G2/M Checkpoints	REACTOME_Pathways_28.08.2018	1.36756e-11	2.94427e-10	1.12093e-41	1.79349e-40	[-1]	Group31	17.8571	30	[ATM, CCNB1, CCNB2, CDC25A, CDC6, CDC7, CDK1, CHEK2, CLSPN, DBF4, EXO1, GTSE1, HIST1H2BF, HIST1H2BG, HIST2H2BE, MCM3, MCM8, MDC1, NBN, ORC1, ORC3, ORC6, RBBP8, RFC2, RFC3, RFC5, RMI1, RMI2, RPA3, TOPBP1]
R-HSA:5633008	Chromosome Maintenance	REACTOME_Pathways_28.08.2018	5.01361e-14	1.41152e-12	1.12093e-41	1.79349e-40	[-1]	Group31	24.5455	27	[CENPH, CENPK, CENPL, CENPM, CENPN, CENPQ, CENPS, CENPS-CORT, CENPU, CENPW, FEN1, HIST1H2AE, HIST1H2BF, HIST1H2BG, HIST2H2AA3, HIST2H2AA4, HIST2H2BE, HJURP, MIS18A, OIP5, POLA2, POLD3, POLE2, RFC2, RFC3, RFC5, RPA3]

## Sheet: DOX, RM, RM+DOX
GOID	GOTerm	Ontology Source	Term PValue	Term PValue Corrected with Benjamini-Hochberg	Group PValue	Group PValue Corrected with Benjamini-Hochberg	GOLevels	GOGroups	% Associated Genes	Nr. Genes	Associated Genes Found
R-HSA:2122947	NOTCH1 Intracellular Domain Regulates Transcription	REACTOME_Pathways_28.08.2018	0.0208884	0.0354399	0.0208884	0.0221172	[-1]	Group00	8.51064	4	[HDAC8, HEY2, MAML3, TBL1XR1]
R-HSA:437239	Recycling pathway of L1	REACTOME_Pathways_28.08.2018	0.0208884	0.0354399	0.0208884	0.0221172	[-1]	Group01	8.51064	4	[KIF4A, L1CAM, RPS6KA3, TUBB2A]
R-HSA:5625900	RHO GTPases activate CIT	REACTOME_Pathways_28.08.2018	0.00964379	0.0186694	0.00964379	0.0133529	[-1]	Group02	15	3	[CIT, KIF14, PRC1]
R-HSA:5633008	TP53 Regulates Transcription of Cell Death Genes	REACTOME_Pathways_28.08.2018	0.0167459	0.0294028	0.0167459	0.0200951	[-1]	Group03	9.09091	4	[FAS, TP53I3, TP53INP1, TP63]
R-HSA:162594	Early Phase of HIV Life Cycle	REACTOME_Pathways_28.08.2018	0.00964379	0.0186694	0.00964379	0.0133529	[-1]	Group04	15	3	[CXCR4, PSIP1, XRCC4]
R-HSA:210991	Basigin interactions	REACTOME_Pathways_28.08.2018	0.01792	0.0311025	0.01792	0.02016	[-1]	Group05	12	3	[CAV1, L1CAM, SLC7A11]
R-HSA:2980736	Peptide hormone metabolism	REACTOME_Pathways_28.08.2018	0.014977	0.0272474	0.014977	0.0192562	[-1]	Group06	6.74157	6	[CGA, ERO1B, INHBE, KIF5C, RAB27A, TCF7L2]
R-HSA:264876	Insulin processing	REACTOME_Pathways_28.08.2018	0.0220547	0.0365963	0.014977	0.0192562	[-1]	Group06	11.1111	3	[ERO1B, KIF5C, RAB27A]
R-HSA:6804115	TP53 regulates transcription of additional cell cycle genes whose exact role in the p53 pathway remain uncertain	REACTOME_Pathways_28.08.2018	0.011067	0.020889	0.00469989	0.00769073	[-1]	Group07	14.2857	3	[BTG2, CDC25C, PLK3]
R-HSA:6791312	TP53 Regulates Transcription of Cell Cycle Genes	REACTOME_Pathways_28.08.2018	0.00469989	0.00985672	0.00469989	0.00769073	[-1]	Group07	10.2041	5	[BTG2, CCNA2, CDC25C, GADD45A, PLK3]
KEGG:05224	Breast cancer	KEGG_28.08.2018	0.0059458	0.0122989	0.00301082	0.00541948	[-1]	Group08	6.12245	9	[BRCA1, ERBB2, ESR1, FGF18, GADD45A, HEY2, PGR, POLK, TCF7L2]
KEGG:05213	Endometrial cancer	KEGG_28.08.2018	0.00959659	0.0188193	0.00301082	0.00541948	[-1]	Group08	8.62069	5	[ERBB2, GADD45A, MLH1, POLK, TCF7L2]
KEGG:00670	One carbon pool by folate	KEGG_28.08.2018	0.00964379	0.0186694	0.01792	0.02016	[-1]	Group09	15	3	[MTHFD1, MTHFD1L, SHMT2]
R-HSA:196757	Metabolism of folate and pterines	REACTOME_Pathways_28.08.2018	0.00604494	0.012335	0.01792	0.02016	[-1]	Group09	17.6471	3	[MTHFD1, MTHFD1L, SHMT2]
KEGG:00970	Aminoacyl-tRNA biosynthesis	KEGG_28.08.2018	0.0162072	0.0287915	0.0215876	0.0215876	[-1]	Group10	7.57576	5	[AARS, GARS, IARS, MARS, WARS2]
R-HSA:379724	tRNA Aminoacylation	REACTOME_Pathways_28.08.2018	0.00238111	0.0054477	0.0215876	0.0215876	[-1]	Group10	11.9048	5	[AARS, GARS, IARS, MARS, WARS2]
R-HSA:379716	Cytosolic tRNA aminoacylation	REACTOME_Pathways_28.08.2018	0.00185963	0.00460334	0.0215876	0.0215876	[-1]	Group10	16.6667	4	[AARS, GARS, IARS, MARS]
KEGG:00260	Glycine, serine and threonine metabolism	KEGG_28.08.2018	0.0019102	0.00465226	0.000959289	0.00191858	[-1]	Group11	12.5	5	[CTH, PHGDH, PSAT1, PSPH, SHMT2]
R-HSA:70614	Amino acid synthesis and interconversion (transamination)	REACTOME_Pathways_28.08.2018	0.000901323	0.00226833	0.000959289	0.00191858	[-1]	Group11	14.7059	5	[ASNS, GPT2, PHGDH, PSAT1, PSPH]
R-HSA:977347	Serine biosynthesis	REACTOME_Pathways_28.08.2018	0.000853032	0.00218318	0.000959289	0.00191858	[-1]	Group11	33.3333	3	[PHGDH, PSAT1, PSPH]
R-HSA:73894	DNA Repair	REACTOME_Pathways_28.08.2018	7.05375e-07	6.26539e-06	4.45375e-06	1.14525e-05	[-1]	Group12	7.27848	23	[BARD1, BLM, BRCA1, BRIP1, CCNA2, CHEK1, DNA2, DTL, EYA2, FANCD2, FANCI, HIST1H4C, MLH1, MRE11, NSD2, POLK, PRKDC, RAD51AP1, RAD51B, RFC4, SPIDR, TDP1, XRCC4]
KEGG:03440	Homologous recombination	KEGG_28.08.2018	0.000282923	0.000854426	4.45375e-06	1.14525e-05	[-1]	Group12	14.6341	6	[BARD1, BLM, BRCA1, BRIP1, MRE11, RAD51B]
R-HSA:6796648	TP53 Regulates Transcription of DNA Repair Genes	REACTOME_Pathways_28.08.2018	0.0152508	0.0274151	4.45375e-06	1.14525e-05	[-1]	Group12	7.69231	5	[BRCA1, CHEK1, FANCD2, FANCI, MLH1]
KEGG:03460	Fanconi anemia pathway	KEGG_28.08.2018	0.000192252	0.000631089	4.45375e-06	1.14525e-05	[-1]	Group12	12.963	7	[BLM, BRCA1, BRIP1, FANCD2, FANCI, MLH1, POLK]
R-HSA:983231	Factors involved in megakaryocyte development and platelet production	REACTOME_Pathways_28.08.2018	0.000409133	0.00118806	0.00666431	0.00999646	[-1]	Group13	7.14286	12	[CBX5, DOCK1, JAK2, KIF11, KIF15, KIF16B, KIF2C, KIF4A, MAFK, MYB, RAD51B, TUBB2A]
R-HSA:2132295	MHC class II antigen presentation	REACTOME_Pathways_28.08.2018	0.0209458	0.0351424	0.00666431	0.00999646	[-1]	Group13	5.69106	7	[CTSC, IFI30, KIF11, KIF15, KIF2C, KIF4A, TUBB2A]
R-HSA:6811434	COPI-dependent Golgi-to-ER retrograde traffic	REACTOME_Pathways_28.08.2018	0.0240393	0.0394558	0.00666431	0.00999646	[-1]	Group13	6.06061	6	[KIF11, KIF15, KIF16B, KIF2C, KIF4A, TUBB2A]
R-HSA:983189	Kinesins	REACTOME_Pathways_28.08.2018	0.00202421	0.00477587	0.00666431	0.00999646	[-1]	Group13	10.1695	6	[KIF11, KIF15, KIF16B, KIF2C, KIF4A, TUBB2A]
R-HSA:157579	Telomere Maintenance	REACTOME_Pathways_28.08.2018	8.93869e-05	0.000321367	2.21619e-08	7.97828e-08	[-1]	Group14	10.9756	9	[DNA2, H2AFV, HIST1H4C, HIST2H2AC, POLA1, POT1, PRIM1, PRIM2, RFC4]
R-HSA:606279	Deposition of new CENPA-containing nucleosomes at the centromere	REACTOME_Pathways_28.08.2018	3.94184e-05	0.000175064	2.21619e-08	7.97828e-08	[-1]	Group14	12.1622	9	[CENPA, CENPI, CENPP, H2AFV, HIST1H4C, HIST2H2AC, ITGB3BP, KNL1, MIS18BP1]
R-HSA:774815	Nucleosome assembly	REACTOME_Pathways_28.08.2018	3.94184e-05	0.000175064	2.21619e-08	7.97828e-08	[-1]	Group14	12.1622	9	[CENPA, CENPI, CENPP, H2AFV, HIST1H4C, HIST2H2AC, ITGB3BP, KNL1, MIS18BP1]
R-HSA:174417	Telomere C-strand (Lagging Strand) Synthesis	REACTOME_Pathways_28.08.2018	0.000165394	0.00055499	2.21619e-08	7.97828e-08	[-1]	Group14	20.8333	5	[DNA2, POLA1, PRIM1, PRIM2, RFC4]
R-HSA:180786	Extension of Telomeres	REACTOME_Pathways_28.08.2018	0.000496685	0.00138888	2.21619e-08	7.97828e-08	[-1]	Group14	16.6667	5	[DNA2, POLA1, PRIM1, PRIM2, RFC4]
R-HSA:69186	Lagging Strand Synthesis	REACTOME_Pathways_28.08.2018	6.49399e-05	0.000258051	2.21619e-08	7.97828e-08	[-1]	Group14	25	5	[DNA2, POLA1, PRIM1, PRIM2, RFC4]
R-HSA:73886	Chromosome Maintenance	REACTOME_Pathways_28.08.2018	2.21619e-08	4.78064e-07	2.21619e-08	7.97828e-08	[-1]	Group14	13.6364	15	[CENPA, CENPI, CENPP, DNA2, H2AFV, HIST1H4C, HIST2H2AC, ITGB3BP, KNL1, MIS18BP1, POLA1, POT1, PRIM1, PRIM2, RFC4]
R-HSA:5693532	DNA Double-Strand Break Repair	REACTOME_Pathways_28.08.2018	5.64418e-09	1.70454e-07	3.6292e-07	1.08876e-06	[-1]	Group15	11.4458	19	[BARD1, BLM, BRCA1, BRIP1, CCNA2, CHEK1, DNA2, EYA2, HIST1H4C, MRE11, NSD2, POLK, PRKDC, RAD51AP1, RAD51B, RFC4, SPIDR, TDP1, XRCC4]
R-HSA:5693607	Processing of DNA double-strand break ends	REACTOME_Pathways_28.08.2018	1.19469e-05	6.01327e-05	3.6292e-07	1.08876e-06	[-1]	Group15	11.2245	11	[BARD1, BLM, BRCA1, BRIP1, CCNA2, CHEK1, DNA2, HIST1H4C, MRE11, NSD2, RFC4]
R-HSA:69473	G2/M DNA damage checkpoint	REACTOME_Pathways_28.08.2018	8.8359e-06	4.76507e-05	3.6292e-07	1.08876e-06	[-1]	Group15	11.5789	11	[BARD1, BLM, BRCA1, BRIP1, CDC25C, CHEK1, DNA2, HIST1H4C, MRE11, NSD2, RFC4]
R-HSA:5693571	Nonhomologous End-Joining (NHEJ)	REACTOME_Pathways_28.08.2018	0.000149661	0.000513609	3.6292e-07	1.08876e-06	[-1]	Group15	11.5942	8	[BARD1, BRCA1, HIST1H4C, MRE11, NSD2, PRKDC, TDP1, XRCC4]
R-HSA:5693565	Recruitment and ATM-mediated phosphorylation of repair and signaling proteins at DNA double strand breaks	REACTOME_Pathways_28.08.2018	0.00716174	0.014419	3.6292e-07	1.08876e-06	[-1]	Group15	7.89474	6	[BARD1, BRCA1, EYA2, HIST1H4C, MRE11, NSD2]
R-HSA:5693606	DNA Double Strand Break Response	REACTOME_Pathways_28.08.2018	0.00762458	0.0151488	3.6292e-07	1.08876e-06	[-1]	Group15	7.79221	6	[BARD1, BRCA1, EYA2, HIST1H4C, MRE11, NSD2]
KEGG:03450	Non-homologous end-joining	KEGG_28.08.2018	0.00271698	0.00603328	3.6292e-07	1.08876e-06	[-1]	Group15	23.0769	3	[MRE11, PRKDC, XRCC4]
R-HSA:73894	DNA Repair	REACTOME_Pathways_28.08.2018	7.05375e-07	6.26539e-06	3.6292e-07	1.08876e-06	[-1]	Group15	7.27848	23	[BARD1, BLM, BRCA1, BRIP1, CCNA2, CHEK1, DNA2, DTL, EYA2, FANCD2, FANCI, HIST1H4C, MLH1, MRE11, NSD2, POLK, PRKDC, RAD51AP1, RAD51B, RFC4, SPIDR, TDP1, XRCC4]
R-HSA:3108232	SUMO E3 ligases SUMOylate target proteins	REACTOME_Pathways_28.08.2018	0.00260487	0.00587069	0.000327813	0.000737579	[-1]	Group16	6.07735	11	[BLM, BRCA1, CBX5, DNMT1, ESR1, HIST1H4C, NDC1, NR5A2, PGR, TOP2A, XRCC4]
R-HSA:9006931	Signaling by Nuclear Receptors	REACTOME_Pathways_28.08.2018	0.0145159	0.0267305	0.000327813	0.000737579	[-1]	Group16	5.02513	10	[ALDH1A3, DHRS3, ESR1, H2AFV, HIST1H4C, HIST2H2AC, MYB, NR5A2, PGR, RDH10]
R-HSA:171306	Packaging Of Telomere Ends	REACTOME_Pathways_28.08.2018	0.0290828	0.0462264	0.000327813	0.000737579	[-1]	Group16	7.69231	4	[H2AFV, HIST1H4C, HIST2H2AC, POT1]
R-HSA:383280	Nuclear Receptor transcription pathway	REACTOME_Pathways_28.08.2018	0.0256081	0.0411365	0.000327813	0.000737579	[-1]	Group16	8	4	[ESR1, NR4A1, NR5A2, PGR]
R-HSA:8864260	Transcriptional regulation by the AP-2 (TFAP2) family of transcription factors	REACTOME_Pathways_28.08.2018	0.010107	0.0193184	0.000327813	0.000737579	[-1]	Group16	10.5263	4	[CGA, ERBB2, ESR1, WWOX]
R-HSA:1251985	Nuclear signaling by ERBB4	REACTOME_Pathways_28.08.2018	0.0199279	0.0341945	0.000327813	0.000737579	[-1]	Group16	11.5385	3	[ESR1, PGR, WWOX]
R-HSA:4090294	SUMOylation of intracellular receptors	REACTOME_Pathways_28.08.2018	0.0291485	0.0458481	0.000327813	0.000737579	[-1]	Group16	10	3	[ESR1, NR5A2, PGR]
R-HSA:5365859	RA biosynthesis pathway	REACTOME_Pathways_28.08.2018	0.0126051	0.0234983	0.000327813	0.000737579	[-1]	Group16	13.6364	3	[ALDH1A3, DHRS3, RDH10]
R-HSA:8866910	TFAP2 (AP-2) family regulates transcription of growth factors and their receptors	REACTOME_Pathways_28.08.2018	0.00418116	0.00889232	0.000327813	0.000737579	[-1]	Group16	20	3	[CGA, ERBB2, ESR1]
R-HSA:2990846	SUMOylation	REACTOME_Pathways_28.08.2018	0.00334912	0.00722454	0.000327813	0.000737579	[-1]	Group16	5.88235	11	[BLM, BRCA1, CBX5, DNMT1, ESR1, HIST1H4C, NDC1, NR5A2, PGR, TOP2A, XRCC4]
R-HSA:1474165	Reproduction	REACTOME_Pathways_28.08.2018	0.000401533	0.00118885	2.38801e-12	1.4328e-11	[-1]	Group17	7.63889	11	[BLM, BRCA1, H2AFV, HIST1H4C, HIST2H2AC, LMNB1, MLH1, MND1, MRE11, POT1, SYNE2]
R-HSA:1500620	Meiosis	REACTOME_Pathways_28.08.2018	6.86639e-05	0.000265853	2.38801e-12	1.4328e-11	[-1]	Group17	9.32203	11	[BLM, BRCA1, H2AFV, HIST1H4C, HIST2H2AC, LMNB1, MLH1, MND1, MRE11, POT1, SYNE2]
R-HSA:9006931	Signaling by Nuclear Receptors	REACTOME_Pathways_28.08.2018	0.0145159	0.0267305	2.38801e-12	1.4328e-11	[-1]	Group17	5.02513	10	[ALDH1A3, DHRS3, ESR1, H2AFV, HIST1H4C, HIST2H2AC, MYB, NR5A2, PGR, RDH10]
R-HSA:157579	Telomere Maintenance	REACTOME_Pathways_28.08.2018	8.93869e-05	0.000321367	2.38801e-12	1.4328e-11	[-1]	Group17	10.9756	9	[DNA2, H2AFV, HIST1H4C, HIST2H2AC, POLA1, POT1, PRIM1, PRIM2, RFC4]
R-HSA:606279	Deposition of new CENPA-containing nucleosomes at the centromere	REACTOME_Pathways_28.08.2018	3.94184e-05	0.000175064	2.38801e-12	1.4328e-11	[-1]	Group17	12.1622	9	[CENPA, CENPI, CENPP, H2AFV, HIST1H4C, HIST2H2AC, ITGB3BP, KNL1, MIS18BP1]
R-HSA:774815	Nucleosome assembly	REACTOME_Pathways_28.08.2018	3.94184e-05	0.000175064	2.38801e-12	1.4328e-11	[-1]	Group17	12.1622	9	[CENPA, CENPI, CENPP, H2AFV, HIST1H4C, HIST2H2AC, ITGB3BP, KNL1, MIS18BP1]
R-HSA:912446	Meiotic recombination	REACTOME_Pathways_28.08.2018	0.000684049	0.00178089	2.38801e-12	1.4328e-11	[-1]	Group17	9.30233	8	[BLM, BRCA1, H2AFV, HIST1H4C, HIST2H2AC, MLH1, MND1, MRE11]
R-HSA:1221632	Meiotic synapsis	REACTOME_Pathways_28.08.2018	0.00195535	0.00468662	2.38801e-12	1.4328e-11	[-1]	Group17	8.86076	7	[BRCA1, H2AFV, HIST1H4C, HIST2H2AC, LMNB1, POT1, SYNE2]
R-HSA:2559586	DNA Damage/Telomere Stress Induced Senescence	REACTOME_Pathways_28.08.2018	0.00210262	0.00488454	2.38801e-12	1.4328e-11	[-1]	Group17	8.75	7	[CCNA2, H2AFV, HIST1H4C, HIST2H2AC, LMNB1, MRE11, POT1]
R-HSA:2299718	Condensation of Prophase Chromosomes	REACTOME_Pathways_28.08.2018	0.0253142	0.0411016	2.38801e-12	1.4328e-11	[-1]	Group17	6.75676	5	[H2AFV, HIST1H4C, HIST2H2AC, SMC2, SMC4]
R-HSA:5334118	DNA methylation	REACTOME_Pathways_28.08.2018	0.0152508	0.0274151	2.38801e-12	1.4328e-11	[-1]	Group17	7.69231	5	[DNMT1, H2AFV, HIST1H4C, HIST2H2AC, UHRF1]
R-HSA:171306	Packaging Of Telomere Ends	REACTOME_Pathways_28.08.2018	0.0290828	0.0462264	2.38801e-12	1.4328e-11	[-1]	Group17	7.69231	4	[H2AFV, HIST1H4C, HIST2H2AC, POT1]
R-HSA:69278	Cell Cycle, Mitotic	REACTOME_Pathways_28.08.2018	1.09792e-12	8.28929e-11	1.24852e-17	2.24733e-16	[-1]	Group18	7.80669	42	[BUB1B, CCNA2, CDC25C, CDC45, CDK5RAP2, CENPA, CENPF, CENPI, CENPP, DNA2, ESCO2, GINS2, H2AFV, HAUS6, HDAC8, HIST1H4C, HIST2H2AC, HMMR, ITGB3BP, JAK2, KIF2C, KNL1, LMNB1, MCM10, MCM2, MCM6, MCM7, NDC1, NDC80, NME7, NUF2, POLA1, PRIM1, PRIM2, RFC4, SMC2, SMC4, SPC24, SPC25, TOP2A, TPX2, TUBB2A]
R-HSA:69620	Cell Cycle Checkpoints	REACTOME_Pathways_28.08.2018	1.70551e-11	8.58442e-10	1.24852e-17	2.24733e-16	[-1]	Group18	9.89761	29	[BARD1, BLM, BRCA1, BRIP1, BUB1B, CCNA2, CDC25C, CDC45, CENPA, CENPF, CENPI, CENPP, CHEK1, DNA2, HIST1H4C, ITGB3BP, KIF2C, KNL1, MCM10, MCM2, MCM6, MCM7, MRE11, NDC80, NSD2, NUF2, RFC4, SPC24, SPC25]
R-HSA:194315	Signaling by Rho GTPases	REACTOME_Pathways_28.08.2018	2.43227e-05	0.000114773	1.24852e-17	2.24733e-16	[-1]	Group18	5.60538	25	[ARHGAP26, BUB1B, CDC25C, CENPA, CENPF, CENPI, CENPP, CHN1, CIT, DIAPH2, H2AFV, HIST1H4C, HIST2H2AC, ITGB3BP, KIF14, KIF2C, KNL1, NDC80, NUF2, PRC1, SPC24, SPC25, TIAM1, TUBB2A, WIPF1]
R-HSA:68886	M Phase	REACTOME_Pathways_28.08.2018	9.47641e-06	4.93427e-05	1.24852e-17	2.24733e-16	[-1]	Group18	6.07595	24	[BUB1B, CDK5RAP2, CENPA, CENPF, CENPI, CENPP, H2AFV, HAUS6, HDAC8, HIST1H4C, HIST2H2AC, ITGB3BP, KIF2C, KNL1, LMNB1, NDC1, NDC80, NME7, NUF2, SMC2, SMC4, SPC24, SPC25, TUBB2A]
R-HSA:195258	RHO GTPase Effectors	REACTOME_Pathways_28.08.2018	2.87843e-06	1.81101e-05	1.24852e-17	2.24733e-16	[-1]	Group18	6.91824	22	[BUB1B, CDC25C, CENPA, CENPF, CENPI, CENPP, CIT, DIAPH2, H2AFV, HIST1H4C, HIST2H2AC, ITGB3BP, KIF14, KIF2C, KNL1, NDC80, NUF2, PRC1, SPC24, SPC25, TUBB2A, WIPF1]
R-HSA:68877	Mitotic Prometaphase	REACTOME_Pathways_28.08.2018	1.18484e-07	1.49092e-06	1.24852e-17	2.24733e-16	[-1]	Group18	9.5	19	[BUB1B, CDK5RAP2, CENPA, CENPF, CENPI, CENPP, HAUS6, HDAC8, ITGB3BP, KIF2C, KNL1, NDC80, NME7, NUF2, SMC2, SMC4, SPC24, SPC25, TUBB2A]
R-HSA:69481	G2/M Checkpoints	REACTOME_Pathways_28.08.2018	1.17056e-06	8.41691e-06	1.24852e-17	2.24733e-16	[-1]	Group18	9.52381	16	[BARD1, BLM, BRCA1, BRIP1, CDC25C, CDC45, CHEK1, DNA2, HIST1H4C, MCM10, MCM2, MCM6, MCM7, MRE11, NSD2, RFC4]
R-HSA:2555396	Mitotic Metaphase and Anaphase	REACTOME_Pathways_28.08.2018	5.08445e-05	0.000213265	1.24852e-17	2.24733e-16	[-1]	Group18	7.42574	15	[BUB1B, CENPA, CENPF, CENPI, CENPP, HDAC8, ITGB3BP, KIF2C, KNL1, LMNB1, NDC80, NUF2, SPC24, SPC25, TUBB2A]
R-HSA:5693538	Homology Directed Repair	REACTOME_Pathways_28.08.2018	4.6788e-07	4.70999e-06	1.24852e-17	2.24733e-16	[-1]	Group18	10.8696	15	[BARD1, BLM, BRCA1, BRIP1, CCNA2, CHEK1, DNA2, HIST1H4C, MRE11, NSD2, POLK, RAD51AP1, RAD51B, RFC4, SPIDR]
R-HSA:5693567	HDR through Homologous Recombination (HRR) or Single Strand Annealing (SSA)	REACTOME_Pathways_28.08.2018	2.61021e-07	2.8153e-06	1.24852e-17	2.24733e-16	[-1]	Group18	11.3636	15	[BARD1, BLM, BRCA1, BRIP1, CCNA2, CHEK1, DNA2, HIST1H4C, MRE11, NSD2, POLK, RAD51AP1, RAD51B, RFC4, SPIDR]
R-HSA:68882	Mitotic Anaphase	REACTOME_Pathways_28.08.2018	4.80209e-05	0.000207176	1.24852e-17	2.24733e-16	[-1]	Group18	7.46269	15	[BUB1B, CENPA, CENPF, CENPI, CENPP, HDAC8, ITGB3BP, KIF2C, KNL1, LMNB1, NDC80, NUF2, SPC24, SPC25, TUBB2A]
R-HSA:73886	Chromosome Maintenance	REACTOME_Pathways_28.08.2018	2.21619e-08	4.78064e-07	1.24852e-17	2.24733e-16	[-1]	Group18	13.6364	15	[CENPA, CENPI, CENPP, DNA2, H2AFV, HIST1H4C, HIST2H2AC, ITGB3BP, KNL1, MIS18BP1, POLA1, POT1, PRIM1, PRIM2, RFC4]
R-HSA:2467813	Separation of Sister Chromatids	REACTOME_Pathways_28.08.2018	9.8309e-05	0.000345225	1.24852e-17	2.24733e-16	[-1]	Group18	7.36842	14	[BUB1B, CENPA, CENPF, CENPI, CENPP, HDAC8, ITGB3BP, KIF2C, KNL1, NDC80, NUF2, SPC24, SPC25, TUBB2A]
R-HSA:2500257	Resolution of Sister Chromatid Cohesion	REACTOME_Pathways_28.08.2018	8.6869e-07	7.28734e-06	1.24852e-17	2.24733e-16	[-1]	Group18	11.1111	14	[BUB1B, CENPA, CENPF, CENPI, CENPP, HDAC8, ITGB3BP, KIF2C, KNL1, NDC80, NUF2, SPC24, SPC25, TUBB2A]
R-HSA:5663220	RHO GTPases Activate Formins	REACTOME_Pathways_28.08.2018	3.09994e-06	1.87237e-05	1.24852e-17	2.24733e-16	[-1]	Group18	10	14	[BUB1B, CENPA, CENPF, CENPI, CENPP, DIAPH2, ITGB3BP, KIF2C, KNL1, NDC80, NUF2, SPC24, SPC25, TUBB2A]
R-HSA:141424	Amplification of signal from the kinetochores	REACTOME_Pathways_28.08.2018	1.51378e-06	9.93832e-06	1.24852e-17	2.24733e-16	[-1]	Group18	12.5	12	[BUB1B, CENPA, CENPF, CENPI, CENPP, ITGB3BP, KIF2C, KNL1, NDC80, NUF2, SPC24, SPC25]
R-HSA:141444	Amplification of signal from unattached kinetochores via a MAD2 inhibitory signal	REACTOME_Pathways_28.08.2018	1.51378e-06	9.93832e-06	1.24852e-17	2.24733e-16	[-1]	Group18	12.5	12	[BUB1B, CENPA, CENPF, CENPI, CENPP, ITGB3BP, KIF2C, KNL1, NDC80, NUF2, SPC24, SPC25]
R-HSA:69618	Mitotic Spindle Checkpoint	REACTOME_Pathways_28.08.2018	7.78257e-06	4.35247e-05	1.24852e-17	2.24733e-16	[-1]	Group18	10.7143	12	[BUB1B, CENPA, CENPF, CENPI, CENPP, ITGB3BP, KIF2C, KNL1, NDC80, NUF2, SPC24, SPC25]
R-HSA:5693607	Processing of DNA double-strand break ends	REACTOME_Pathways_28.08.2018	1.19469e-05	6.01327e-05	1.24852e-17	2.24733e-16	[-1]	Group18	11.2245	11	[BARD1, BLM, BRCA1, BRIP1, CCNA2, CHEK1, DNA2, HIST1H4C, MRE11, NSD2, RFC4]
R-HSA:69473	G2/M DNA damage checkpoint	REACTOME_Pathways_28.08.2018	8.8359e-06	4.76507e-05	1.24852e-17	2.24733e-16	[-1]	Group18	11.5789	11	[BARD1, BLM, BRCA1, BRIP1, CDC25C, CHEK1, DNA2, HIST1H4C, MRE11, NSD2, RFC4]
R-HSA:606279	Deposition of new CENPA-containing nucleosomes at the centromere	REACTOME_Pathways_28.08.2018	3.94184e-05	0.000175064	1.24852e-17	2.24733e-16	[-1]	Group18	12.1622	9	[CENPA, CENPI, CENPP, H2AFV, HIST1H4C, HIST2H2AC, ITGB3BP, KNL1, MIS18BP1]
R-HSA:774815	Nucleosome assembly	REACTOME_Pathways_28.08.2018	3.94184e-05	0.000175064	1.24852e-17	2.24733e-16	[-1]	Group18	12.1622	9	[CENPA, CENPI, CENPP, H2AFV, HIST1H4C, HIST2H2AC, ITGB3BP, KNL1, MIS18BP1]
R-HSA:171306	Packaging Of Telomere Ends	REACTOME_Pathways_28.08.2018	0.0290828	0.0462264	1.24852e-17	2.24733e-16	[-1]	Group18	7.69231	4	[H2AFV, HIST1H4C, HIST2H2AC, POT1]
R-HSA:1640170	Cell Cycle	REACTOME_Pathways_28.08.2018	1.40692e-17	2.12445e-15	1.24852e-17	2.24733e-16	[-1]	Group18	8.39813	54	[BARD1, BLM, BRCA1, BRIP1, BUB1B, CCNA2, CDC25C, CDC45, CDK5RAP2, CENPA, CENPF, CENPI, CENPP, CHEK1, DNA2, ESCO2, GINS2, H2AFV, HAUS6, HDAC8, HIST1H4C, HIST2H2AC, HMMR, ITGB3BP, JAK2, KIF2C, KNL1, LMNB1, MCM10, MCM2, MCM6, MCM7, MIS18BP1, MLH1, MND1, MRE11, NDC1, NDC80, NME7, NSD2, NUF2, POLA1, POT1, PRIM1, PRIM2, RFC4, SMC2, SMC4, SPC24, SPC25, SYNE2, TOP2A, TPX2, TUBB2A]
R-HSA:69190	DNA strand elongation	REACTOME_Pathways_28.08.2018	1.15949e-09	4.37707e-08	3.56041e-12	1.60218e-11	[-1]	Group19	31.25	10	[CDC45, DNA2, GINS2, MCM2, MCM6, MCM7, POLA1, PRIM1, PRIM2, RFC4]
R-HSA:5693532	DNA Double-Strand Break Repair	REACTOME_Pathways_28.08.2018	5.64418e-09	1.70454e-07	3.56041e-12	1.60218e-11	[-1]	Group19	11.4458	19	[BARD1, BLM, BRCA1, BRIP1, CCNA2, CHEK1, DNA2, EYA2, HIST1H4C, MRE11, NSD2, POLK, PRKDC, RAD51AP1, RAD51B, RFC4, SPIDR, TDP1, XRCC4]
R-HSA:5693579	Homologous DNA Pairing and Strand Exchange	REACTOME_Pathways_28.08.2018	2.16907e-08	5.45883e-07	3.56041e-12	1.60218e-11	[-1]	Group19	23.8095	10	[BARD1, BLM, BRCA1, BRIP1, CHEK1, DNA2, MRE11, RAD51AP1, RAD51B, RFC4]
R-HSA:5685942	HDR through Homologous Recombination (HRR)	REACTOME_Pathways_28.08.2018	2.59196e-08	4.89232e-07	3.56041e-12	1.60218e-11	[-1]	Group19	17.9104	12	[BARD1, BLM, BRCA1, BRIP1, CHEK1, DNA2, MRE11, POLK, RAD51AP1, RAD51B, RFC4, SPIDR]
R-HSA:5693568	Resolution of D-loop Structures through Holliday Junction Intermediates	REACTOME_Pathways_28.08.2018	3.07567e-08	5.16029e-07	3.56041e-12	1.60218e-11	[-1]	Group19	27.2727	9	[BARD1, BLM, BRCA1, BRIP1, DNA2, MRE11, RAD51AP1, RAD51B, SPIDR]
R-HSA:5693537	Resolution of D-Loop Structures	REACTOME_Pathways_28.08.2018	4.10136e-08	6.19306e-07	3.56041e-12	1.60218e-11	[-1]	Group19	26.4706	9	[BARD1, BLM, BRCA1, BRIP1, DNA2, MRE11, RAD51AP1, RAD51B, SPIDR]
R-HSA:5693554	Resolution of D-loop Structures through Synthesis-Dependent Strand Annealing (SDSA)	REACTOME_Pathways_28.08.2018	6.44895e-08	8.85265e-07	3.56041e-12	1.60218e-11	[-1]	Group19	30.7692	8	[BARD1, BLM, BRCA1, BRIP1, DNA2, MRE11, RAD51AP1, RAD51B]
R-HSA:5693616	Presynaptic phase of homologous DNA pairing and strand exchange	REACTOME_Pathways_28.08.2018	1.50177e-07	1.74436e-06	3.56041e-12	1.60218e-11	[-1]	Group19	23.0769	9	[BARD1, BLM, BRCA1, BRIP1, CHEK1, DNA2, MRE11, RAD51B, RFC4]
R-HSA:5693567	HDR through Homologous Recombination (HRR) or Single Strand Annealing (SSA)	REACTOME_Pathways_28.08.2018	2.61021e-07	2.8153e-06	3.56041e-12	1.60218e-11	[-1]	Group19	11.3636	15	[BARD1, BLM, BRCA1, BRIP1, CCNA2, CHEK1, DNA2, HIST1H4C, MRE11, NSD2, POLK, RAD51AP1, RAD51B, RFC4, SPIDR]
R-HSA:5693538	Homology Directed Repair	REACTOME_Pathways_28.08.2018	4.6788e-07	4.70999e-06	3.56041e-12	1.60218e-11	[-1]	Group19	10.8696	15	[BARD1, BLM, BRCA1, BRIP1, CCNA2, CHEK1, DNA2, HIST1H4C, MRE11, NSD2, POLK, RAD51AP1, RAD51B, RFC4, SPIDR]
R-HSA:73894	DNA Repair	REACTOME_Pathways_28.08.2018	7.05375e-07	6.26539e-06	3.56041e-12	1.60218e-11	[-1]	Group19	7.27848	23	[BARD1, BLM, BRCA1, BRIP1, CCNA2, CHEK1, DNA2, DTL, EYA2, FANCD2, FANCI, HIST1H4C, MLH1, MRE11, NSD2, POLK, PRKDC, RAD51AP1, RAD51B, RFC4, SPIDR, TDP1, XRCC4]
R-HSA:6804756	Regulation of TP53 Activity through Phosphorylation	REACTOME_Pathways_28.08.2018	9.52234e-07	7.56776e-06	3.56041e-12	1.60218e-11	[-1]	Group19	13.0435	12	[BARD1, BLM, BRCA1, BRIP1, CCNA2, CHEK1, DNA2, MRE11, PLK3, RFC4, TP53INP1, TPX2]
R-HSA:69481	G2/M Checkpoints	REACTOME_Pathways_28.08.2018	1.17056e-06	8.41691e-06	3.56041e-12	1.60218e-11	[-1]	Group19	9.52381	16	[BARD1, BLM, BRCA1, BRIP1, CDC25C, CDC45, CHEK1, DNA2, HIST1H4C, MCM10, MCM2, MCM6, MCM7, MRE11, NSD2, RFC4]
R-HSA:176187	Activation of ATR in response to replication stress	REACTOME_Pathways_28.08.2018	1.28607e-06	8.82713e-06	3.56041e-12	1.60218e-11	[-1]	Group19	21.6216	8	[CDC25C, CDC45, CHEK1, MCM10, MCM2, MCM6, MCM7, RFC4]
R-HSA:69473	G2/M DNA damage checkpoint	REACTOME_Pathways_28.08.2018	8.8359e-06	4.76507e-05	3.56041e-12	1.60218e-11	[-1]	Group19	11.5789	11	[BARD1, BLM, BRCA1, BRIP1, CDC25C, CHEK1, DNA2, HIST1H4C, MRE11, NSD2, RFC4]
R-HSA:5693607	Processing of DNA double-strand break ends	REACTOME_Pathways_28.08.2018	1.19469e-05	6.01327e-05	3.56041e-12	1.60218e-11	[-1]	Group19	11.2245	11	[BARD1, BLM, BRCA1, BRIP1, CCNA2, CHEK1, DNA2, HIST1H4C, MRE11, NSD2, RFC4]
R-HSA:5685938	HDR through Single Strand Annealing (SSA)	REACTOME_Pathways_28.08.2018	1.54778e-05	7.5392e-05	3.56041e-12	1.60218e-11	[-1]	Group19	18.9189	7	[BARD1, BLM, BRCA1, BRIP1, DNA2, MRE11, RFC4]
R-HSA:69306	DNA Replication	REACTOME_Pathways_28.08.2018	2.81116e-05	0.000128632	3.56041e-12	1.60218e-11	[-1]	Group19	9.44882	12	[CCNA2, CDC45, DNA2, GINS2, MCM10, MCM2, MCM6, MCM7, POLA1, PRIM1, PRIM2, RFC4]
R-HSA:5633007	Regulation of TP53 Activity	REACTOME_Pathways_28.08.2018	6.45444e-05	0.000263411	3.56041e-12	1.60218e-11	[-1]	Group19	8.125	13	[BARD1, BLM, BRCA1, BRIP1, CCNA2, CHEK1, DNA2, MRE11, PLK3, RFC4, TP53INP1, TP63, TPX2]
R-HSA:3700989	Transcriptional Regulation by TP53	REACTOME_Pathways_28.08.2018	7.97663e-05	0.000293774	3.56041e-12	1.60218e-11	[-1]	Group19	5.7377	21	[BARD1, BLM, BRCA1, BRIP1, BTG2, CCNA2, CDC25C, CHEK1, DNA2, FANCD2, FANCI, FAS, GADD45A, MLH1, MRE11, PLK3, RFC4, TP53I3, TP53INP1, TP63, TPX2]
R-HSA:5693571	Nonhomologous End-Joining (NHEJ)	REACTOME_Pathways_28.08.2018	0.000149661	0.000513609	3.56041e-12	1.60218e-11	[-1]	Group19	11.5942	8	[BARD1, BRCA1, HIST1H4C, MRE11, NSD2, PRKDC, TDP1, XRCC4]
KEGG:03460	Fanconi anemia pathway	KEGG_28.08.2018	0.000192252	0.000631089	3.56041e-12	1.60218e-11	[-1]	Group19	12.963	7	[BLM, BRCA1, BRIP1, FANCD2, FANCI, MLH1, POLK]
KEGG:03440	Homologous recombination	KEGG_28.08.2018	0.000282923	0.000854426	3.56041e-12	1.60218e-11	[-1]	Group19	14.6341	6	[BARD1, BLM, BRCA1, BRIP1, MRE11, RAD51B]
KEGG:04110	Cell cycle	KEGG_28.08.2018	0.00047779	0.00136125	3.56041e-12	1.60218e-11	[-1]	Group19	8.06452	10	[BUB1B, CCNA2, CDC25C, CDC45, CHEK1, GADD45A, MCM2, MCM6, MCM7, PRKDC]
R-HSA:5693565	Recruitment and ATM-mediated phosphorylation of repair and signaling proteins at DNA double strand breaks	REACTOME_Pathways_28.08.2018	0.00716174	0.014419	3.56041e-12	1.60218e-11	[-1]	Group19	7.89474	6	[BARD1, BRCA1, EYA2, HIST1H4C, MRE11, NSD2]
R-HSA:5693606	DNA Double Strand Break Response	REACTOME_Pathways_28.08.2018	0.00762458	0.0151488	3.56041e-12	1.60218e-11	[-1]	Group19	7.79221	6	[BARD1, BRCA1, EYA2, HIST1H4C, MRE11, NSD2]
R-HSA:69620	Cell Cycle Checkpoints	REACTOME_Pathways_28.08.2018	1.70551e-11	8.58442e-10	3.56041e-12	1.60218e-11	[-1]	Group19	9.89761	29	[BARD1, BLM, BRCA1, BRIP1, BUB1B, CCNA2, CDC25C, CDC45, CENPA, CENPF, CENPI, CENPP, CHEK1, DNA2, HIST1H4C, ITGB3BP, KIF2C, KNL1, MCM10, MCM2, MCM6, MCM7, MRE11, NDC80, NSD2, NUF2, RFC4, SPC24, SPC25]
R-HSA:69481	G2/M Checkpoints	REACTOME_Pathways_28.08.2018	1.17056e-06	8.41691e-06	6.3489e-14	5.71401e-13	[-1]	Group20	9.52381	16	[BARD1, BLM, BRCA1, BRIP1, CDC25C, CDC45, CHEK1, DNA2, HIST1H4C, MCM10, MCM2, MCM6, MCM7, MRE11, NSD2, RFC4]
R-HSA:73886	Chromosome Maintenance	REACTOME_Pathways_28.08.2018	2.21619e-08	4.78064e-07	6.3489e-14	5.71401e-13	[-1]	Group20	13.6364	15	[CENPA, CENPI, CENPP, DNA2, H2AFV, HIST1H4C, HIST2H2AC, ITGB3BP, KNL1, MIS18BP1, POLA1, POT1, PRIM1, PRIM2, RFC4]
R-HSA:68962	Activation of the pre-replicative complex	REACTOME_Pathways_28.08.2018	4.99982e-07	4.71858e-06	6.3489e-14	5.71401e-13	[-1]	Group20	24.2424	8	[CDC45, MCM10, MCM2, MCM6, MCM7, POLA1, PRIM1, PRIM2]
R-HSA:176187	Activation of ATR in response to replication stress	REACTOME_Pathways_28.08.2018	1.28607e-06	8.82713e-06	6.3489e-14	5.71401e-13	[-1]	Group20	21.6216	8	[CDC25C, CDC45, CHEK1, MCM10, MCM2, MCM6, MCM7, RFC4]
R-HSA:176974	Unwinding of DNA	REACTOME_Pathways_28.08.2018	3.84539e-06	2.23328e-05	6.3489e-14	5.71401e-13	[-1]	Group20	41.6667	5	[CDC45, GINS2, MCM2, MCM6, MCM7]
R-HSA:69306	DNA Replication	REACTOME_Pathways_28.08.2018	2.81116e-05	0.000128632	6.3489e-14	5.71401e-13	[-1]	Group20	9.44882	12	[CCNA2, CDC45, DNA2, GINS2, MCM10, MCM2, MCM6, MCM7, POLA1, PRIM1, PRIM2, RFC4]
R-HSA:69186	Lagging Strand Synthesis	REACTOME_Pathways_28.08.2018	6.49399e-05	0.000258051	6.3489e-14	5.71401e-13	[-1]	Group20	25	5	[DNA2, POLA1, PRIM1, PRIM2, RFC4]
R-HSA:69239	Synthesis of DNA	REACTOME_Pathways_28.08.2018	7.4176e-05	0.000280015	6.3489e-14	5.71401e-13	[-1]	Group20	9.2437	11	[CCNA2, CDC45, DNA2, GINS2, MCM2, MCM6, MCM7, POLA1, PRIM1, PRIM2, RFC4]
R-HSA:157579	Telomere Maintenance	REACTOME_Pathways_28.08.2018	8.93869e-05	0.000321367	6.3489e-14	5.71401e-13	[-1]	Group20	10.9756	9	[DNA2, H2AFV, HIST1H4C, HIST2H2AC, POLA1, POT1, PRIM1, PRIM2, RFC4]
R-HSA:174417	Telomere C-strand (Lagging Strand) Synthesis	REACTOME_Pathways_28.08.2018	0.000165394	0.00055499	6.3489e-14	5.71401e-13	[-1]	Group20	20.8333	5	[DNA2, POLA1, PRIM1, PRIM2, RFC4]
R-HSA:174411	Polymerase switching on the C-strand of the telomere	REACTOME_Pathways_28.08.2018	0.000209084	0.000671738	6.3489e-14	5.71401e-13	[-1]	Group20	28.5714	4	[POLA1, PRIM1, PRIM2, RFC4]
R-HSA:69091	Polymerase switching	REACTOME_Pathways_28.08.2018	0.000209084	0.000671738	6.3489e-14	5.71401e-13	[-1]	Group20	28.5714	4	[POLA1, PRIM1, PRIM2, RFC4]
R-HSA:69109	Leading Strand Synthesis	REACTOME_Pathways_28.08.2018	0.000209084	0.000671738	6.3489e-14	5.71401e-13	[-1]	Group20	28.5714	4	[POLA1, PRIM1, PRIM2, RFC4]
R-HSA:69166	Removal of the Flap Intermediate	REACTOME_Pathways_28.08.2018	0.000209084	0.000671738	6.3489e-14	5.71401e-13	[-1]	Group20	28.5714	4	[DNA2, POLA1, PRIM1, PRIM2]
R-HSA:69242	S Phase	REACTOME_Pathways_28.08.2018	0.000277006	0.000871414	6.3489e-14	5.71401e-13	[-1]	Group20	7.45342	12	[CCNA2, CDC45, DNA2, ESCO2, GINS2, MCM2, MCM6, MCM7, POLA1, PRIM1, PRIM2, RFC4]
R-HSA:69183	Processive synthesis on the lagging strand	REACTOME_Pathways_28.08.2018	0.000280099	0.000863161	6.3489e-14	5.71401e-13	[-1]	Group20	26.6667	4	[DNA2, POLA1, PRIM1, PRIM2]
KEGG:04110	Cell cycle	KEGG_28.08.2018	0.00047779	0.00136125	6.3489e-14	5.71401e-13	[-1]	Group20	8.06452	10	[BUB1B, CCNA2, CDC25C, CDC45, CHEK1, GADD45A, MCM2, MCM6, MCM7, PRKDC]
R-HSA:180786	Extension of Telomeres	REACTOME_Pathways_28.08.2018	0.000496685	0.00138888	6.3489e-14	5.71401e-13	[-1]	Group20	16.6667	5	[DNA2, POLA1, PRIM1, PRIM2, RFC4]
R-HSA:453279	Mitotic G1-G1/S phases	REACTOME_Pathways_28.08.2018	0.000536839	0.00147387	6.3489e-14	5.71401e-13	[-1]	Group20	7.38255	11	[CCNA2, CDC45, JAK2, MCM10, MCM2, MCM6, MCM7, POLA1, PRIM1, PRIM2, TOP2A]
R-HSA:174430	Telomere C-strand synthesis initiation	REACTOME_Pathways_28.08.2018	0.000578277	0.00155928	6.3489e-14	5.71401e-13	[-1]	Group20	37.5	3	[POLA1, PRIM1, PRIM2]
R-HSA:68952	DNA replication initiation	REACTOME_Pathways_28.08.2018	0.000578277	0.00155928	6.3489e-14	5.71401e-13	[-1]	Group20	37.5	3	[POLA1, PRIM1, PRIM2]
R-HSA:68874	M/G1 Transition	REACTOME_Pathways_28.08.2018	0.000632484	0.00167553	6.3489e-14	5.71401e-13	[-1]	Group20	9.41177	8	[CDC45, MCM10, MCM2, MCM6, MCM7, POLA1, PRIM1, PRIM2]
R-HSA:69002	DNA Replication Pre-Initiation	REACTOME_Pathways_28.08.2018	0.000632484	0.00167553	6.3489e-14	5.71401e-13	[-1]	Group20	9.41177	8	[CDC45, MCM10, MCM2, MCM6, MCM7, POLA1, PRIM1, PRIM2]
R-HSA:1221632	Meiotic synapsis	REACTOME_Pathways_28.08.2018	0.00195535	0.00468662	6.3489e-14	5.71401e-13	[-1]	Group20	8.86076	7	[BRCA1, H2AFV, HIST1H4C, HIST2H2AC, LMNB1, POT1, SYNE2]
R-HSA:2559586	DNA Damage/Telomere Stress Induced Senescence	REACTOME_Pathways_28.08.2018	0.00210262	0.00488454	6.3489e-14	5.71401e-13	[-1]	Group20	8.75	7	[CCNA2, H2AFV, HIST1H4C, HIST2H2AC, LMNB1, MRE11, POT1]
R-HSA:113501	Inhibition of replication initiation of damaged DNA by RB1/E2F1	REACTOME_Pathways_28.08.2018	0.00271698	0.00603328	6.3489e-14	5.71401e-13	[-1]	Group20	23.0769	3	[POLA1, PRIM1, PRIM2]
R-HSA:69206	G1/S Transition	REACTOME_Pathways_28.08.2018	0.00278193	0.00608799	6.3489e-14	5.71401e-13	[-1]	Group20	6.87023	9	[CCNA2, CDC45, MCM10, MCM2, MCM6, MCM7, POLA1, PRIM1, PRIM2]
R-HSA:113510	E2F mediated regulation of DNA replication	REACTOME_Pathways_28.08.2018	0.0126051	0.0234983	6.3489e-14	5.71401e-13	[-1]	Group20	13.6364	3	[POLA1, PRIM1, PRIM2]
R-HSA:171306	Packaging Of Telomere Ends	REACTOME_Pathways_28.08.2018	0.0290828	0.0462264	6.3489e-14	5.71401e-13	[-1]	Group20	7.69231	4	[H2AFV, HIST1H4C, HIST2H2AC, POT1]
R-HSA:69190	DNA strand elongation	REACTOME_Pathways_28.08.2018	1.15949e-09	4.37707e-08	6.3489e-14	5.71401e-13	[-1]	Group20	31.25	10	[CDC45, DNA2, GINS2, MCM2, MCM6, MCM7, POLA1, PRIM1, PRIM2, RFC4]
KEGG:03030	DNA replication	KEGG_28.08.2018	1.02783e-06	7.76011e-06	6.3489e-14	5.71401e-13	[-1]	Group20	22.2222	8	[DNA2, MCM2, MCM6, MCM7, POLA1, PRIM1, PRIM2, RFC4]

## Sheet: RM only
GOID	GOTerm	Ontology Source	Term PValue	Term PValue Corrected with Benjamini-Hochberg	Group PValue	Group PValue Corrected with Benjamini-Hochberg	GOLevels	GOGroups	% Associated Genes	Nr. Genes	Associated Genes Found
R-HSA:400253	Circadian Clock	REACTOME_Pathways_28.08.2018	0.0188056	0.0197011	0.0188056	0.0188056	[-1]	Group0	4.28571	3	[NCOA1, RPS27A, SIK1]
R-HSA:437239	Recycling pathway of L1	REACTOME_Pathways_28.08.2018	0.00635971	0.00964921	0.00635971	0.00953956	[-1]	Group1	6.38298	3	[KIF4A, KIF4B, RPS6KA2]
R-HSA:8948751	Regulation of PTEN stability and activity	REACTOME_Pathways_28.08.2018	0.0181032	0.0194278	0.0181032	0.0203661	[-1]	Group2	4.34783	3	[RPS27A, TNKS, WWP2]
KEGG:00534	Glycosaminoglycan biosynthesis	KEGG_28.08.2018	0.000907288	0.00234827	0.0113575	0.0146024	[-1]	Group3	12.5	3	[EXT1, HS3ST3A1, HS3ST3B1]
R-HSA:1638091	Heparan sulfate/heparin (HS-GAG) metabolism	REACTOME_Pathways_28.08.2018	0.00982501	0.0127147	0.0113575	0.0146024	[-1]	Group3	5.45455	3	[EXT1, HS3ST3A1, HS3ST3B1]
R-HSA:2022928	HS-GAG biosynthesis	REACTOME_Pathways_28.08.2018	0.00193445	0.00405314	0.0113575	0.0146024	[-1]	Group3	9.67742	3	[EXT1, HS3ST3A1, HS3ST3B1]
R-HSA:192105	Synthesis of bile acids and bile salts	REACTOME_Pathways_28.08.2018	0.00253073	0.00463966	0.00495366	0.00891659	[-1]	Group4	8.82353	3	[AKR1C1, AKR1C2, NCOA1]
R-HSA:193368	Synthesis of bile acids and bile salts via 7alpha-hydroxycholesterol	REACTOME_Pathways_28.08.2018	0.000907288	0.00234827	0.00495366	0.00891659	[-1]	Group4	12.5	3	[AKR1C1, AKR1C2, NCOA1]
R-HSA:193807	Synthesis of bile acids and bile salts via 27-hydroxycholesterol	REACTOME_Pathways_28.08.2018	0.000214967	0.000630571	0.00495366	0.00891659	[-1]	Group4	20	3	[AKR1C1, AKR1C2, NCOA1]
R-HSA:194068	Bile acid and bile salt metabolism	REACTOME_Pathways_28.08.2018	0.00495366	0.00807263	0.00495366	0.00891659	[-1]	Group4	6.97674	3	[AKR1C1, AKR1C2, NCOA1]
KEGG:04713	Circadian entrainment	KEGG_28.08.2018	0.00747135	0.0102731	0.00057872	0.00130212	[-1]	Group5	4.16667	4	[FOS, GNGT1, ITPR1, PRKCA]
KEGG:04720	Long-term potentiation	KEGG_28.08.2018	0.0167433	0.0188899	0.00057872	0.00130212	[-1]	Group5	4.47761	3	[ITPR1, PRKCA, RPS6KA2]
KEGG:04918	Thyroid hormone synthesis	KEGG_28.08.2018	0.0217652	0.0217652	0.00057872	0.00130212	[-1]	Group5	4.05405	3	[GPX2, ITPR1, PRKCA]
R-HSA:2187338	Visual phototransduction	REACTOME_Pathways_28.08.2018	0.00143562	0.00332459	0.00057872	0.00130212	[-1]	Group5	4.85437	5	[AKR1C1, CHURC1-FNTB, FNTB, GNGT1, PRKCA]
R-HSA:2514856	The phototransduction cascade	REACTOME_Pathways_28.08.2018	0.00021311	0.000669774	0.00057872	0.00130212	[-1]	Group5	10.8108	4	[CHURC1-FNTB, FNTB, GNGT1, PRKCA]
R-HSA:2514859	Inactivation, recovery and regulation of the phototransduction cascade	REACTOME_Pathways_28.08.2018	0.000191245	0.000647291	0.00057872	0.00130212	[-1]	Group5	11.1111	4	[CHURC1-FNTB, FNTB, GNGT1, PRKCA]
R-HSA:4086398	Ca2+ pathway	REACTOME_Pathways_28.08.2018	0.0130203	0.0154836	0.00057872	0.00130212	[-1]	Group5	4.91803	3	[GNGT1, ITPR1, PRKCA]
R-HSA:1912408	Pre-NOTCH Transcription and Translation	REACTOME_Pathways_28.08.2018	0.00668758	0.00980845	0.000167553	0.000753988	[-1]	Group6	4.30108	4	[HIST2H2AA3, HIST2H2AA4, NOTCH2, RUNX1]
R-HSA:2559582	Senescence-Associated Secretory Phenotype (SASP)	REACTOME_Pathways_28.08.2018	0.00192051	0.00422512	0.000167553	0.000753988	[-1]	Group6	4.54545	5	[FOS, HIST2H2AA3, HIST2H2AA4, RPS27A, RPS6KA2]
R-HSA:427359	SIRT1 negatively regulates rRNA expression	REACTOME_Pathways_28.08.2018	0.0174158	0.0191574	0.000167553	0.000753988	[-1]	Group6	4.41176	3	[HIST2H2AA3, HIST2H2AA4, TAF1D]
R-HSA:448424	Interleukin-17 signaling	REACTOME_Pathways_28.08.2018	0.0202554	0.0207264	0.000167553	0.000753988	[-1]	Group6	4.16667	3	[FOS, RPS27A, RPS6KA2]
R-HSA:450294	MAP kinase activation	REACTOME_Pathways_28.08.2018	0.0148152	0.0171544	0.000167553	0.000753988	[-1]	Group6	4.6875	3	[FOS, RPS27A, RPS6KA2]
R-HSA:5689901	Metalloprotease DUBs	REACTOME_Pathways_28.08.2018	0.00322929	0.00546496	0.000167553	0.000753988	[-1]	Group6	8.10811	3	[HIST2H2AA3, HIST2H2AA4, RPS27A]
R-HSA:9018519	Estrogen-dependent gene expression	REACTOME_Pathways_28.08.2018	0.00131537	0.00321534	0.000167553	0.000753988	[-1]	Group6	4	6	[CTSD, FOS, HIST2H2AA3, HIST2H2AA4, NCOA1, RUNX1]
KEGG:00140	Steroid hormone biosynthesis	KEGG_28.08.2018	3.00571e-14	1.32251e-12	7.3754e-07	6.63786e-06	[-1]	Group7	20.339	12	[AKR1C1, AKR1C2, STS, UGT1A1, UGT1A10, UGT1A3, UGT1A4, UGT1A5, UGT1A6, UGT1A7, UGT1A8, UGT1A9]
R-HSA:156588	Glucuronidation	REACTOME_Pathways_28.08.2018	1.78631e-13	3.92988e-12	7.3754e-07	6.63786e-06	[-1]	Group7	36	9	[UGT1A1, UGT1A10, UGT1A3, UGT1A4, UGT1A5, UGT1A6, UGT1A7, UGT1A8, UGT1A9]
KEGG:00053	Ascorbate and aldarate metabolism	KEGG_28.08.2018	4.04433e-13	5.93168e-12	7.3754e-07	6.63786e-06	[-1]	Group7	33.3333	9	[UGT1A1, UGT1A10, UGT1A3, UGT1A4, UGT1A5, UGT1A6, UGT1A7, UGT1A8, UGT1A9]
KEGG:00040	Pentose and glucuronate interconversions	KEGG_28.08.2018	4.32196e-12	4.75415e-11	7.3754e-07	6.63786e-06	[-1]	Group7	26.4706	9	[UGT1A1, UGT1A10, UGT1A3, UGT1A4, UGT1A5, UGT1A6, UGT1A7, UGT1A8, UGT1A9]
KEGG:00860	Porphyrin and chlorophyll metabolism	KEGG_28.08.2018	3.48535e-11	3.06711e-10	7.3754e-07	6.63786e-06	[-1]	Group7	21.4286	9	[UGT1A1, UGT1A10, UGT1A3, UGT1A4, UGT1A5, UGT1A6, UGT1A7, UGT1A8, UGT1A9]
KEGG:00830	Retinol metabolism	KEGG_28.08.2018	1.20849e-10	8.86225e-10	7.3754e-07	6.63786e-06	[-1]	Group7	14.9254	10	[AOX1, UGT1A1, UGT1A10, UGT1A3, UGT1A4, UGT1A5, UGT1A6, UGT1A7, UGT1A8, UGT1A9]
KEGG:00982	Drug metabolism	KEGG_28.08.2018	2.52829e-10	1.58921e-09	7.3754e-07	6.63786e-06	[-1]	Group7	13.8889	10	[AOX1, UGT1A1, UGT1A10, UGT1A3, UGT1A4, UGT1A5, UGT1A6, UGT1A7, UGT1A8, UGT1A9]
KEGG:00980	Metabolism of xenobiotics by cytochrome P450	KEGG_28.08.2018	4.38361e-10	2.41098e-09	7.3754e-07	6.63786e-06	[-1]	Group7	13.1579	10	[AKR1C1, UGT1A1, UGT1A10, UGT1A3, UGT1A4, UGT1A5, UGT1A6, UGT1A7, UGT1A8, UGT1A9]
KEGG:05204	Chemical carcinogenesis	KEGG_28.08.2018	9.4436e-10	4.61687e-09	7.3754e-07	6.63786e-06	[-1]	Group7	12.1951	10	[AKR1C2, UGT1A1, UGT1A10, UGT1A3, UGT1A4, UGT1A5, UGT1A6, UGT1A7, UGT1A8, UGT1A9]
KEGG:00983	Drug metabolism	KEGG_28.08.2018	1.26044e-08	5.54595e-08	7.3754e-07	6.63786e-06	[-1]	Group7	11.3924	9	[UGT1A1, UGT1A10, UGT1A3, UGT1A4, UGT1A5, UGT1A6, UGT1A7, UGT1A8, UGT1A9]
R-HSA:156580	Phase II - Conjugation of compounds	REACTOME_Pathways_28.08.2018	2.14231e-07	8.56925e-07	7.3754e-07	6.63786e-06	[-1]	Group7	8.25688	9	[UGT1A1, UGT1A10, UGT1A3, UGT1A4, UGT1A5, UGT1A6, UGT1A7, UGT1A8, UGT1A9]
R-HSA:211859	Biological oxidations	REACTOME_Pathways_28.08.2018	1.18913e-05	4.36015e-05	7.3754e-07	6.63786e-06	[-1]	Group7	4.4843	10	[NCOA1, UGT1A1, UGT1A10, UGT1A3, UGT1A4, UGT1A5, UGT1A6, UGT1A7, UGT1A8, UGT1A9]
R-HSA:156827	L13a-mediated translational silencing of Ceruloplasmin expression	REACTOME_Pathways_28.08.2018	0.00199847	0.00399694	0.000574501	0.0017235	[-1]	Group8	4.5045	5	[EIF4A2, RPL37A, RPL4, RPS27A, RPS4X]
R-HSA:156842	Eukaryotic Translation Elongation	REACTOME_Pathways_28.08.2018	0.00668758	0.00980845	0.000574501	0.0017235	[-1]	Group8	4.30108	4	[RPL37A, RPL4, RPS27A, RPS4X]
R-HSA:156902	Peptide chain elongation	REACTOME_Pathways_28.08.2018	0.00573026	0.0090047	0.000574501	0.0017235	[-1]	Group8	4.49438	4	[RPL37A, RPL4, RPS27A, RPS4X]
R-HSA:192823	Viral mRNA Translation	REACTOME_Pathways_28.08.2018	0.00860743	0.0114766	0.000574501	0.0017235	[-1]	Group8	4	4	[RPL37A, RPL4, RPS27A, RPS4X]
R-HSA:2408522	Selenoamino acid metabolism	REACTOME_Pathways_28.08.2018	0.000372446	0.00102423	0.000574501	0.0017235	[-1]	Group8	5.08475	6	[CBS, CBSL, RPL37A, RPL4, RPS27A, RPS4X]
R-HSA:2408557	Selenocysteine synthesis	REACTOME_Pathways_28.08.2018	0.00668758	0.00980845	0.000574501	0.0017235	[-1]	Group8	4.30108	4	[RPL37A, RPL4, RPS27A, RPS4X]
R-HSA:72613	Eukaryotic Translation Initiation	REACTOME_Pathways_28.08.2018	0.00270799	0.00476606	0.000574501	0.0017235	[-1]	Group8	4.20168	5	[EIF4A2, RPL37A, RPL4, RPS27A, RPS4X]
R-HSA:72649	Translation initiation complex formation	REACTOME_Pathways_28.08.2018	0.0113575	0.0142779	0.000574501	0.0017235	[-1]	Group8	5.17241	3	[EIF4A2, RPS27A, RPS4X]
R-HSA:72662	Activation of the mRNA upon binding of the cap-binding complex and eIFs, and subsequent binding to 43S	REACTOME_Pathways_28.08.2018	0.0118972	0.014541	0.000574501	0.0017235	[-1]	Group8	5.08475	3	[EIF4A2, RPS27A, RPS4X]
R-HSA:72702	Ribosomal scanning and start codon recognition	REACTOME_Pathways_28.08.2018	0.0113575	0.0142779	0.000574501	0.0017235	[-1]	Group8	5.17241	3	[EIF4A2, RPS27A, RPS4X]
R-HSA:72706	GTP hydrolysis and joining of the 60S ribosomal subunit	REACTOME_Pathways_28.08.2018	0.00207872	0.00397669	0.000574501	0.0017235	[-1]	Group8	4.46429	5	[EIF4A2, RPL37A, RPL4, RPS27A, RPS4X]
R-HSA:72737	Cap-dependent Translation Initiation	REACTOME_Pathways_28.08.2018	0.00270799	0.00476606	0.000574501	0.0017235	[-1]	Group8	4.20168	5	[EIF4A2, RPL37A, RPL4, RPS27A, RPS4X]
R-HSA:72764	Eukaryotic Translation Termination	REACTOME_Pathways_28.08.2018	0.00668758	0.00980845	0.000574501	0.0017235	[-1]	Group8	4.30108	4	[RPL37A, RPL4, RPS27A, RPS4X]
R-HSA:975956	Nonsense Mediated Decay (NMD) independent of the Exon Junction Complex (EJC)	REACTOME_Pathways_28.08.2018	0.00720369	0.0102246	0.000574501	0.0017235	[-1]	Group8	4.21053	4	[RPL37A, RPL4, RPS27A, RPS4X]

## Sheet: DOX only
GOID	GOTerm	Ontology Source	Term PValue	Term PValue Corrected with Benjamini-Hochberg	Group PValue	Group PValue Corrected with Benjamini-Hochberg	GOLevels	GOGroups	% Associated Genes	Nr. Genes	Associated Genes Found
KEGG:00534	Glycosaminoglycan biosynthesis	KEGG_28.08.2018	0.00790357	0.0204774	0.00790357	0.00948428	[-1]	Group00	12.5	3	[EXTL2, HS6ST1, HS6ST2]
R-HSA:1483166	Synthesis of PA	REACTOME_Pathways_28.08.2018	0.031555	0.0461189	0.031555	0.0344236	[-1]	Group01	7.5	3	[AGPAT5, GPD1L, LIPH]
R-HSA:1630316	Glycosaminoglycan metabolism	REACTOME_Pathways_28.08.2018	0.00573436	0.017668	0.00573436	0.00860153	[-1]	Group02	5.64516	7	[B4GALT1, CSGALNACT1, GNS, HPSE, HS6ST1, HS6ST2, UST]
R-HSA:8864260	Transcriptional regulation by the AP-2 (TFAP2) family of transcription factors	REACTOME_Pathways_28.08.2018	0.00405425	0.0159374	0.00405425	0.00695015	[-1]	Group03	10.5263	4	[HSPD1, KDM5B, MYC, TFAP2C]
R-HSA:8866911	TFAP2 (AP-2) family regulates transcription of cell cycle factors	REACTOME_Pathways_28.08.2018	4.97589e-05	0.00283626	0.00405425	0.00695015	[-1]	Group03	60	3	[KDM5B, MYC, TFAP2C]
KEGG:00760	Nicotinate and nicotinamide metabolism	KEGG_28.08.2018	0.0146978	0.0265961	0.0425867	0.0425867	[-1]	Group04	10	3	[NADK2, NADSYN1, QPRT]
R-HSA:196807	Nicotinate metabolism	REACTOME_Pathways_28.08.2018	0.0160692	0.0277558	0.0425867	0.0425867	[-1]	Group04	9.67742	3	[NADK2, NADSYN1, QPRT]
KEGG:03018	RNA degradation	KEGG_28.08.2018	0.011834	0.0236679	0.00605089	0.00806785	[-1]	Group05	6.32911	5	[EXOSC2, EXOSC5, HSPA9, HSPD1, LSM3]
R-HSA:381042	PERK regulates gene expression	REACTOME_Pathways_28.08.2018	0.0121622	0.0234999	0.00605089	0.00806785	[-1]	Group05	10.7143	3	[EIF2AK3, EXOSC2, EXOSC5]
KEGG:00040	Pentose and glucuronate interconversions	KEGG_28.08.2018	0.00268784	0.0127672	0.00101208	0.002429	[-1]	Group06	11.7647	4	[SORD, UGT2B10, UGT2B11, UGT2B7]
KEGG:00053	Ascorbate and aldarate metabolism	KEGG_28.08.2018	0.010997	0.0227938	0.00101208	0.002429	[-1]	Group06	11.1111	3	[UGT2B10, UGT2B11, UGT2B7]
KEGG:00830	Retinol metabolism	KEGG_28.08.2018	0.00598462	0.0179539	0.00101208	0.002429	[-1]	Group06	7.46269	5	[ALDH1A2, SDR16C5, UGT2B10, UGT2B11, UGT2B7]
KEGG:00860	Porphyrin and chlorophyll metabolism	KEGG_28.08.2018	0.0357627	0.0497188	0.00101208	0.002429	[-1]	Group06	7.14286	3	[UGT2B10, UGT2B11, UGT2B7]
KEGG:00980	Metabolism of xenobiotics by cytochrome P450	KEGG_28.08.2018	0.0101101	0.0217462	0.00101208	0.002429	[-1]	Group06	6.57895	5	[ALDH3B2, CBR3, UGT2B10, UGT2B11, UGT2B7]
KEGG:00982	Drug metabolism	KEGG_28.08.2018	0.00809112	0.0204975	0.00101208	0.002429	[-1]	Group06	6.94444	5	[ALDH3B2, FMO5, UGT2B10, UGT2B11, UGT2B7]
KEGG:05204	Chemical carcinogenesis	KEGG_28.08.2018	0.0137477	0.025278	0.00101208	0.002429	[-1]	Group06	6.09756	5	[ALDH3B2, NAT1, UGT2B10, UGT2B11, UGT2B7]
R-HSA:156588	Glucuronidation	REACTOME_Pathways_28.08.2018	0.00886845	0.0202201	0.00101208	0.002429	[-1]	Group06	12	3	[UGT2B10, UGT2B11, UGT2B7]
R-HSA:157118	Signaling by NOTCH	REACTOME_Pathways_28.08.2018	1.40464e-05	0.00160129	1.40464e-05	8.42786e-05	[-1]	Group07	6.38298	15	[ARRB1, B4GALT1, DNER, E2F1, H2AFX, H2AFZ, HDAC9, HIST1H2BC, HIST1H2BH, HIST1H4H, KAT2B, MYC, PLXND1, SKP1, TP53]
R-HSA:1980143	Signaling by NOTCH1	REACTOME_Pathways_28.08.2018	0.00161986	0.0123109	1.40464e-05	8.42786e-05	[-1]	Group07	8.21918	6	[ARRB1, DNER, HDAC9, KAT2B, MYC, SKP1]
R-HSA:2122947	NOTCH1 Intracellular Domain Regulates Transcription	REACTOME_Pathways_28.08.2018	0.00868464	0.020626	1.40464e-05	8.42786e-05	[-1]	Group07	8.51064	4	[HDAC9, KAT2B, MYC, SKP1]
R-HSA:2644602	Signaling by NOTCH1 PEST Domain Mutants in Cancer	REACTOME_Pathways_28.08.2018	0.0178451	0.0299168	1.40464e-05	8.42786e-05	[-1]	Group07	6.89655	4	[HDAC9, KAT2B, MYC, SKP1]
R-HSA:2644603	Signaling by NOTCH1 in Cancer	REACTOME_Pathways_28.08.2018	0.0178451	0.0299168	1.40464e-05	8.42786e-05	[-1]	Group07	6.89655	4	[HDAC9, KAT2B, MYC, SKP1]
R-HSA:2644606	Constitutive Signaling by NOTCH1 PEST Domain Mutants	REACTOME_Pathways_28.08.2018	0.0178451	0.0299168	1.40464e-05	8.42786e-05	[-1]	Group07	6.89655	4	[HDAC9, KAT2B, MYC, SKP1]
R-HSA:2894858	Signaling by NOTCH1 HD+PEST Domain Mutants in Cancer	REACTOME_Pathways_28.08.2018	0.0178451	0.0299168	1.40464e-05	8.42786e-05	[-1]	Group07	6.89655	4	[HDAC9, KAT2B, MYC, SKP1]
R-HSA:2894862	Constitutive Signaling by NOTCH1 HD+PEST Domain Mutants	REACTOME_Pathways_28.08.2018	0.0178451	0.0299168	1.40464e-05	8.42786e-05	[-1]	Group07	6.89655	4	[HDAC9, KAT2B, MYC, SKP1]
KEGG:04114	Oocyte meiosis	KEGG_28.08.2018	0.00573436	0.017668	1.47259e-05	5.89036e-05	[-1]	Group08	5.64516	7	[ADCY5, CALML4, CALML5, CPEB2, PKMYT1, PLK1, SKP1]
KEGG:04270	Vascular smooth muscle contraction	KEGG_28.08.2018	0.0185512	0.0306498	1.47259e-05	5.89036e-05	[-1]	Group08	4.95868	6	[ACTG2, ADCY5, CALML4, CALML5, NPR1, RAMP1]
KEGG:04750	Inflammatory mediator regulation of TRP channels	KEGG_28.08.2018	0.0285529	0.0422731	1.47259e-05	5.89036e-05	[-1]	Group08	5.05051	5	[ADCY5, CALML4, CALML5, MAPK9, TRPV1]
KEGG:04914	Progesterone-mediated oocyte maturation	KEGG_28.08.2018	0.0285529	0.0422731	1.47259e-05	5.89036e-05	[-1]	Group08	5.05051	5	[ADCY5, CPEB2, MAPK9, PKMYT1, PLK1]
KEGG:04915	Estrogen signaling pathway	KEGG_28.08.2018	0.0317182	0.0457706	1.47259e-05	5.89036e-05	[-1]	Group08	4.37956	6	[ADCY5, CALML4, CALML5, HSPA2, KRT10, KRT13]
KEGG:04916	Melanogenesis	KEGG_28.08.2018	0.00810587	0.0200885	1.47259e-05	5.89036e-05	[-1]	Group08	5.94059	6	[ADCY5, CALML4, CALML5, KITLG, MITF, TCF7]
KEGG:04924	Renin secretion	KEGG_28.08.2018	0.0259578	0.0389367	1.47259e-05	5.89036e-05	[-1]	Group08	6.15385	4	[ADCY5, CALML4, CALML5, NPR1]
KEGG:05034	Alcoholism	KEGG_28.08.2018	0.00408404	0.0155193	1.47259e-05	5.89036e-05	[-1]	Group08	5	9	[ADCY5, CALML4, CALML5, H2AFX, H2AFZ, HDAC9, HIST1H2BC, HIST1H2BH, HIST1H4H]
KEGG:05167	Kaposi sarcoma-associated herpesvirus infection	KEGG_28.08.2018	0.0156044	0.0273677	1.47259e-05	5.89036e-05	[-1]	Group08	4.30108	8	[CALML4, CALML5, CDK6, E2F1, MAPK9, MYC, PREX1, TP53]
KEGG:05214	Glioma	KEGG_28.08.2018	0.00763396	0.0202389	1.47259e-05	5.89036e-05	[-1]	Group08	7.04225	5	[CALML4, CALML5, CDK6, E2F1, TP53]
KEGG:04110	Cell cycle	KEGG_28.08.2018	5.67465e-05	0.00215637	0.00126153	0.00252305	[-1]	Group09	8.06452	10	[CDK6, E2F1, MCM4, MYC, PKMYT1, PLK1, RAD21, SKP1, SKP2, TP53]
R-HSA:2559580	Oxidative Stress Induced Senescence	REACTOME_Pathways_28.08.2018	0.000354974	0.005781	0.00126153	0.00252305	[-1]	Group09	7.08661	9	[CDK6, E2F1, H2AFX, H2AFZ, HIST1H2BC, HIST1H2BH, HIST1H4H, MAPK9, TP53]
R-HSA:2559583	Cellular Senescence	REACTOME_Pathways_28.08.2018	0.00225228	0.0135137	0.00126153	0.00252305	[-1]	Group09	5.07614	10	[CDK6, E2F1, H2AFX, H2AFZ, HIST1H1E, HIST1H2BC, HIST1H2BH, HIST1H4H, MAPK9, TP53]
R-HSA:380270	Recruitment of mitotic centrosome proteins and complexes	REACTOME_Pathways_28.08.2018	0.0137477	0.025278	0.00126153	0.00252305	[-1]	Group09	6.09756	5	[CNTRL, HAUS8, MZT2A, MZT2B, PLK1]
R-HSA:380287	Centrosome maturation	REACTOME_Pathways_28.08.2018	0.0137477	0.025278	0.00126153	0.00252305	[-1]	Group09	6.09756	5	[CNTRL, HAUS8, MZT2A, MZT2B, PLK1]
R-HSA:380320	Recruitment of NuMA to mitotic centrosomes	REACTOME_Pathways_28.08.2018	0.0234614	0.0366383	0.00126153	0.00252305	[-1]	Group09	5.31915	5	[CNTRL, HAUS8, MZT2A, MZT2B, PLK1]
R-HSA:453274	Mitotic G2-G2/M phases	REACTOME_Pathways_28.08.2018	0.00233713	0.0133216	0.00126153	0.00252305	[-1]	Group09	5.05051	10	[CNTRL, E2F1, GTSE1, HAUS8, MZT2A, MZT2B, PKMYT1, PLK1, SKP1, TP53]
R-HSA:69242	S Phase	REACTOME_Pathways_28.08.2018	0.0218681	0.0351122	0.00126153	0.00252305	[-1]	Group09	4.34783	7	[E2F1, GINS4, MCM4, MYC, RAD21, SKP1, SKP2]
R-HSA:69275	G2/M Transition	REACTOME_Pathways_28.08.2018	0.00706593	0.0191789	0.00126153	0.00252305	[-1]	Group09	4.59184	9	[CNTRL, GTSE1, HAUS8, MZT2A, MZT2B, PKMYT1, PLK1, SKP1, TP53]
R-HSA:69278	Cell Cycle, Mitotic	REACTOME_Pathways_28.08.2018	0.000223776	0.00425174	0.00126153	0.00252305	[-1]	Group09	4.08922	22	[CDK6, CNTRL, E2F1, GINS4, GTSE1, H2AFX, H2AFZ, HAUS8, HIST1H2BC, HIST1H2BH, HIST1H4H, MCM4, MYC, MZT2A, MZT2B, PKMYT1, PLK1, RAD21, SKP1, SKP2, SPDL1, TP53]
R-HSA:69481	G2/M Checkpoints	REACTOME_Pathways_28.08.2018	0.0088238	0.0205288	0.00126153	0.00252305	[-1]	Group09	4.7619	8	[GTSE1, H2AFX, HIST1H2BC, HIST1H2BH, HIST1H4H, MCM4, PKMYT1, TP53]
KEGG:04110	Cell cycle	KEGG_28.08.2018	5.67465e-05	0.00215637	2.75749e-05	8.27248e-05	[-1]	Group10	8.06452	10	[CDK6, E2F1, MCM4, MYC, PKMYT1, PLK1, RAD21, SKP1, SKP2, TP53]
KEGG:04137	Mitophagy	KEGG_28.08.2018	0.00526219	0.0171397	2.75749e-05	8.27248e-05	[-1]	Group10	7.69231	5	[E2F1, EIF2AK3, MAPK9, MITF, TP53]
KEGG:04218	Cellular senescence	KEGG_28.08.2018	0.0212173	0.0345538	2.75749e-05	8.27248e-05	[-1]	Group10	4.375	7	[CALML4, CALML5, CDK6, E2F1, MYC, TGFBR2, TP53]
KEGG:04750	Inflammatory mediator regulation of TRP channels	KEGG_28.08.2018	0.0285529	0.0422731	2.75749e-05	8.27248e-05	[-1]	Group10	5.05051	5	[ADCY5, CALML4, CALML5, MAPK9, TRPV1]
KEGG:04924	Renin secretion	KEGG_28.08.2018	0.0259578	0.0389367	2.75749e-05	8.27248e-05	[-1]	Group10	6.15385	4	[ADCY5, CALML4, CALML5, NPR1]
KEGG:05161	Hepatitis B	KEGG_28.08.2018	0.0125613	0.0238665	2.75749e-05	8.27248e-05	[-1]	Group10	4.86111	7	[CDK6, E2F1, MAPK9, MYC, STAT4, STAT6, TP53]
KEGG:05167	Kaposi sarcoma-associated herpesvirus infection	KEGG_28.08.2018	0.0156044	0.0273677	2.75749e-05	8.27248e-05	[-1]	Group10	4.30108	8	[CALML4, CALML5, CDK6, E2F1, MAPK9, MYC, PREX1, TP53]
KEGG:05210	Colorectal cancer	KEGG_28.08.2018	0.0166091	0.0282603	2.75749e-05	8.27248e-05	[-1]	Group10	5.81395	5	[MAPK9, MYC, TCF7, TGFBR2, TP53]
KEGG:05212	Pancreatic cancer	KEGG_28.08.2018	0.00957607	0.0209937	2.75749e-05	8.27248e-05	[-1]	Group10	6.66667	5	[CDK6, E2F1, MAPK9, TGFBR2, TP53]
KEGG:05214	Glioma	KEGG_28.08.2018	0.00763396	0.0202389	2.75749e-05	8.27248e-05	[-1]	Group10	7.04225	5	[CALML4, CALML5, CDK6, E2F1, TP53]
KEGG:05216	Thyroid cancer	KEGG_28.08.2018	0.0257635	0.0391605	2.75749e-05	8.27248e-05	[-1]	Group10	8.10811	3	[MYC, TCF7, TP53]
KEGG:05218	Melanoma	KEGG_28.08.2018	0.0359699	0.0488163	2.75749e-05	8.27248e-05	[-1]	Group10	5.55556	4	[CDK6, E2F1, MITF, TP53]
KEGG:05219	Bladder cancer	KEGG_28.08.2018	0.0336244	0.0479148	2.75749e-05	8.27248e-05	[-1]	Group10	7.31707	3	[E2F1, MYC, TP53]
KEGG:05220	Chronic myeloid leukemia	KEGG_28.08.2018	0.0101101	0.0217462	2.75749e-05	8.27248e-05	[-1]	Group10	6.57895	5	[CDK6, E2F1, MYC, TGFBR2, TP53]
KEGG:05222	Small cell lung cancer	KEGG_28.08.2018	0.00112915	0.00919449	2.75749e-05	8.27248e-05	[-1]	Group10	7.52688	7	[CDK6, CKS2, E2F1, LAMA3, MYC, SKP2, TP53]
R-HSA:2559580	Oxidative Stress Induced Senescence	REACTOME_Pathways_28.08.2018	0.000354974	0.005781	2.75749e-05	8.27248e-05	[-1]	Group10	7.08661	9	[CDK6, E2F1, H2AFX, H2AFZ, HIST1H2BC, HIST1H2BH, HIST1H4H, MAPK9, TP53]
R-HSA:2559583	Cellular Senescence	REACTOME_Pathways_28.08.2018	0.00225228	0.0135137	2.75749e-05	8.27248e-05	[-1]	Group10	5.07614	10	[CDK6, E2F1, H2AFX, H2AFZ, HIST1H1E, HIST1H2BC, HIST1H2BH, HIST1H4H, MAPK9, TP53]
R-HSA:2559585	Oncogene Induced Senescence	REACTOME_Pathways_28.08.2018	0.0222519	0.0352322	2.75749e-05	8.27248e-05	[-1]	Group10	8.57143	3	[CDK6, E2F1, TP53]
R-HSA:3232118	SUMOylation of transcription factors	REACTOME_Pathways_28.08.2018	0.00468314	0.0157023	2.75749e-05	8.27248e-05	[-1]	Group10	15	3	[MITF, TFAP2C, TP53]
R-HSA:453274	Mitotic G2-G2/M phases	REACTOME_Pathways_28.08.2018	0.00233713	0.0133216	2.75749e-05	8.27248e-05	[-1]	Group10	5.05051	10	[CNTRL, E2F1, GTSE1, HAUS8, MZT2A, MZT2B, PKMYT1, PLK1, SKP1, TP53]
R-HSA:6785807	Interleukin-4 and Interleukin-13 signaling	REACTOME_Pathways_28.08.2018	0.0110883	0.0225726	2.75749e-05	8.27248e-05	[-1]	Group10	5.55556	6	[CD36, MYC, RHOU, STAT6, TP53, TWIST1]
R-HSA:69231	Cyclin D associated events in G1	REACTOME_Pathways_28.08.2018	0.00688011	0.0191301	2.75749e-05	8.27248e-05	[-1]	Group10	9.09091	4	[CDK6, E2F1, SKP1, SKP2]
R-HSA:69236	G1 Phase	REACTOME_Pathways_28.08.2018	0.00688011	0.0191301	2.75749e-05	8.27248e-05	[-1]	Group10	9.09091	4	[CDK6, E2F1, SKP1, SKP2]
R-HSA:69242	S Phase	REACTOME_Pathways_28.08.2018	0.0218681	0.0351122	2.75749e-05	8.27248e-05	[-1]	Group10	4.34783	7	[E2F1, GINS4, MCM4, MYC, RAD21, SKP1, SKP2]
R-HSA:69278	Cell Cycle, Mitotic	REACTOME_Pathways_28.08.2018	0.000223776	0.00425174	2.75749e-05	8.27248e-05	[-1]	Group10	4.08922	22	[CDK6, CNTRL, E2F1, GINS4, GTSE1, H2AFX, H2AFZ, HAUS8, HIST1H2BC, HIST1H2BH, HIST1H4H, MCM4, MYC, MZT2A, MZT2B, PKMYT1, PLK1, RAD21, SKP1, SKP2, SPDL1, TP53]
KEGG:04924	Renin secretion	KEGG_28.08.2018	0.0259578	0.0389367	6.90199e-06	8.28239e-05	[-1]	Group11	6.15385	4	[ADCY5, CALML4, CALML5, NPR1]
KEGG:05034	Alcoholism	KEGG_28.08.2018	0.00408404	0.0155193	6.90199e-06	8.28239e-05	[-1]	Group11	5	9	[ADCY5, CALML4, CALML5, H2AFX, H2AFZ, HDAC9, HIST1H2BC, HIST1H2BH, HIST1H4H]
KEGG:05161	Hepatitis B	KEGG_28.08.2018	0.0125613	0.0238665	6.90199e-06	8.28239e-05	[-1]	Group11	4.86111	7	[CDK6, E2F1, MAPK9, MYC, STAT4, STAT6, TP53]
KEGG:05167	Kaposi sarcoma-associated herpesvirus infection	KEGG_28.08.2018	0.0156044	0.0273677	6.90199e-06	8.28239e-05	[-1]	Group11	4.30108	8	[CALML4, CALML5, CDK6, E2F1, MAPK9, MYC, PREX1, TP53]
KEGG:05203	Viral carcinogenesis	KEGG_28.08.2018	0.0026072	0.0129226	6.90199e-06	8.28239e-05	[-1]	Group11	4.97512	10	[CDK6, GSN, HDAC9, HIST1H2BC, HIST1H2BH, HIST1H4H, KAT2B, SCIN, SKP2, TP53]
KEGG:05212	Pancreatic cancer	KEGG_28.08.2018	0.00957607	0.0209937	6.90199e-06	8.28239e-05	[-1]	Group11	6.66667	5	[CDK6, E2F1, MAPK9, TGFBR2, TP53]
KEGG:05218	Melanoma	KEGG_28.08.2018	0.0359699	0.0488163	6.90199e-06	8.28239e-05	[-1]	Group11	5.55556	4	[CDK6, E2F1, MITF, TP53]
R-HSA:1221632	Meiotic synapsis	REACTOME_Pathways_28.08.2018	0.00042336	0.00603288	6.90199e-06	8.28239e-05	[-1]	Group11	8.86076	7	[H2AFX, H2AFZ, HIST1H2BC, HIST1H2BH, HIST1H4H, HSPA2, RAD21]
R-HSA:1474165	Reproduction	REACTOME_Pathways_28.08.2018	0.000885213	0.0100914	6.90199e-06	8.28239e-05	[-1]	Group11	6.25	9	[B4GALT1, H2AFX, H2AFZ, HIST1H2BC, HIST1H2BH, HIST1H4H, HSPA2, PSMC3IP, RAD21]
R-HSA:1500620	Meiosis	REACTOME_Pathways_28.08.2018	0.00100758	0.00957204	6.90199e-06	8.28239e-05	[-1]	Group11	6.77966	8	[H2AFX, H2AFZ, HIST1H2BC, HIST1H2BH, HIST1H4H, HSPA2, PSMC3IP, RAD21]
R-HSA:157118	Signaling by NOTCH	REACTOME_Pathways_28.08.2018	1.40464e-05	0.00160129	6.90199e-06	8.28239e-05	[-1]	Group11	6.38298	15	[ARRB1, B4GALT1, DNER, E2F1, H2AFX, H2AFZ, HDAC9, HIST1H2BC, HIST1H2BH, HIST1H4H, KAT2B, MYC, PLXND1, SKP1, TP53]
R-HSA:157579	Telomere Maintenance	REACTOME_Pathways_28.08.2018	0.00293145	0.0133674	6.90199e-06	8.28239e-05	[-1]	Group11	7.31707	6	[DKC1, H2AFX, H2AFZ, HIST1H2BC, HIST1H2BH, HIST1H4H]
R-HSA:171306	Packaging Of Telomere Ends	REACTOME_Pathways_28.08.2018	0.00198343	0.0125617	6.90199e-06	8.28239e-05	[-1]	Group11	9.61539	5	[H2AFX, H2AFZ, HIST1H2BC, HIST1H2BH, HIST1H4H]
R-HSA:1912408	Pre-NOTCH Transcription and Translation	REACTOME_Pathways_28.08.2018	0.000202551	0.00461815	6.90199e-06	8.28239e-05	[-1]	Group11	8.60215	8	[E2F1, H2AFX, H2AFZ, HIST1H2BC, HIST1H2BH, HIST1H4H, KAT2B, TP53]
R-HSA:1912422	Pre-NOTCH Expression and Processing	REACTOME_Pathways_28.08.2018	0.000111555	0.0031793	6.90199e-06	8.28239e-05	[-1]	Group11	8.25688	9	[B4GALT1, E2F1, H2AFX, H2AFZ, HIST1H2BC, HIST1H2BH, HIST1H4H, KAT2B, TP53]
R-HSA:1980143	Signaling by NOTCH1	REACTOME_Pathways_28.08.2018	0.00161986	0.0123109	6.90199e-06	8.28239e-05	[-1]	Group11	8.21918	6	[ARRB1, DNER, HDAC9, KAT2B, MYC, SKP1]
R-HSA:201722	Formation of the beta-catenin:TCF transactivating complex	REACTOME_Pathways_28.08.2018	0.000993091	0.010292	6.90199e-06	8.28239e-05	[-1]	Group11	7.69231	7	[H2AFX, H2AFZ, HIST1H2BC, HIST1H2BH, HIST1H4H, MYC, TCF7]
R-HSA:212165	Epigenetic regulation of gene expression	REACTOME_Pathways_28.08.2018	0.0154349	0.0274935	6.90199e-06	8.28239e-05	[-1]	Group11	4.66667	7	[H2AFX, H2AFZ, HIST1H2BC, HIST1H2BH, HIST1H4H, KAT2B, TAF1A]
R-HSA:212300	PRC2 methylates histones and DNA	REACTOME_Pathways_28.08.2018	0.00856695	0.0207794	6.90199e-06	8.28239e-05	[-1]	Group11	6.84932	5	[H2AFX, H2AFZ, HIST1H2BC, HIST1H2BH, HIST1H4H]
R-HSA:2299718	Condensation of Prophase Chromosomes	REACTOME_Pathways_28.08.2018	0.00173785	0.0116538	6.90199e-06	8.28239e-05	[-1]	Group11	8.10811	6	[H2AFX, H2AFZ, HIST1H2BC, HIST1H2BH, HIST1H4H, PLK1]
R-HSA:2559580	Oxidative Stress Induced Senescence	REACTOME_Pathways_28.08.2018	0.000354974	0.005781	6.90199e-06	8.28239e-05	[-1]	Group11	7.08661	9	[CDK6, E2F1, H2AFX, H2AFZ, HIST1H2BC, HIST1H2BH, HIST1H4H, MAPK9, TP53]
R-HSA:2559582	Senescence-Associated Secretory Phenotype (SASP)	REACTOME_Pathways_28.08.2018	0.0120665	0.0237168	6.90199e-06	8.28239e-05	[-1]	Group11	5.45455	6	[CDK6, H2AFX, H2AFZ, HIST1H2BC, HIST1H2BH, HIST1H4H]
R-HSA:2559583	Cellular Senescence	REACTOME_Pathways_28.08.2018	0.00225228	0.0135137	6.90199e-06	8.28239e-05	[-1]	Group11	5.07614	10	[CDK6, E2F1, H2AFX, H2AFZ, HIST1H1E, HIST1H2BC, HIST1H2BH, HIST1H4H, MAPK9, TP53]
R-HSA:2559585	Oncogene Induced Senescence	REACTOME_Pathways_28.08.2018	0.0222519	0.0352322	6.90199e-06	8.28239e-05	[-1]	Group11	8.57143	3	[CDK6, E2F1, TP53]
R-HSA:2559586	DNA Damage/Telomere Stress Induced Senescence	REACTOME_Pathways_28.08.2018	0.00045726	0.00579196	6.90199e-06	8.28239e-05	[-1]	Group11	8.75	7	[H2AFX, H2AFZ, HIST1H1E, HIST1H2BC, HIST1H2BH, HIST1H4H, TP53]
R-HSA:427359	SIRT1 negatively regulates rRNA expression	REACTOME_Pathways_28.08.2018	0.00111851	0.00980845	6.90199e-06	8.28239e-05	[-1]	Group11	8.82353	6	[H2AFX, H2AFZ, HIST1H2BC, HIST1H2BH, HIST1H4H, TAF1A]
R-HSA:427389	ERCC6 (CSB) and EHMT2 (G9a) positively regulate rRNA expression	REACTOME_Pathways_28.08.2018	0.0106642	0.0225132	6.90199e-06	8.28239e-05	[-1]	Group11	6.49351	5	[H2AFX, H2AFZ, HIST1H2BC, HIST1H2BH, HIST1H4H]
R-HSA:427413	NoRC negatively regulates rRNA expression	REACTOME_Pathways_28.08.2018	0.0110883	0.0225726	6.90199e-06	8.28239e-05	[-1]	Group11	5.55556	6	[H2AFX, H2AFZ, HIST1H2BC, HIST1H2BH, HIST1H4H, TAF1A]
R-HSA:5250913	Positive epigenetic regulation of rRNA expression	REACTOME_Pathways_28.08.2018	0.00253803	0.0131516	6.90199e-06	8.28239e-05	[-1]	Group11	6.54206	7	[H2AFX, H2AFZ, HIST1H2BC, HIST1H2BH, HIST1H4H, KAT2B, TAF1A]
R-HSA:5250924	B-WICH complex positively regulates rRNA expression	REACTOME_Pathways_28.08.2018	0.000993091	0.010292	6.90199e-06	8.28239e-05	[-1]	Group11	7.69231	7	[H2AFX, H2AFZ, HIST1H2BC, HIST1H2BH, HIST1H4H, KAT2B, TAF1A]
R-HSA:5250941	Negative epigenetic regulation of rRNA expression	REACTOME_Pathways_28.08.2018	0.0125777	0.0235058	6.90199e-06	8.28239e-05	[-1]	Group11	5.40541	6	[H2AFX, H2AFZ, HIST1H2BC, HIST1H2BH, HIST1H4H, TAF1A]
R-HSA:5334118	DNA methylation	REACTOME_Pathways_28.08.2018	0.00526219	0.0171397	6.90199e-06	8.28239e-05	[-1]	Group11	7.69231	5	[H2AFX, H2AFZ, HIST1H2BC, HIST1H2BH, HIST1H4H]
R-HSA:5578749	Transcriptional regulation by small RNAs	REACTOME_Pathways_28.08.2018	0.0355239	0.0499967	6.90199e-06	8.28239e-05	[-1]	Group11	4.7619	5	[H2AFX, H2AFZ, HIST1H2BC, HIST1H2BH, HIST1H4H]
R-HSA:5625740	RHO GTPases activate PKNs	REACTOME_Pathways_28.08.2018	0.0244286	0.0376333	6.90199e-06	8.28239e-05	[-1]	Group11	5.26316	5	[H2AFX, H2AFZ, HIST1H2BC, HIST1H2BH, HIST1H4H]
R-HSA:5625886	Activated PKN1 stimulates transcription of AR (androgen receptor) regulated genes KLK2 and KLK3	REACTOME_Pathways_28.08.2018	0.00598462	0.0179539	6.90199e-06	8.28239e-05	[-1]	Group11	7.46269	5	[H2AFX, H2AFZ, HIST1H2BC, HIST1H2BH, HIST1H4H]
R-HSA:5693565	Recruitment and ATM-mediated phosphorylation of repair and signaling proteins at DNA double strand breaks	REACTOME_Pathways_28.08.2018	0.0101101	0.0217462	6.90199e-06	8.28239e-05	[-1]	Group11	6.57895	5	[H2AFX, HIST1H2BC, HIST1H2BH, HIST1H4H, TP53]
R-HSA:5693571	Nonhomologous End-Joining (NHEJ)	REACTOME_Pathways_28.08.2018	0.00677419	0.0193064	6.90199e-06	8.28239e-05	[-1]	Group11	7.24638	5	[H2AFX, HIST1H2BC, HIST1H2BH, HIST1H4H, RIF1]
R-HSA:5693606	DNA Double Strand Break Response	REACTOME_Pathways_28.08.2018	0.0106642	0.0225132	6.90199e-06	8.28239e-05	[-1]	Group11	6.49351	5	[H2AFX, HIST1H2BC, HIST1H2BH, HIST1H4H, TP53]
R-HSA:606279	Deposition of new CENPA-containing nucleosomes at the centromere	REACTOME_Pathways_28.08.2018	0.00906181	0.0202558	6.90199e-06	8.28239e-05	[-1]	Group11	6.75676	5	[H2AFX, H2AFZ, HIST1H2BC, HIST1H2BH, HIST1H4H]
R-HSA:68875	Mitotic Prophase	REACTOME_Pathways_28.08.2018	0.0357678	0.0491269	6.90199e-06	8.28239e-05	[-1]	Group11	4.25532	6	[H2AFX, H2AFZ, HIST1H2BC, HIST1H2BH, HIST1H4H, PLK1]
R-HSA:69278	Cell Cycle, Mitotic	REACTOME_Pathways_28.08.2018	0.000223776	0.00425174	6.90199e-06	8.28239e-05	[-1]	Group11	4.08922	22	[CDK6, CNTRL, E2F1, GINS4, GTSE1, H2AFX, H2AFZ, HAUS8, HIST1H2BC, HIST1H2BH, HIST1H4H, MCM4, MYC, MZT2A, MZT2B, PKMYT1, PLK1, RAD21, SKP1, SKP2, SPDL1, TP53]
R-HSA:69473	G2/M DNA damage checkpoint	REACTOME_Pathways_28.08.2018	0.0244286	0.0376333	6.90199e-06	8.28239e-05	[-1]	Group11	5.26316	5	[H2AFX, HIST1H2BC, HIST1H2BH, HIST1H4H, TP53]
R-HSA:69481	G2/M Checkpoints	REACTOME_Pathways_28.08.2018	0.0088238	0.0205288	6.90199e-06	8.28239e-05	[-1]	Group11	4.7619	8	[GTSE1, H2AFX, HIST1H2BC, HIST1H2BH, HIST1H4H, MCM4, PKMYT1, TP53]
R-HSA:73728	RNA Polymerase I Promoter Opening	REACTOME_Pathways_28.08.2018	0.00460377	0.0164009	6.90199e-06	8.28239e-05	[-1]	Group11	7.93651	5	[H2AFX, H2AFZ, HIST1H2BC, HIST1H2BH, HIST1H4H]
R-HSA:73777	RNA Polymerase I Chain Elongation	REACTOME_Pathways_28.08.2018	0.00465286	0.0160735	6.90199e-06	8.28239e-05	[-1]	Group11	6.66667	6	[H2AFX, H2AFZ, HIST1H2BC, HIST1H2BH, HIST1H4H, TAF1A]
R-HSA:73854	RNA Polymerase I Promoter Clearance	REACTOME_Pathways_28.08.2018	0.00296597	0.0130047	6.90199e-06	8.28239e-05	[-1]	Group11	6.36364	7	[H2AFX, H2AFZ, HIST1H2BC, HIST1H2BH, HIST1H4H, KAT2B, TAF1A]
R-HSA:73864	RNA Polymerase I Transcription	REACTOME_Pathways_28.08.2018	0.00362006	0.0152847	6.90199e-06	8.28239e-05	[-1]	Group11	6.14035	7	[H2AFX, H2AFZ, HIST1H2BC, HIST1H2BH, HIST1H4H, KAT2B, TAF1A]
R-HSA:73886	Chromosome Maintenance	REACTOME_Pathways_28.08.2018	0.0120665	0.0237168	6.90199e-06	8.28239e-05	[-1]	Group11	5.45455	6	[DKC1, H2AFX, H2AFZ, HIST1H2BC, HIST1H2BH, HIST1H4H]
R-HSA:774815	Nucleosome assembly	REACTOME_Pathways_28.08.2018	0.00906181	0.0202558	6.90199e-06	8.28239e-05	[-1]	Group11	6.75676	5	[H2AFX, H2AFZ, HIST1H2BC, HIST1H2BH, HIST1H4H]
R-HSA:8936459	RUNX1 regulates genes involved in megakaryocyte differentiation and platelet function	REACTOME_Pathways_28.08.2018	0.00668791	0.0195493	6.90199e-06	8.28239e-05	[-1]	Group11	6.18557	6	[H2AFX, H2AFZ, HIST1H2BC, HIST1H2BH, HIST1H4H, KAT2B]
R-HSA:8939211	ESR-mediated signaling	REACTOME_Pathways_28.08.2018	0.00573039	0.0181462	6.90199e-06	8.28239e-05	[-1]	Group11	5.12821	8	[H2AFX, H2AFZ, HIST1H2BC, HIST1H2BH, HIST1H4H, KAT2B, MYC, RAD21]
R-HSA:9006931	Signaling by Nuclear Receptors	REACTOME_Pathways_28.08.2018	0.00242452	0.0131617	6.90199e-06	8.28239e-05	[-1]	Group11	5.02513	10	[ALDH1A2, H2AFX, H2AFZ, HIST1H2BC, HIST1H2BH, HIST1H4H, KAT2B, MYC, RAD21, SDR16C5]
R-HSA:9018519	Estrogen-dependent gene expression	REACTOME_Pathways_28.08.2018	0.00453569	0.0166796	6.90199e-06	8.28239e-05	[-1]	Group11	5.33333	8	[H2AFX, H2AFZ, HIST1H2BC, HIST1H2BH, HIST1H4H, KAT2B, MYC, RAD21]
R-HSA:912446	Meiotic recombination	REACTOME_Pathways_28.08.2018	0.00371862	0.0151401	6.90199e-06	8.28239e-05	[-1]	Group11	6.97674	6	[H2AFX, H2AFZ, HIST1H2BC, HIST1H2BH, HIST1H4H, PSMC3IP]
R-HSA:977225	Amyloid fiber formation	REACTOME_Pathways_28.08.2018	0.00172399	0.0122834	6.90199e-06	8.28239e-05	[-1]	Group11	7	7	[GSN, H2AFX, H2AFZ, HIST1H2BC, HIST1H2BH, HIST1H4H, TGFBI]
