# Supplementary material for: Synergistic Cytotoxicity of Renieramycin M and Doxorubicin in MCF-7 Breast Cancer Cells
Source: Mar Drugs. 2019 Sep 16;17(9):536. doi: 10.3390/md17090536 (PMC6780817; doi:10.3390/md17090536)
Supplement: Supplementary file 1 [file marinedrugs-17-00536-s001.zip › Tun Synergistic cytotoxicity microarray data/GA_affy_CHP.xls]

## Sheet: Metadata Template
# Use this template for 3' or whole Gene expression studies when summarization probe set data will be provided as CHP files.
# Do NOT submit CHP files unless they are relevant to your analysis (instead, use the Matrix table option to submit the relevant data, e.g. Bioconducter/R GCRMA, dCHIP)
# Incomplete submissions will be returned. Click the Metadata Example tab below to view a completed worksheet
# A complete submission will consist of: (1) a completed metadata worksheet, (2) the CHP files, and (3) the original CEL files.
# Field names (in blue on this page) should not be edited. Hover over cells containing field names to view field content guidelines or,
# CLICK HERE for Field Content Guidelines Web page.
SERIES
# This section describes the overall experiment.
title	Synergistic cytotoxicity of renieramycin M and doxorubicin in MCF-7 breast cancer cells
summary	Renieramycin M (RM) is a KCN-stabilized tetrahydroisoquinoline purified from the blue sponge Xestospongia sp., with nanomolar IC50s against several cancer cell lines. Our goal is to evaluate its combination effects with doxorubicin (DOX) in estrogen receptor positive MCF-7 breast cancer cells. MCF-7 cells were treated simultaneously or sequentially with various combination ratios of RM and DOX fo…
summary	We used microarray-based transcriptome profiling to gain insights to the mechanism of action of the individual drugs and the synergistic drug combination
overall design	MCF-7 cells were treated with near IC50 concentrations of RM (6.25 nM), DOX (313 nM) and its combination (RM+DOX) for 60 h. Individual drug treatments and vehicle control were prepared in duplicates, while the combination treatment was prepared in triplicates.
contributor	Jortan,O,Tun
contributor	Lilibeth,A,Salvador-Reyes
contributor	Michael,C,Velarde
contributor	Naoki,Saito
contributor	Khanit,Suwanborirux
contributor	Gisela,P,Concepcion
SAMPLES
# The Sample names in the first column are arbitrary but they must match the column headers of the Matrix table (see next worksheet).
Sample name	title	CHP file	CEL file	source name	organism	characteristics: tag	molecule	label	description
Neg 1	MCF-7_0.1%DMSO_60h_rep1	2017-1441-Primeview-01.2_(PrimeView).rma.chp	2017-1441-Primeview-01.2_(PrimeView).CEL	MCF-7, 0.1%DMSO, 60h	Human	female, breast, ER+	total RNA	biotin
Neg 2	MCF-7_0.1%DMSO_60h_rep2	2017-1441-Primeview-02.2_(PrimeView).rma.chp	2017-1441-Primeview-02.2_(PrimeView).CEL	MCF-7, 0.1%DMSO, 60h	Human	female, breast, ER+	total RNA	biotin
RM 1b	MCF-7_RM_60h_rep1	2017-1441-Primeview-03.2_(PrimeView).rma.chp	2017-1441-Primeview-03.2_(PrimeView).CEL	MCF-7, RM, 60h	Human	female, breast, ER+	total RNA	biotin	RM vs Neg
RM 3	MCF-7_RM_60h_rep2	2017-1441-Primeview-04.2_(PrimeView).rma.chp	2017-1441-Primeview-04.2_(PrimeView).CEL	MCF-7, RM, 60h	Human	female, breast, ER+	total RNA	biotin	RM vs Neg
DOX 1	MCF-7_DOX_60h_rep1	2017-1441-Primeview-05.2_(PrimeView).rma.chp	2017-1441-Primeview-05.2_(PrimeView).CEL	MCF-7, DOX, 60h	Human	female, breast, ER+	total RNA	biotin	DOX vs Neg
DOX 2	MCF-7_DOX_60h_rep2	2017-1441-Primeview-06.2_(PrimeView).rma.chp	2017-1441-Primeview-06.2_(PrimeView).CEL	MCF-7, DOX, 60h	Human	female, breast, ER+	total RNA	biotin	DOX vs Neg
RM+DOX 1	MCF-7_RM+DOX_60h_rep1	2017-1441-Primeview-07.2_(PrimeView).rma.chp	2017-1441-Primeview-07.2_(PrimeView).CEL	MCF-7, RM+DOX, 60h	Human	female, breast, ER+	total RNA	biotin	RM+DOX vs Neg
RM+DOX 2	MCF-7_RM+DOX_60h_rep2	2017-1441-Primeview-08.2_(PrimeView).rma.chp	2017-1441-Primeview-08.2_(PrimeView).CEL	MCF-7, RM+DOX, 60h	Human	female, breast, ER+	total RNA	biotin	RM+DOX vs Neg
RM+DOX 3	MCF-7_RM+DOX_60h_rep3	2017-1441-Primeview-09.2_(PrimeView).rma.chp	2017-1441-Primeview-09.2_(PrimeView).CEL	MCF-7, RM+DOX, 60h	Human	female, breast, ER+	total RNA	biotin	RM+DOX vs Neg
PROTOCOLS
# This section includes protocols and fields which are common to all Samples.
# Protocols which are applicable to specific Samples or specific channels should be included in additional columns of the SAMPLES section instead.
growth protocol	MCF-7 cells were maintained at 37°C, 5% CO2 in 10% MEM supplemented with 2 mM L-glutamine, 1X non-essential amino acids, 1 mM sodium pyruvate, 1.5 g/L sodium bicarbonate (Sigma-Aldrich®), 100 units of penicillin, and 100 μg/mL streptomycin, and 0.01 mg/mL recombinant human insulin (Sigma-Aldrich®). Culture media were renewed every 2-3 days, and cells were subcultured when 80-90% confluent. Only c…
treatment protocol	MCF-7 cells were treated with near IC50 concentrations of RM (6.25 nM), DOX (313 nM) and its combination for 60 h. Individual drug treatments and vehicle control were prepared in duplicates, while the combination treatment was prepared in triplicates.
extract protocol	MCF-7 cells were lysed using QIAshredder, followed by RNA extraction using QIAgen RNeasy mini kit and sent to Origen Labs Inc. (Singapore) within 24 h for microarray hybridization using Affymetrix PrimeView Human Expression Arrays.
label protocol	The RNA samples were processed according to the Affymetrix 3’ IVT PLUS protocol and Origen Lab’s SOP for 3’ IVT PLUS analysis. Briefly, 100 ng of total RNA was reverse transcribed to produce cDNA, which was subsequently used as a template to create biotin-labeled aRNA (amplified RNA).
hyb protocol	The aRNA was then fragmented and hybridized to Affymetrix PrimeView Human Expression Arrays for 16 hours at 45°C with rotation at 60 rpm. All the samples were processed using the same reagent kit.
scan protocol	Arrays were then washed and stained using the FS450_0001 fluidics protocol and scanned using an Affymetrix 3000 7G scanner (S/N: 54716600).
data processing	The scanned images were inspected for hybridization efficiency. CEL files generated from AGCC (GeneChip Command Console Software) were also imported into Transcriptome Analysis Console (TAC 4.0) software for Data QC. RMA normalization were performed on the samples to generate the quality control (QC) metrics.

## Sheet: Metadata Example
SERIES
title	Synergistic cytotoxicity of renieramycin M and doxorubicin in MCF-7 breast cancer cells
summary	Renieramycin M (RM) is a KCN-stabilized tetrahydroisoquinoline purified from the blue sponge Xestospongia sp., with nanomolar IC50s against several cancer cell lines. Our goal is to evaluate its combination effects with doxorubicin (DOX) in estrogen receptor positive MCF-7 breast cancer cells. MCF-7 cells were treated simultaneously or sequentially with various combination ratios of RM and DOX fo…
summary	We used microarray-based transcriptome profiling to gain insights to the mechanism of action of the individual drugs and the synergistic drug combination
overall design	MCF-7 cells were treated with near IC50 concentrations of RM (6.25 nM), DOX (313 nM) and its combination (RM+DOX) for 60 h. Individual drug treatments and vehicle control were prepared in duplicates, while the combination treatment was prepared in triplicates.
contributor	Jortan,O,Tun
contributor	Lilibeth,A,Salvador-Reyes
contributor	Michael,C,Velarde
contributor	Naoki,Saito
contributor	Khanit,Suwanborirux
contributor	Gisela,P,Concepcion
SAMPLES
Sample name	title	CHP file	CEL file	source name	organism	characteristics: tissue	characteristics: subtype	molecule	label	description
Neg 1	MCF-7_0.1%DMSO_60h_rep1	2017-1441-Primeview-01.2_(PrimeView).rma.chp	2017-1441-Primeview-01.2_(PrimeView).CEL	MCF-7, 0.1%DMSO, 60h	Human	breast cancer	ER+	total RNA	biotin
Neg 2	MCF-7_0.1%DMSO_60h_rep2	2017-1441-Primeview-02.2_(PrimeView).rma.chp	2017-1441-Primeview-02.2_(PrimeView).CEL	MCF-7, 0.1%DMSO, 60h	Human	breast cancer	ER+	total RNA	biotin
RM 1b	MCF-7_RM_60h_rep1	2017-1441-Primeview-03.2_(PrimeView).rma.chp	2017-1441-Primeview-03.2_(PrimeView).CEL	MCF-7, RM, 60h	Human	breast cancer	ER+	total RNA	biotin	RM vs Neg
RM 3	MCF-7_RM_60h_rep2	2017-1441-Primeview-04.2_(PrimeView).rma.chp	2017-1441-Primeview-04.2_(PrimeView).CEL	MCF-7, RM, 60h	Human	breast cancer	ER+	total RNA	biotin	RM vs Neg
DOX 1	MCF-7_DOX_60h_rep1	2017-1441-Primeview-05.2_(PrimeView).rma.chp	2017-1441-Primeview-05.2_(PrimeView).CEL	MCF-7, DOX, 60h	Human	breast cancer	ER+	total RNA	biotin	DOX vs Neg
DOX 2	MCF-7_DOX_60h_rep2	2017-1441-Primeview-06.2_(PrimeView).rma.chp	2017-1441-Primeview-06.2_(PrimeView).CEL	MCF-7, DOX, 60h	Human	breast cancer	ER+	total RNA	biotin	DOX vs Neg
RM+DOX 1	MCF-7_RM+DOX_60h_rep1	2017-1441-Primeview-07.2_(PrimeView).rma.chp	2017-1441-Primeview-07.2_(PrimeView).CEL	MCF-7, RM+DOX, 60h	Human	breast cancer	ER+	total RNA	biotin	RM+DOX vs Neg
RM+DOX 2	MCF-7_RM+DOX_60h_rep2	2017-1441-Primeview-08.2_(PrimeView).rma.chp	2017-1441-Primeview-08.2_(PrimeView).CEL	MCF-7, RM+DOX, 60h	Human	breast cancer	ER+	total RNA	biotin	RM+DOX vs Neg
RM+DOX 3	MCF-7_RM+DOX_60h_rep3	2017-1441-Primeview-09.2_(PrimeView).rma.chp	2017-1441-Primeview-09.2_(PrimeView).CEL	MCF-7, RM+DOX, 60h	Human	breast cancer	ER+	total RNA	biotin	RM+DOX vs Neg
PROTOCOLS
growth protocol	MCF-7 cells were maintained at 37°C, 5% CO2 in 10% MEM supplemented with 2 mM L-glutamine, 1X non-essential amino acids, 1 mM sodium pyruvate, 1.5 g/L sodium bicarbonate (Sigma-Aldrich®), 100 units of penicillin, and 100 μg/mL streptomycin, and 0.01 mg/mL recombinant human insulin (Sigma-Aldrich®). Culture media were renewed every 2-3 days, and cells were subcultured when 80-90% confluent. Only c…
treatment protocol	MCF-7 cells were treated with near IC50 concentrations of RM (6.25 nM), DOX (313 nM) and its combination for 60 h. Individual drug treatments and vehicle control were prepared in duplicates, while the combination treatment was prepared in triplicates.
extract protocol	MCF-7 cells were lysed using QIAshredder, followed by RNA extraction using QIAgen RNeasy mini kit and sent to Origen Labs Inc. (Singapore) within 24 h for microarray hybridization using Affymetrix PrimeView Human Expression Arrays.
label protocol	The RNA samples were processed according to the Affymetrix 3’ IVT PLUS protocol and Origen Lab’s SOP for 3’ IVT PLUS analysis. Briefly, 100 ng of total RNA was reverse transcribed to produce cDNA, which was subsequently used as a template to create biotin-labeled aRNA (amplified RNA).
hyb protocol	The aRNA was then fragmented and hybridized to Affymetrix PrimeView Human Expression Arrays for 16 hours at 45°C with rotation at 60 rpm. All the samples were processed using the same reagent kit.
scan protocol	Arrays were then washed and stained using the FS450_0001 fluidics protocol and scanned using an Affymetrix 3000 7G scanner (S/N: 54716600).
data processing	The scanned images were inspected for hybridization efficiency. CEL files generated from AGCC (GeneChip Command Console Software) were also imported into Transcriptome Analysis Console (TAC 4.0) software for Data QC. RMA normalization were performed on the samples to generate the quality control (QC) metrics.
